# Supplementary material for: Spt6-Spn1 interaction is required for RNA polymerase II association and precise nucleosome positioning along transcribed genes
Source: J Biol Chem. 2025 Mar 22;301(5):108436. doi: 10.1016/j.jbc.2025.108436 (PMC12053661; doi:10.1016/j.jbc.2025.108436)
Supplement: Supplemental Table 1 [file mmc1.xlsx]

## Sheet: Sheet1
Accession	Description	Exp. q-value: Combined	Sum PEP Score	Coverage [%]	# Peptides	# PSMs	# Unique Peptides	# AAs	MW [kDa]	Abundance Ratio: (spn1F267E) / (WT)	Abundance Ratio: (spn1R263D) / (WT)	Abundance Ratio: (spt6F249K) / (WT)	Abundance Ratio P-Value: (spn1F267E) / (WT)	Abundance Ratio P-Value: (spn1R263D) / (WT)	Abundance Ratio P-Value: (spt6F249K) / (WT)	Abundance Ratio Adj. P-Value: (spn1F267E) / (WT)	Abundance Ratio Adj. P-Value: (spn1R263D) / (WT)	Abundance Ratio Adj. P-Value: (spt6F249K) / (WT)	Abundances (Grouped): spn1F267E	Abundances (Grouped): spn1R263D	Abundances (Grouped): spt6F249K	Abundances (Normalized): F1: 132C, Sample, spn1F267E	Abundances (Normalized): F1: 133N, Sample, spn1F267E	Abundances (Normalized): F1: 133C, Sample, spn1F267E	Abundances (Normalized): F1: 126, Sample, spn1R263D	Abundances (Normalized): F1: 127N, Sample, spn1R263D	Abundances (Normalized): F1: 127C, Sample, spn1R263D	Abundances (Normalized): F1: 128N, Sample, spn1R263D	Abundances (Normalized): F1: 130C, Sample, spt6F249K	Abundances (Normalized): F1: 131N, Sample, spt6F249K	Abundances (Normalized): F1: 131C, Sample, spt6F249K	Abundances (Normalized): F1: 132N, Sample, spt6F249K	Abundances (Normalized): F1: 128C, Control, WT	Abundances (Normalized): F1: 129N, Control, WT	Abundances (Normalized): F1: 130N, Control, WT
P23615	Transcription elongation factor SPT6 OS=Saccharomyces cerevisiae (strain ATCC 204508 / S288c) OX=559292 GN=SPT6 PE=1 SV=1	0	3011.2	80	189	12287	189	1451	168.2	0.793	1.171	0.545	0.0860539	0.905697	0.0012811	0.467956	1	0.0181306	2237352	3303538	1538380	2237352	2287765	1.56213e+06	3.46182e+06	3.37099e+06	3.23743e+06	2.93506e+06	1.12723e+06	1.70608e+06	1.38717e+06	1.80066e+06	3.3262e+06	2.82044e+06	2.65696e+06
P02994	Elongation factor 1-alpha OS=Saccharomyces cerevisiae (strain ATCC 204508 / S288c) OX=559292 GN=TEF1 PE=1 SV=1	0	610.666	77	46	1787	46	458	50	1.039	0.949	2.391	0.989601	0.999774	0.0419496	1	1	0.160083	128022	116896	294583	152538	128022	127877	107073	127619	163528	105880	495514	199410	435180	194762	178785	123202	74955.7
P32324	Elongation factor 2 OS=Saccharomyces cerevisiae (strain ATCC 204508 / S288c) OX=559292 GN=EFT1 PE=1 SV=1	0	664.484	79	66	849	66	842	93.2	1.088	0.934	1.666	0.254683	0.999999	0.000818161	0.841202	1	0.0144497	80899.5	69475.8	123878	80899.5	80784.7	98101.2	68662.2	70299	72932.2	62945.7	142900	116406	131829	103007	79291.5	74351.8	54152.2
P10592	Heat shock protein SSA2 OS=Saccharomyces cerevisiae (strain ATCC 204508 / S288c) OX=559292 GN=SSA2 PE=1 SV=3	0	548.99	72	45	845	5	639	69.4	1.273	1.188	1.34	0.213365	0.493554	0.149385	0.759292	1	0.368633	7170.9	6687.9	7545.5	6343.1	7170.9	9263.5	6492.5	8426.8	6889.2	6021.2	7932.1	7227.3	7582.4	7508.8	5631.9	6618.8	5294.9
P10591	Heat shock protein SSA1 OS=Saccharomyces cerevisiae (strain ATCC 204508 / S288c) OX=559292 GN=SSA1 PE=1 SV=4	0	610.112	76	48	845	9	642	69.6	1.522	1.058	1.612	0.032448	0.999402	0.0159787	0.318079	1	0.0850728	95345.2	66289.2	101018	82202.6	95345.2	127286	66835.9	65747.1	70998.7	63604	109987	96977.1	104817	97357.8	55157.1	79799.9	62647.5
P00925	Enolase 2 OS=Saccharomyces cerevisiae (strain ATCC 204508 / S288c) OX=559292 GN=ENO2 PE=1 SV=2	0	594.425	86	39	836	14	437	46.9	2.085	0.936	1.505	0.129221	0.997199	0.503985	0.556255	1	0.842426	118116	53054.4	85275.1	75340.1	118116	195689	57898.8	51202.6	54973.2	46005.8	55950	147470	57970.3	125441	55170.4	59336.7	56653.7
P11484	Ribosome-associated molecular chaperone SSB1 OS=Saccharomyces cerevisiae (strain ATCC 204508 / S288c) OX=559292 GN=SSB1 PE=1 SV=3	0	667.394	72	51	715	4	613	66.6	1.086	1.402	1.436	0.99481	0.074104	0.0564132	1	1	0.196344	76061.7	98200	100574	76061.7	68842.7	78987.9	108444	92624.4	102390	94181.3	116419	88637.6	111925	90374.4	56096.4	91932.4	70024
P40150	Ribosome-associated molecular chaperone SSB2 OS=Saccharomyces cerevisiae (strain ATCC 204508 / S288c) OX=559292 GN=SSB2 PE=1 SV=2	0	653.479	72	51	711	4	613	66.6	1.08	1.309	1.699	0.947742	0.291932	0.00756592	1	1	0.0543589	1123.9	1362	1767.5	1123.9	1033.3	1224.7	1378.6	1183.1	1420.1	1345.5	2099.3	1534.6	2033	1536.7	750.2	1360.4	1040.5
P16521	Elongation factor 3A OS=Saccharomyces cerevisiae (strain ATCC 204508 / S288c) OX=559292 GN=YEF3 PE=1 SV=4	0	688.907	60	57	623	42	1044	115.9	1.251	0.971	2.367	0.618382	0.998173	0.0116011	1	1	0.0697487	47816.2	37125.3	90514.4	58513.2	47076.6	47816.2	38066.2	36207.7	44897.9	34026.4	152517	59670.6	137301	59668	38237.1	43461.3	27150.4
P00549	Pyruvate kinase 1 OS=Saccharomyces cerevisiae (strain ATCC 204508 / S288c) OX=559292 GN=CDC19 PE=1 SV=2	0	618.727	89	46	623	44	500	54.5	1.582	0.925	1.385	0.876911	0.896143	0.978783	1	1	1	94554.5	55282.6	82778.8	66536.9	94554.5	131619	52676.8	60256.4	58017.3	51649.6	60138.6	115049	61605.3	111230	105537	59785.1	56896.4
P06169	Pyruvate decarboxylase isozyme 1 OS=Saccharomyces cerevisiae (strain ATCC 204508 / S288c) OX=559292 GN=PDC1 PE=1 SV=7	0	453.246	66	32	603	27	563	61.5	2.168	1.097	1.264	0.153359	0.989212	0.873803	0.614382	1	1	103532	52386.9	60374.8	65093.6	103532	154019	58884.6	51145.6	52422.2	52351.7	38602.2	101382	40231.5	90603.6	47751.6	42085.5	51704.1
P00924	Enolase 1 OS=Saccharomyces cerevisiae (strain ATCC 204508 / S288c) OX=559292 GN=ENO1 PE=1 SV=3	0	399.617	84	37	596	12	437	46.8	1.269	0.92	1.559	0.41892	0.997341	0.119473	1	1	0.314814	11740.2	8505.4	14420.3	11523.1	11740.2	15275.9	9595.3	8948.2	8074.8	8084.5	10274.7	20071.9	10359.9	20845	9248.5	8281.9	9980.7
P00359	Glyceraldehyde-3-phosphate dehydrogenase 3 OS=Saccharomyces cerevisiae (strain ATCC 204508 / S288c) OX=559292 GN=TDH3 PE=1 SV=3	0	586.531	80	37	547	12	332	35.7	1.985	1.109	1.471	0.22048	0.993857	0.715004	0.768293	1	1	95737.4	53509.4	70962.4	64160.8	95737.4	156033	47842.9	59847	71750.6	43918.7	42733.4	113340	44429.7	113779	55307.7	43737.3	48242.1
P00358	Glyceraldehyde-3-phosphate dehydrogenase 2 OS=Saccharomyces cerevisiae (strain ATCC 204508 / S288c) OX=559292 GN=TDH2 PE=1 SV=3	0	514.962	86	33	470	7	332	35.8	1.761	1.229	1.408	0.351888	0.95361	0.802402	0.990756	1	1	11041.5	7706.9	8826.3	8106	11041.5	18772.3	6014.4	9374.9	11503	6335.7	5614.4	14973.1	5776	13487.5	7716.5	6270.2	5847.9
P38111	Serine/threonine-protein kinase MEC1 OS=Saccharomyces cerevisiae (strain ATCC 204508 / S288c) OX=559292 GN=MEC1 PE=1 SV=1	0	858.092	49	118	466	117	2368	273.2	0.441	2.07	0.674	0.114803	0.109268	0.734852	0.529878	1	1	35736.9	167758	54633.6	45887	35736.9	28714.5	118098	269830	238299	86755.9	40042.5	59623.7	50061.1	83002.4	82936.3	81052	69627.3
Q06505	Transcription factor SPN1 OS=Saccharomyces cerevisiae (strain ATCC 204508 / S288c) OX=559292 GN=SPN1 PE=1 SV=1	0	565.651	78	43	459	43	410	46.1	0.051	0.063	0.056	0.000307332	0.000425643	0.00022938	0.058778	0.287018	0.00903132	26038.4	31815.8	28333.9	27527	26038.4	24536.7	31469.9	30933.6	32165.4	40936.7	27570.9	29299.1	27472.2	29118	104679	825444	506259
P07259	Protein URA2 OS=Saccharomyces cerevisiae (strain ATCC 204508 / S288c) OX=559292 GN=URA2 PE=1 SV=5	0	775.463	50	99	414	97	2214	244.9	0.658	0.585	0.903	0.610738	0.220086	0.981444	1	1	1	44532	39613.8	61122.6	45448.6	41383	44532	38148.5	44961.1	41135.4	31567.3	59193.5	69329.7	58307.4	63114.7	77047.8	67719.9	35341.5
P00560	Phosphoglycerate kinase OS=Saccharomyces cerevisiae (strain ATCC 204508 / S288c) OX=559292 GN=PGK1 PE=1 SV=2	0	503.266	91	45	397	45	416	44.7	2.329	0.92	1.708	0.0879193	0.983921	0.328814	0.469369	1	0.632472	79215.4	31294.7	58067.2	47041	79215.4	135192	31397.4	31192.3	31869.4	25296.6	37830.8	95767.2	38077.1	88552.1	37940.3	31311.1	34006.4
P02829	ATP-dependent molecular chaperone HSP82 OS=Saccharomyces cerevisiae (strain ATCC 204508 / S288c) OX=559292 GN=HSP82 PE=1 SV=1	0	465.512	64	53	390	10	709	81.4	1.963	0.841	2.566	0.00208958	0.820004	0.000148786	0.113552	1	0.00757037	62888.5	26949.3	82210.5	47910	62888.5	97504.3	27855.1	26072.9	29380.6	23684.3	76791.4	93464.2	72241.3	88012	32039.8	33748.2	27190.4
P04050	DNA-directed RNA polymerase II subunit RPB1 OS=Saccharomyces cerevisiae (strain ATCC 204508 / S288c) OX=559292 GN=RPO21 PE=1 SV=2	0	664.713	49	81	374	80	1733	191.5	0.442	0.428	0.404	0.0135307	0.00409635	0.00117037	0.213133	0.336689	0.0179934	41908.7	40536.6	38330.2	41908.7	60308.9	40527.2	39073.9	40472.1	40601.2	54952.8	34177.3	39529.7	37167.1	40992.2	129437	67848	94772.3
P15108	ATP-dependent molecular chaperone HSC82 OS=Saccharomyces cerevisiae (strain ATCC 204508 / S288c) OX=559292 GN=HSC82 PE=1 SV=4	0	470.564	65	53	374	10	705	80.9	1.737	0.942	1.69	0.00877454	0.999953	0.0127971	0.18205	1	0.0741124	10197.6	5533.3	9923.5	8124.5	10197.6	15343.7	5837.7	5244.8	6155.6	4927.2	8866	11764.3	8771.4	11107.2	5871	6104	4931.7
P00330	Alcohol dehydrogenase 1 OS=Saccharomyces cerevisiae (strain ATCC 204508 / S288c) OX=559292 GN=ADH1 PE=1 SV=5	0	271.595	57	20	324	18	348	36.8	1.674	0.855	1.2	0.246047	0.822145	0.946528	0.826732	1	1	78269.8	39945.6	56115.8	54575.1	78269.8	119586	39067.9	41712.7	40843	36031.8	42905.3	77894.4	43564.6	72283	67603.9	46746.5	37289.5
P0CX35	40S ribosomal protein S4-A OS=Saccharomyces cerevisiae (strain ATCC 204508 / S288c) OX=559292 GN=RPS4A PE=1 SV=1	0	152.722	61	20	316	20	261	29.4	1.89	1.202	1.371	0.0139748	0.675751	0.280849	0.213752	1	0.563544	45604.1	29005.4	33071.7	51822.1	40953.1	45604.1	29228.5	25479.1	28783.9	38451.8	32957.7	35830.5	32721.1	33186.1	22689.2	24129.9	28201.7
P38788	Ribosome-associated complex subunit SSZ1 OS=Saccharomyces cerevisiae (strain ATCC 204508 / S288c) OX=559292 GN=SSZ1 PE=1 SV=2	0	293.308	68	29	313	29	538	58.2	1.267	0.879	2.97	0.72519	0.999995	0.00182666	1	1	0.0233756	17789.5	12335.8	41709.2	17789.5	15827.2	18640.3	12817.8	11872	14703.9	11776.8	63895.9	30433.7	57162.1	27883.3	14041.2	15011.8	10257.5
P40433	6-phosphofructo-2-kinase 1 OS=Saccharomyces cerevisiae (strain ATCC 204508 / S288c) OX=559292 GN=PFK26 PE=1 SV=1	0	416.588	51	48	300	48	827	93.4	0.696	0.779	0.469	0.305151	0.564427	0.003083	0.917171	1	0.0312885	48598	54392.8	32714.2	48598	63383.7	34866.3	62967.2	47556.7	41044.4	62211.5	24889.5	32611.3	32817.4	35044.6	69818.5	54899.2	76629.7
P07149	Fatty acid synthase subunit beta OS=Saccharomyces cerevisiae (strain ATCC 204508 / S288c) OX=559292 GN=FAS1 PE=1 SV=2	0	532.447	44	71	289	71	2051	228.5	1.341	1.025	1.264	0.101395	0.971621	0.20914	0.501578	1	0.466338	36664.8	28012	34551.5	33514.9	36664.8	44169.1	26617.6	29479.4	24933.6	32748.2	31548.2	39377.1	32696.9	36511.3	24124.1	27331.8	27530.4
Q03612	Transposon Ty1-ER1 Gag-Pol polyprotein OS=Saccharomyces cerevisiae (strain ATCC 204508 / S288c) OX=559292 GN=TY1B-ER1 PE=3 SV=1	0	380.167	31	47	286	2	1755	198.4	0.804	1.165	0.904	0.999329	0.932016	0.990481	1	1	1	1342.2	1944.8	1509.1	2408	1342.2	1132.9	1849.4	2045	2214.4	1521.5	1568.3	1316.7	1595.2	1452.1	1867.7	1669.2	1357.2
Q12316	Transposon Ty1-GR3 Gag-Pol polyprotein OS=Saccharomyces cerevisiae (strain ATCC 204508 / S288c) OX=559292 GN=TY1B-GR3 PE=3 SV=3	0	383.555	32	49	285	1	1755	198.4	0.905	0.841	1.77	0.999926	0.989201	0.489103	1	1	0.82365	31929.5	29680.3	62466.4	39741.1	31929.5	28580.8	30805.7	29750	29610.8	27770.5	78859.7	52299	74610.4	51839.6	35285.6	36813.6	32391.8
P07264	3-isopropylmalate dehydratase OS=Saccharomyces cerevisiae (strain ATCC 204508 / S288c) OX=559292 GN=LEU1 PE=1 SV=3	0	472.078	64	50	263	50	779	85.7	0.898	0.92	0.617	0.998682	0.998135	0.491816	1	1	0.826916	67761.9	69417.6	46571.1	67761.9	82068.5	60678.9	68566.6	70279.1	63367.5	138514	37711.8	52874.4	41019.3	71020	60545.7	75474.7	91836.8
P33892	eIF-2-alpha kinase activator GCN1 OS=Saccharomyces cerevisiae (strain ATCC 204508 / S288c) OX=559292 GN=GCN1 PE=1 SV=1	0	620.397	41	83	258	83	2672	296.5	1.086	1.062	1.398	0.472658	0.999833	0.352303	1	1	0.666334	24873	24322.9	32027.5	57522.2	23987	24873	19248.1	24956.2	23705.7	28440.1	30546.4	31509.2	32554.2	39098.6	27284.3	19872.7	22911.6
P05030	Plasma membrane ATPase 1 OS=Saccharomyces cerevisiae (strain ATCC 204508 / S288c) OX=559292 GN=PMA1 PE=1 SV=2	0	471.771	42	38	253	38	918	99.6	1.213	1.512	0.986	0.998738	0.688376	0.987063	1	1	1	34758.1	43298.7	28238.5	34758.1	52303.8	28651.1	36916.6	44927.9	41728.5	97236.5	26925	29531.9	27001.8	35893.6	28646.1	24698.8	57016.9
Q99337	Transposon Ty1-NL2 Gag-Pol polyprotein OS=Saccharomyces cerevisiae (strain ATCC 204508 / S288c) OX=559292 GN=TY1B-NL2 PE=3 SV=1	0	361.286	29	46	246	0	1749	198.1	0.817	0.928	0.692	0.802373	0.973818	0.106262	1	1	0.292532	247.7	281.5	209.8	333.7	247.7	207.8	271	297.9	292.4	257	207.7	188.2	229.2	212	316.9	303.2	286.5
Q04781	E3 ubiquitin-protein ligase listerin OS=Saccharomyces cerevisiae (strain ATCC 204508 / S288c) OX=559292 GN=RKR1 PE=1 SV=1	0	441.741	45	58	238	58	1562	180.1	0.981	0.858	0.703	0.998717	0.9983	0.803491	1	1	1	26660.7	23316.1	19106.5	26660.7	30376.2	20453.1	21386.6	25419.7	19506.8	39751.5	17066.2	19178.5	19034.7	28050.6	27174.8	23674.9	32434
P00360	Glyceraldehyde-3-phosphate dehydrogenase 1 OS=Saccharomyces cerevisiae (strain ATCC 204508 / S288c) OX=559292 GN=TDH1 PE=1 SV=3	0	212.113	63	20	225	9	332	35.7	1.051	0.834	1.931	0.999712	0.579391	0.0368297	1	1	0.145238	2467	1957.6	4531.1	2467	2426.3	2824.6	2135.4	2018.2	1898.8	1584.5	3421	6001.5	3398.7	6152.4	3276.1	1982.4	2346.9
P32589	Heat shock protein homolog SSE1 OS=Saccharomyces cerevisiae (strain ATCC 204508 / S288c) OX=559292 GN=SSE1 PE=1 SV=4	0	407.878	59	48	223	41	693	77.3	1.568	0.996	3.062	0.000322089	0.998523	8.98388e-08	0.058778	1	4.79964e-05	28773.1	18272.9	56181	27254.2	28773.1	37851.6	18863.9	17709.6	18349.5	18196.6	53689	59425.1	50671.4	58788.7	17188.6	20549	18349.6
P17255	V-type proton ATPase catalytic subunit A OS=Saccharomyces cerevisiae (strain ATCC 204508 / S288c) OX=559292 GN=VMA1 PE=1 SV=3	0	391.494	54	54	222	54	1071	118.6	1.322	0.932	1.894	0.87672	0.997653	0.316411	1	1	0.6147	29480.5	20781.5	42257.1	29277.5	29480.5	34243	20373.3	21197.8	21206.9	19947.3	46842.2	40795.4	43771.2	38294.9	26262.6	22308.1	20073.9
P46655	Glutamate--tRNA ligase, cytoplasmic OS=Saccharomyces cerevisiae (strain ATCC 204508 / S288c) OX=559292 GN=GUS1 PE=1 SV=3	0	387.476	68	48	219	48	708	80.8	1.202	0.97	2.257	0.627637	1	0.00199523	1	1	0.0243584	23634	19072.8	44354.2	23634	22441.5	27320.1	18502.4	17265	20605	19660.6	63311.9	34143.9	57617.9	33549.7	20066.6	19656.2	17291.8
P39730	Eukaryotic translation initiation factor 5B OS=Saccharomyces cerevisiae (strain ATCC 204508 / S288c) OX=559292 GN=FUN12 PE=1 SV=2	0	362.412	50	43	216	43	1002	112.2	1.033	0.996	1.992	0.999998	0.999995	0.138506	1	1	0.350136	16008.8	15429.7	30867	19314.2	16008.8	15238.1	14504.3	13689	21512.1	16414.2	54054.7	19796.8	48127.4	19139.3	14189.6	20555.3	15498.4
P08518	DNA-directed RNA polymerase II subunit RPB2 OS=Saccharomyces cerevisiae (strain ATCC 204508 / S288c) OX=559292 GN=RPB2 PE=1 SV=2	0	537.856	54	66	215	66	1224	138.7	0.397	0.373	0.343	0.0422361	0.0115456	0.00299752	0.344843	0.685359	0.0312885	32382.9	30456.1	28028.8	32382.9	49430.8	31369.2	28331.5	30758.2	30156.9	44206.6	24262.4	29338.3	26777.8	30042.4	117979	47631.8	81612.3
P19097	Fatty acid synthase subunit alpha OS=Saccharomyces cerevisiae (strain ATCC 204508 / S288c) OX=559292 GN=FAS2 PE=1 SV=2	0	567.67	44	68	215	68	1887	206.8	1.349	1.127	1.71	0.183258	0.900178	0.00580865	0.688265	1	0.0464077	33990.8	28394.5	43097	32171.2	33990.8	37408.4	28075.5	28717.1	24321.6	32646.5	38932.8	46133.3	40260.5	48968.4	22947.5	25199.3	28864.4
P14540	Fructose-bisphosphate aldolase OS=Saccharomyces cerevisiae (strain ATCC 204508 / S288c) OX=559292 GN=FBA1 PE=1 SV=3	0	260.028	46	20	214	20	359	39.6	1.656	0.929	1.343	0.482271	0.96355	0.869469	1	1	1	46216.2	25929.2	37491.6	32031.9	46216.2	68820.5	26582	25988.7	25869.8	22429.1	23066.6	62589	24601.3	57136.1	35070.5	27915.8	26605.6
Q03690	Clustered mitochondria protein 1 OS=Saccharomyces cerevisiae (strain ATCC 204508 / S288c) OX=559292 GN=CLU1 PE=1 SV=1	0	427.074	48	52	209	52	1277	145.1	0.868	0.964	2.107	0.999935	0.999922	0.0992449	1	1	0.280167	15721.3	17451.3	38158.2	20996.1	15721.3	15453.4	14956.2	15925.3	19340	19123.6	67026.1	24825.8	58650.6	22822.6	18107.7	21259.1	14797.3
P14126	60S ribosomal protein L3 OS=Saccharomyces cerevisiae (strain ATCC 204508 / S288c) OX=559292 GN=RPL3 PE=1 SV=4	0	218.289	56	28	200	28	387	43.7	1.647	1.319	1.183	0.201917	0.619456	0.986026	0.735088	1	1	32236.7	25826.9	23150.6	35977.8	32236.7	31123.3	27694.3	24085.4	22613.1	37824	23037.3	22626.5	23264.5	24631.2	17653.1	19574.1	28606.6
P31539	Heat shock protein 104 OS=Saccharomyces cerevisiae (strain ATCC 204508 / S288c) OX=559292 GN=HSP104 PE=1 SV=2	0	296.271	53	41	198	41	908	102	1.214	0.75	2.245	0.995718	0.179732	0.0223417	1	1	0.103792	18877.4	11657.8	34904.5	18877.4	17339.4	20416	11477.8	11840.7	12097.8	10174.3	49540.1	28100.2	43356.4	22905.6	15547.1	24223.4	14398.4
P36008	Elongation factor 1-gamma 2 OS=Saccharomyces cerevisiae (strain ATCC 204508 / S288c) OX=559292 GN=TEF4 PE=1 SV=1	0	214.213	54	24	193	20	412	46.5	1.476	0.928	2.626	0.243431	0.975496	0.0028237	0.821821	1	0.0306444	18476	11618.7	32876.6	18476	16650.4	20602.9	11711.1	11527	15384	11292.6	53544.7	22787.9	47431.8	22197.1	12517.3	12665.2	8085.7
Q08224	Hydroxymethylpyrimidine/phosphomethylpyrimidine kinase THI20 OS=Saccharomyces cerevisiae (strain ATCC 204508 / S288c) OX=559292 GN=THI20 PE=1 SV=1	0	364.836	62	31	192	31	551	61.2	0.874	1.079	2.008	0.766186	0.968802	0.780804	1	1	1	12743.9	15745	29286.1	14666.5	12743.9	10812.3	13055.4	17395.3	19715.4	14251.2	30492.2	27817.7	34162.3	28127.7	40997.5	14586.4	13134.7
P29453	60S ribosomal protein L8-B OS=Saccharomyces cerevisiae (strain ATCC 204508 / S288c) OX=559292 GN=RPL8B PE=1 SV=3	0	181.961	72	23	191	4	256	28.1	1.38	1.063	0.994	0.239841	0.856791	0.995372	0.81485	1	1	31723.7	24429.7	22846.7	34140.8	30711.6	31723.7	26078.1	22885.5	20798.5	34025.2	22392.2	22895.1	22798.4	23996.9	16103.1	22983.7	27362.8
P22202	Heat shock protein SSA4 OS=Saccharomyces cerevisiae (strain ATCC 204508 / S288c) OX=559292 GN=SSA4 PE=1 SV=3	0	282.219	52	31	191	11	642	69.6	1.818	0.704	1.996	0.382259	0.046427	0.142861	1	1	0.357068	5836.9	2259.5	6410.8	4768.8	5836.9	6656.6	2231.9	2287.4	2357.2	1782	7035.9	6123.8	6711.2	5554.8	3211.1	6968.9	2730.2
P00942	Triosephosphate isomerase OS=Saccharomyces cerevisiae (strain ATCC 204508 / S288c) OX=559292 GN=TPI1 PE=1 SV=2	0	229.687	76	16	186	16	248	26.8	2.928	1.024	2.138	0.0765775	0.999846	0.242518	0.449577	1	0.516197	39812.7	13916.4	29060.9	24852.1	39812.7	72500.9	14258.6	13582.4	14656	13394.6	16980.8	59248.7	17631.4	47899.6	13595.5	13443.4	17352.9
P41805	60S ribosomal protein L10 OS=Saccharomyces cerevisiae (strain ATCC 204508 / S288c) OX=559292 GN=RPL10 PE=1 SV=1	0	138.005	67	19	182	19	221	25.3	1.621	1.188	1.078	0.190526	0.784824	0.998565	0.70617	1	1	33154.4	24315	22062	39224.6	32449.2	33154.4	26321.7	22461.2	21750.3	37951.1	21102.4	24230.6	21557.6	22578.2	17216	20458.6	26951.5
P09798	Anaphase-promoting complex subunit CDC16 OS=Saccharomyces cerevisiae (strain ATCC 204508 / S288c) OX=559292 GN=CDC16 PE=1 SV=1	0	274.978	52	37	177	37	840	94.9	1.421	1.809	0.801	0.953995	0.306972	0.839524	1	1	1	37685.6	47969.7	21230.1	37685.6	39714.1	25002.3	47767	48173.3	39987.3	50710.5	15950.9	23745.6	18981	29449.3	18274.9	26518.2	44135.2
P23301	Eukaryotic translation initiation factor 5A-1 OS=Saccharomyces cerevisiae (strain ATCC 204508 / S288c) OX=559292 GN=HYP2 PE=1 SV=3	0	83.482	71	10	175	6	157	17.1	1.255	1.016	1.571	0.971115	0.999999	0.698422	1	1	1	14273.1	11563.3	17872.1	14273.1	13629.1	15648.5	9938.8	14956.8	13453.3	9785.1	22130.4	16289.1	19609	13377.1	15943.2	11376.5	9478.6
P29547	Elongation factor 1-gamma 1 OS=Saccharomyces cerevisiae (strain ATCC 204508 / S288c) OX=559292 GN=CAM1 PE=1 SV=2	0	249.34	70	26	174	22	415	47.1	1.191	1.047	2.928	0.807497	0.983196	0.00183767	1	1	0.0233756	13828.8	12155.2	33986.6	15162.7	12823.1	13828.8	12009.1	12303.2	13294.9	10801.7	54738.8	23578.3	48989.5	22598.5	13219.6	11609	8119.7
P07263	Histidine--tRNA ligase, mitochondrial OS=Saccharomyces cerevisiae (strain ATCC 204508 / S288c) OX=559292 GN=HTS1 PE=1 SV=2	0	316.458	63	33	174	32	546	59.9	1.317	1.143	3.284	0.707324	0.972321	0.000306566	1	1	0.00963428	12273.2	10650.7	30591.4	12298.7	10471.5	12273.2	10559.7	10742.4	10833.2	8502.2	43654.2	23664.7	39545.6	20768.8	11383.9	9316.6	7001.4
P10664	60S ribosomal protein L4-A OS=Saccharomyces cerevisiae (strain ATCC 204508 / S288c) OX=559292 GN=RPL4A PE=1 SV=4	0	246.615	64	24	174	2	362	39.1	1.641	1.242	1.241	0.0751978	0.543979	0.788944	0.443916	1	1	36454.5	27584.3	27562.6	41927.5	35962.8	36454.5	29646.6	25665.5	24915.2	38325	27408.7	25296.2	27717.4	28373.3	17843.4	22214.6	29144.4
P25443	40S ribosomal protein S2 OS=Saccharomyces cerevisiae (strain ATCC 204508 / S288c) OX=559292 GN=RPS2 PE=1 SV=3	0	176.908	53	14	172	14	254	27.4	1.735	1.102	1.263	0.0256391	0.6994	0.346865	0.286862	1	0.658889	27146.2	17238.5	19762.1	27146.2	23496.9	27387.3	17544.9	16937.4	16156.3	22347	19091.8	20729.9	19270.3	20266.4	12768.4	15642.2	17319.4
P49626	60S ribosomal protein L4-B OS=Saccharomyces cerevisiae (strain ATCC 204508 / S288c) OX=559292 GN=RPL4B PE=1 SV=2	0	227.381	64	24	167	2	362	39	1.144	1.005	1.369	0.541518	0.999212	0.00436948	1	1	0.0385923	207	181.9	247.7	207	185.5	224	215.7	176	179.9	183.8	247.4	229	257.1	247.9	180.9	180.3	196.2
P53970	Protein-lysine N-methyltransferase EFM6 OS=Saccharomyces cerevisiae (strain ATCC 204508 / S288c) OX=559292 GN=EFM6 PE=1 SV=1	0.006	2.954	6	1	165	1	246	27.7	0.811	1.137	0.625	0.139766	0.869603	0.00345558	0.582221	1	0.0334253	16944.1	23764.6	13065.2	16944.1	17684.5	13357.3	24495.8	23539.2	23992.1	22081	10323.9	14281.4	11952.7	14699.5	23623.3	20898.1	19461.5
P06105	Protein SCP160 OS=Saccharomyces cerevisiae (strain ATCC 204508 / S288c) OX=559292 GN=SCP160 PE=1 SV=3	0	369.222	55	56	164	56	1222	134.7	0.918	0.879	2.151	0.999069	0.992296	0.00310396	1	1	0.0312885	14167.4	13574.9	33200.9	17220	13651.7	14167.4	13877.8	13278.6	14800	11344.6	48332.5	25396.6	43403.4	24224.5	15438.5	15946.3	11807.2
P17076	60S ribosomal protein L8-A OS=Saccharomyces cerevisiae (strain ATCC 204508 / S288c) OX=559292 GN=RPL8A PE=1 SV=4	0	169.577	68	21	164	2	256	28.1	1.425	1.139	1.12	0.0208316	0.323835	0.583949	0.260298	1	0.92893	2085	1665.8	1638.4	2085	1921	2126.9	1677.1	1474.5	1654.7	2092.6	1651.3	1625.7	1674.2	1594.3	1462.7	1287.6	1568.6
Q12460	Nucleolar protein 56 OS=Saccharomyces cerevisiae (strain ATCC 204508 / S288c) OX=559292 GN=NOP56 PE=1 SV=1	0	202.752	48	19	158	18	504	56.8	0.864	1.023	1.161	0.981601	1	0.925401	1	1	1	16698.8	19769.2	22423	25098.2	16698.8	14751.1	20242.5	19307	23289.7	17213.7	28399.1	18549.6	27105.2	17698.8	18614.1	22084.6	19320.4
P05750	40S ribosomal protein S3 OS=Saccharomyces cerevisiae (strain ATCC 204508 / S288c) OX=559292 GN=RPS3 PE=1 SV=5	0	167.155	70	20	158	20	240	26.5	1.446	1.035	1.303	0.083627	0.89648	0.332995	0.464184	1	0.638789	23537.7	16846.2	21209.1	23162.5	23537.7	30368.1	17558.7	14398.2	16162.7	26074.1	20239.3	23933.7	19497.5	22225.4	12631.9	16282.6	19037.2
P16140	V-type proton ATPase subunit B OS=Saccharomyces cerevisiae (strain ATCC 204508 / S288c) OX=559292 GN=VMA2 PE=1 SV=2	0	309.648	79	32	154	32	517	57.7	0.906	0.853	1.45	0.655331	0.167103	0.0594817	1	1	0.202194	15912.9	14982.9	25471.1	15912.9	15206.2	17789.3	14921.1	15309.7	15045	13873.3	27763.1	23927	27114.9	22573.3	17571.4	24213.9	15420
sp		0	317.163	40	30	154	30	680	75.9	1.293	1.002	1.365	0.404713	0.999272	0.0586434	1	1	0.201481	22333.8	17311.2	23578.2	22333.8	24131.7	17646.8	16828.8	18646.3	15800.5	17807.4	27626	20470.8	27137.1	20486.1	18541	17071.1	17271.8
Q05022	rRNA biogenesis protein RRP5 OS=Saccharomyces cerevisiae (strain ATCC 204508 / S288c) OX=559292 GN=RRP5 PE=1 SV=1	0	369.161	41	61	153	61	1729	193	0.95	0.952	1.591	0.99736	0.998334	0.0804247	1	1	0.250163	14304.2	14330.7	23955.7	16372.5	14304.2	12708.7	14110.6	14489.4	15342.5	14173.7	36662.9	17824	32196.8	17336.4	15058.7	16067.8	14544.9
P26637	Leucine--tRNA ligase, cytoplasmic OS=Saccharomyces cerevisiae (strain ATCC 204508 / S288c) OX=559292 GN=CDC60 PE=1 SV=1	0	281.862	41	39	153	38	1090	124.1	1.241	0.99	2.121	0.00122485	0.999986	2.73274e-08	0.088826	1	2.91993e-05	12263.6	9777.3	20959.7	12263.6	11807	14167.1	9860.8	9694.6	10074.5	9269.6	22342.9	20971.6	20947.7	19527.9	10083.3	9113.3	9880.2
P40069	Importin subunit beta-4 OS=Saccharomyces cerevisiae (strain ATCC 204508 / S288c) OX=559292 GN=KAP123 PE=1 SV=1	0	347.535	46	34	152	33	1113	122.5	1.189	1.068	1.515	0.21374	0.995399	0.00780543	0.759292	1	0.0550502	11835.2	10635.3	15080.1	11363.6	11835.2	14668.9	10277.6	11442.2	11005.6	8849.9	15294.1	16162.2	14869.1	13594.7	12037.9	9955	8343
P16861	ATP-dependent 6-phosphofructokinase subunit alpha OS=Saccharomyces cerevisiae (strain ATCC 204508 / S288c) OX=559292 GN=PFK1 PE=1 SV=1	0	385.319	57	42	147	41	987	107.9	1.117	0.868	1.178	0.47854	0.934798	0.29547	1	1	0.586822	18574.1	14432.4	19597.1	15654.1	18574.1	24561.2	14240.6	15245.3	14626.9	13381.3	17981.5	22538.6	18181.2	21123.2	16635.6	18819.5	12296.3
P04147	Polyadenylate-binding protein, cytoplasmic and nuclear OS=Saccharomyces cerevisiae (strain ATCC 204508 / S288c) OX=559292 GN=PAB1 PE=1 SV=4	0	313.954	59	31	146	31	577	64.3	1.443	0.961	2.733	0.096968	0.951231	8.39523e-05	0.493595	1	0.00578729	13551.8	9021.6	25668.7	13551.8	13205.8	16412.8	9340.2	8150.2	9510.9	8713.8	32340.1	22351.6	29478.1	20307.8	9391.7	10767.7	9162.9
P05739	60S ribosomal protein L6-B OS=Saccharomyces cerevisiae (strain ATCC 204508 / S288c) OX=559292 GN=RPL6B PE=1 SV=4	0	109.886	78	17	143	5	176	20	1.938	1.39	1.159	0.0803617	0.482241	0.988985	0.45918	1	1	26242.4	18820.6	15690.7	24555.1	26242.4	27340.5	21232.6	16682.6	15865.5	27750.6	14600.3	16579.7	14849.3	17728.1	11495.6	13543.5	19914.4
P10081	ATP-dependent RNA helicase eIF4A OS=Saccharomyces cerevisiae (strain ATCC 204508 / S288c) OX=559292 GN=TIF1 PE=1 SV=3	0	297.355	77	28	142	28	395	44.7	1.465	1.117	1.63	0.0494992	0.999653	0.0171493	0.358575	1	0.0883085	24538.3	18705.2	27291.5	20605.1	24538.3	35081.1	18417.1	18997.7	19258.7	15919	25319.6	30375.7	24713	29416.9	20487.8	16746.3	16206.5
P00950	Phosphoglycerate mutase 1 OS=Saccharomyces cerevisiae (strain ATCC 204508 / S288c) OX=559292 GN=GPM1 PE=1 SV=3	0	170.767	66	21	142	21	247	27.6	2.158	0.958	1.647	0.0838731	0.999983	0.319809	0.464344	1	0.619612	32634.5	14491.7	24911.9	20970.4	32634.5	52380.5	17463.9	13333.1	15751	12766	17151.5	36962.3	17022.1	36183.5	13371	16847.9	15122.7
Contaminant_GR78_YEAST owl	P16474 78 KD GLUCOSE REGULATED PROTEIN HOMOLOG PRECURSOR (GRP 78) (IMMUNOGLOBULIN...	0	276.511	54	39	140	33	682	74.4	1.418	1.017	1.775	0.27579	0.999996	0.0191976	0.876862	1	0.0952111	19407.9	13923	24296.4	19407.9	18477.4	20414.1	14147.9	12206	15487.7	13701.6	32929.5	17946.4	30341.3	19455.8	12922.8	15397.1	13684.9
Q02326	60S ribosomal protein L6-A OS=Saccharomyces cerevisiae (strain ATCC 204508 / S288c) OX=559292 GN=RPL6A PE=1 SV=2	0	107.486	71	15	139	3	176	19.9	1.702	0.915	1.151	0.137781	0.989053	0.919157	0.576198	1	1	2259.3	1214.7	1527.5	2549.3	2254.4	2259.3	1402.2	940.7	1052.3	2610.5	1506.3	1338.9	1549.1	1607.6	805.3	1327.4	1781.6
P60010	Actin OS=Saccharomyces cerevisiae (strain ATCC 204508 / S288c) OX=559292 GN=ACT1 PE=1 SV=1	0	249.328	62	18	138	18	375	41.7	1.26	0.917	1.262	0.043215	0.416654	0.0348771	0.344843	1	0.140099	17250.3	12552.9	17279.8	15784.1	17250.3	19009.1	12520.6	13294.9	12585.3	11603.9	16303.2	18314.8	15757.5	18578.3	15278.9	13687.3	12943.9
P41940	Mannose-1-phosphate guanyltransferase OS=Saccharomyces cerevisiae (strain ATCC 204508 / S288c) OX=559292 GN=PSA1 PE=1 SV=2	0	212.814	77	25	136	25	361	39.5	1.709	0.943	1.11	0.0470076	0.986139	0.959631	0.350328	1	1	26552.7	14658	17253.1	21108.2	26552.7	27679.1	17163.7	14016.6	14924.9	14395.9	13897.9	22448.5	15027.2	19808.6	15539.4	19830.4	13416.8
Contaminant_KERATIN03	Contaminant_KERATIN03	0	206.706	35	20	135	17	593	59.5	0.861	0.881	0.545	0.750342	0.999442	0.180813	1	1	0.421372	20736.7	21210.7	13121.2	20736.7	24138.5	10422.8	18565.5	22963.8	29726.5	19591.4	10630.3	13506.3	12747	16967.6	24074.9	14869.6	36181.4
P23254	Transketolase 1 OS=Saccharomyces cerevisiae (strain ATCC 204508 / S288c) OX=559292 GN=TKL1 PE=1 SV=4	0	264.357	52	34	134	33	680	73.8	1.331	0.778	1.876	0.525746	0.871469	0.059741	1	1	0.202645	19501	11401	27478.5	16050.1	19501	27194.6	11525.4	11322.3	11480.3	11115	18090.4	44193.5	18106.7	41701	14646.4	12361.6	15167
P89105	RNA polymerase-associated protein CTR9 OS=Saccharomyces cerevisiae (strain ATCC 204508 / S288c) OX=559292 GN=CTR9 PE=1 SV=3	0	251.784	37	36	133	36	1077	124.6	0.575	1.205	0.699	0.781299	0.628901	0.966654	1	1	1	14190.8	29742.4	17238.5	14190.8	16837.7	12573.8	25293	34974.5	23374.6	38915.6	17382.9	14803.1	18942.4	17095.3	11900.6	24676.7	28194.1
sp		0	290.786	45	36	132	32	643	65.8	1.034	0.909	0.653	0.867596	0.959227	0.290075	1	1	0.578256	27916.8	24540.2	17624.7	27916.8	31748.8	15517	18880.2	25733.9	41640	23401.9	14580.3	17193.1	18067.1	24693	26988.8	21262	52366.8
P07806	Valine--tRNA ligase, mitochondrial OS=Saccharomyces cerevisiae (strain ATCC 204508 / S288c) OX=559292 GN=VAS1 PE=1 SV=2	0	384.848	50	45	132	45	1104	125.7	1.382	0.886	2.516	0.371233	0.99807	0.00482429	1	1	0.041238	14325.6	9179.9	26078.4	14325.6	12669.1	16949.3	9161.8	9198	12853.3	8549.9	40417.7	18326.7	37108.7	18003.1	10364.7	10393.8	7167.3
P09435	Heat shock protein SSA3 OS=Saccharomyces cerevisiae (strain ATCC 204508 / S288c) OX=559292 GN=SSA3 PE=1 SV=3	0	161.538	22	19	131	3	649	70.5	1.189	1.068	1.254	0.21399	0.809667	0.0719998	0.759292	1	0.230551	187.7	168.6	197.8	157.5	187.7	224.6	134.6	163.1	174.3	189.3	201.7	187.4	194.1	211	127.5	159.1	157.8
Q08745	40S ribosomal protein S10-A OS=Saccharomyces cerevisiae (strain ATCC 204508 / S288c) OX=559292 GN=RPS10A PE=1 SV=1	0	53.175	85	9	131	9	105	12.7	1.487	1.237	1.3	0.0239194	0.470774	0.18213	0.282408	1	0.423517	11128.9	9261.8	9734.9	9464.9	11128.9	14570.7	9841.9	8015.4	9220	9303.6	8534.1	11365.6	8589.4	11033.2	7351.2	7485.8	7832.2
P04802	Aspartate--tRNA ligase, cytoplasmic OS=Saccharomyces cerevisiae (strain ATCC 204508 / S288c) OX=559292 GN=DPS1 PE=1 SV=3	0	295.682	66	36	130	36	557	63.5	1.241	0.868	2.273	0.817799	0.999693	0.0198486	1	1	0.0967924	12761.2	8923.1	23369.1	12761.2	11529.6	14213.6	9131.8	8719.2	11558.5	8256.2	33791.5	18102.5	30168.1	17902	10934	10279.4	8257.5
P12709	Glucose-6-phosphate isomerase OS=Saccharomyces cerevisiae (strain ATCC 204508 / S288c) OX=559292 GN=PGI1 PE=1 SV=3	0	249.383	46	21	130	21	554	61.3	2.607	0.885	1.849	0.0487017	0.99652	0.227274	0.356423	1	0.493081	25738.2	8736.5	18255	16962.6	25738.2	45591.2	9516.4	8139.3	8974.3	8504.9	11371.1	33996.2	11732	28404.7	9091.1	9873.7	10189.4
P37291	Serine hydroxymethyltransferase, cytosolic OS=Saccharomyces cerevisiae (strain ATCC 204508 / S288c) OX=559292 GN=SHM2 PE=1 SV=2	0	168.628	59	27	129	26	469	52.2	1.453	0.722	0.945	0.207705	0.844838	0.991812	0.752314	1	1	29858.1	14850.2	19428.8	29858.1	28532.9	31426.5	14358.1	17490	15359.3	11464.7	20957	18723.3	20161	18456	23124.6	20554.8	12027.1
Contaminant_S68241 owl	S68241 immunoglobulin light chain (Mab13-1) - mouse (fragment)	0	155.576	44	10	128	10	218	23.8	1.631	2.045	1.15	0.256224	0.00313476	0.911982	0.844985	0.318999	1	13101.4	16422.7	9233.7	14523.6	13101.4	7037.8	17157.7	19507.7	15719.1	14931.4	7008.7	9594.9	9018	9454.5	8056.5	8032.4	6817.6
P14742	Glutamine--fructose-6-phosphate aminotransferase [isomerizing] OS=Saccharomyces cerevisiae (strain ATCC 204508 / S288c) OX=559292 GN=GFA1 PE=1 SV=4	0	240.12	50	29	127	29	717	80	1.169	1.017	1.818	0.955754	0.967739	0.0607091	1	1	0.20463	16425.1	14285.1	25548.8	22651.4	16425.1	13903	14776.1	13810.4	11447.2	15865.8	29373.7	22317.1	29248.5	21907.6	14051	22343.8	11536.9
P38431	Eukaryotic translation initiation factor 5 OS=Saccharomyces cerevisiae (strain ATCC 204508 / S288c) OX=559292 GN=TIF5 PE=1 SV=1	0	216.23	65	22	126	22	405	45.2	1.083	1.005	2.85	0.915775	0.990895	0.00299919	1	1	0.0312885	10322.6	9581	27162	12299.9	10308.1	10322.6	9709.4	9454.2	11621.5	8941.1	45179.8	18657.7	39542.7	18207.5	10334.8	9529.9	7234.9
Q01560	Nucleolar protein 3 OS=Saccharomyces cerevisiae (strain ATCC 204508 / S288c) OX=559292 GN=NPL3 PE=1 SV=1	0	122.794	34	12	125	12	414	45.4	0.896	1.267	1.471	0.981088	0.870293	0.435333	1	1	0.764503	6504.8	9195.2	10674.4	9108.3	6504.8	5640.7	9673.4	8993.8	9401.1	8607	13636.6	8444.8	13492.7	8200.5	9107.3	6921	7257.6
P40054	D-3-phosphoglycerate dehydrogenase 1 OS=Saccharomyces cerevisiae (strain ATCC 204508 / S288c) OX=559292 GN=SER3 PE=1 SV=1	0	188.009	51	18	124	9	469	51.2	2.043	1.15	2.437	0.000310942	0.974551	3.87927e-05	0.058778	1	0.00360435	12725.9	7164.6	15182.5	10878.1	12725.9	17161.9	6722.4	7679.4	7636	5834.6	15120.7	15244.5	14224.2	15914	7287.9	6117.1	6229
P0CX48	40S ribosomal protein S11-B OS=Saccharomyces cerevisiae (strain ATCC 204508 / S288c) OX=559292 GN=RPS11B PE=1 SV=1	0	96.621	58	12	123	12	156	17.7	1.671	1.097	1.243	0.0930668	0.899316	0.629193	0.480395	1	0.978592	27807.1	18257.6	20693.1	29067.5	25129.1	27807.1	19059.5	16745	17489.5	24910.5	20374.9	21016.3	20052.6	22869.1	12783.3	16642.6	22243
Q12532	Ribosome quality control complex subunit 2 OS=Saccharomyces cerevisiae (strain ATCC 204508 / S288c) OX=559292 GN=RQC2 PE=1 SV=1	0	180.39	31	31	122	31	1038	119	0.974	0.977	2.461	0.999561	0.999863	0.00986503	1	1	0.0627428	6686.7	6709.1	16900.9	7913.1	6686.7	6080	6690.2	6634.6	6955	6728	28514.4	11384.9	25089.5	10257.8	6867.1	7203.3	5613.9
Q08972	[NU+] prion formation protein 1 OS=Saccharomyces cerevisiae (strain ATCC 204508 / S288c) OX=559292 GN=NEW1 PE=1 SV=1	0	378.307	49	49	122	49	1196	134.2	1.026	0.981	2.321	0.95447	0.997606	0.00343749	1	1	0.0334253	10810.5	10327.5	24445.1	13907.2	10539.1	10810.5	9958.5	10710.2	13101.9	9695.2	36465.2	17946.4	33297	17535.9	10531.5	11216.6	8964
P06634	ATP-dependent RNA helicase DED1 OS=Saccharomyces cerevisiae (strain ATCC 204508 / S288c) OX=559292 GN=DED1 PE=1 SV=2	0	259.395	48	22	122	22	604	65.5	1.224	0.976	1.692	0.764723	0.997642	0.163021	1	1	0.392756	17663.8	14089.1	24417	23820.4	17663.8	16709.8	14690.4	13512.5	23481.9	13214.7	36322.2	17706.8	33669.9	17238.7	13496.7	16552.7	14428.7
P40212	60S ribosomal protein L13-B OS=Saccharomyces cerevisiae (strain ATCC 204508 / S288c) OX=559292 GN=RPL13B PE=1 SV=1	0	95.757	60	13	122	1	199	22.5	1.736	1.418	1.033	0.147481	0.433273	0.99983	0.603766	1	1	22664.9	18523.3	13491.3	27023.9	22664.9	22392.1	20548.3	16698	16378.1	27016	11187.4	14991.6	12141.1	15698.1	10994.3	13058.8	18334.5
P26783	40S ribosomal protein S5 OS=Saccharomyces cerevisiae (strain ATCC 204508 / S288c) OX=559292 GN=RPS5 PE=1 SV=3	0	119.16	59	15	120	15	225	25	1.591	1.196	1.373	0.00380239	0.258914	0.0658504	0.143115	1	0.216496	6184.4	4649.1	5336.7	6184.4	5875.8	7887.5	4717.3	4260	4581.9	6240.2	5131.2	5681.7	5064.2	5550.5	3584.5	3886	4411.7
P38708	Putative proline--tRNA ligase YHR020W OS=Saccharomyces cerevisiae (strain ATCC 204508 / S288c) OX=559292 GN=YHR020W PE=1 SV=1	0	288.664	56	33	119	33	688	77.3	1.351	0.895	1.998	0.321934	0.995914	0.0220326	0.938604	1	0.103171	15410.3	10206.2	22789.7	21282.1	14994.2	15410.3	9633.1	9642.1	12167.2	10803.3	32385.6	17419.5	29815.5	16775.3	15307.6	11407.3	8175.9
P32497	Eukaryotic translation initiation factor 3 subunit C OS=Saccharomyces cerevisiae (strain ATCC 204508 / S288c) OX=559292 GN=NIP1 PE=1 SV=2	0	269.301	46	34	118	34	812	93.1	0.938	0.804	1.936	0.999944	0.994433	0.131187	1	1	0.338176	7614.7	6526	15716.4	8377.7	7196.9	7614.7	6398.2	6656.4	7955.9	5901.9	22545	11900.3	20756.3	10072.2	8115.9	8239.2	6171.1
P16862	ATP-dependent 6-phosphofructokinase subunit beta OS=Saccharomyces cerevisiae (strain ATCC 204508 / S288c) OX=559292 GN=PFK2 PE=1 SV=4	0	229.987	43	26	118	25	959	104.6	1.306	0.952	1.202	0.03746	0.999129	0.201766	0.32679	1	0.452439	9888.9	7207.7	9099.3	8889.1	9888.9	12491.4	6987.8	7434.5	7488	6641.2	8126.6	10156.6	8152	10265	7569.8	8270	6200.3
P38625	GMP synthase [glutamine-hydrolyzing] OS=Saccharomyces cerevisiae (strain ATCC 204508 / S288c) OX=559292 GN=GUA1 PE=1 SV=4	0	200.045	52	26	118	26	525	58.4	1.448	1.037	1.454	0.00875131	0.987274	0.0132717	0.18205	1	0.075578	15834.7	11338.3	15897.3	15349.6	15834.7	18322.4	11848.7	11320.8	11355.8	10326.9	17219.5	15244.9	16577.6	14231.4	13493.3	10933.8	10626.1
P14120	60S ribosomal protein L30 OS=Saccharomyces cerevisiae (strain ATCC 204508 / S288c) OX=559292 GN=RPL30 PE=1 SV=3	0	127.692	86	13	117	13	105	11.4	1.337	1.03	0.964	0.079619	0.98426	0.990104	0.45918	1	1	20390.4	15706.8	14701.2	21296.4	19340.3	20390.4	16584	14876	13634.4	19519	13756.9	15563.1	14019.8	15415.6	13211.5	15249.1	17710.2
P53064	RNA polymerase-associated protein RTF1 OS=Saccharomyces cerevisiae (strain ATCC 204508 / S288c) OX=559292 GN=RTF1 PE=1 SV=2	0	192.48	37	29	115	29	558	65.8	1.262	1.339	0.515	0.977703	0.728751	0.361319	1	1	0.677909	34040.3	36118.4	13894.4	34040.3	45606.2	20239.7	35488.2	36759.8	28844.1	57524.5	12826.9	12848.9	15025.1	18316.9	22407.3	26967.6	29920
Q00955	Acetyl-CoA carboxylase OS=Saccharomyces cerevisiae (strain ATCC 204508 / S288c) OX=559292 GN=ACC1 PE=1 SV=2	0	374.942	33	56	113	56	2233	250.2	1.513	1.056	1.355	0.00179283	0.899647	0.0155282	0.106168	1	0.0835865	16396.2	11451.2	14681.5	14917	16396.2	21653	11431.9	11586	11122.5	11470.6	14482.5	16290.3	14207.7	14883.3	10839.1	11324.7	9577.5
P32527	Zuotin OS=Saccharomyces cerevisiae (strain ATCC 204508 / S288c) OX=559292 GN=ZUO1 PE=1 SV=1	0	188.939	56	21	110	21	433	49	1.182	0.991	2.232	0.973475	0.995301	0.0100835	1	1	0.0637525	8064	6761.2	15232.4	8064	7346.8	8425.8	7022.5	6509.7	7313.2	5696.6	21711.4	11752.2	19743.2	10690.3	6823.4	7908.3	6546.3
P05317	60S acidic ribosomal protein P0 OS=Saccharomyces cerevisiae (strain ATCC 204508 / S288c) OX=559292 GN=RPP0 PE=1 SV=2	0	164.189	59	21	110	21	312	33.7	1.263	1.092	1.165	0.129368	0.412108	0.469711	0.556255	1	0.801095	28979.1	25045.5	26718.1	36668.1	28979.1	27792.2	26015.9	24111.2	23192.3	35700.1	30134.1	22677.6	29620.6	24100.1	16582.6	23704.5	22938.1
P26786	40S ribosomal protein S7-A OS=Saccharomyces cerevisiae (strain ATCC 204508 / S288c) OX=559292 GN=RPS7A PE=1 SV=4	0	146.015	71	18	108	8	190	21.6	1.659	0.88	1.187	0.144105	0.994244	0.726967	0.594992	1	1	28549.9	15147.9	20429.4	34357	24319.9	28549.9	17284.6	11770.4	13275.4	31077.2	18444.2	22236.7	18769	23355	11094.8	19858.6	17211.8
P17967	Protein disulfide-isomerase OS=Saccharomyces cerevisiae (strain ATCC 204508 / S288c) OX=559292 GN=PDI1 PE=1 SV=2	0	215.163	35	20	107	20	522	58.2	1.541	0.949	2.404	0.0131691	0.997734	9.3946e-05	0.213133	1	0.00606666	15187.5	9353.7	23690.7	12907.4	15187.5	21415.4	8917.8	8672.1	9810.8	10795.1	24658.1	24875.5	22761.3	20535	9856.2	9263.2	10475.8
P05755	40S ribosomal protein S9-B OS=Saccharomyces cerevisiae (strain ATCC 204508 / S288c) OX=559292 GN=RPS9B PE=1 SV=4	0	121.191	62	19	106	18	195	22.3	2.118	1.142	1.388	0.0135108	0.944223	0.518984	0.213133	1	0.854632	34329.6	18512.6	22495.9	46528.1	30169.8	34329.6	19593.3	17025.6	17491.5	24032	20034.8	24682.1	20503.4	25740.7	15509	16207.2	19564.7
P36105	60S ribosomal protein L14-A OS=Saccharomyces cerevisiae (strain ATCC 204508 / S288c) OX=559292 GN=RPL14A PE=1 SV=1	0	94.391	62	13	105	1	138	15.2	1.787	1.32	1.099	0.0847522	0.489661	0.995839	0.467956	1	1	16550.6	12222	10180.8	18454.5	16550.6	16401.9	13931.8	10722.1	10476.2	18283.4	9424.7	10643.1	9738.7	10835.9	7534.3	9261.2	12175.2
P53622	Coatomer subunit alpha OS=Saccharomyces cerevisiae (strain ATCC 204508 / S288c) OX=559292 GN=COP1 PE=1 SV=2	0	229.123	29	29	104	29	1201	135.5	1.116	1.075	1.405	0.968095	0.967524	0.0832564	1	1	0.257108	7644.5	7362.2	9627.1	7817.1	7644.5	7114.9	8182.4	7084.1	7364.3	7360.1	11094.7	8643.3	10722.9	8305.8	6850.8	7844.4	6360.9
P39935	Eukaryotic initiation factor 4F subunit p150 OS=Saccharomyces cerevisiae (strain ATCC 204508 / S288c) OX=559292 GN=TIF4631 PE=1 SV=2	0	112.466	19	16	103	11	952	107	1.078	1.032	1.757	0.934326	0.99996	0.0315844	1	1	0.1298	5261.2	5038.5	8578.1	6220.8	5190	5261.2	4481	5003.4	5244.9	5073.9	12787.4	6840.9	10756.6	5595.4	4882.1	5049.7	4644.2
P38249	Eukaryotic translation initiation factor 3 subunit A OS=Saccharomyces cerevisiae (strain ATCC 204508 / S288c) OX=559292 GN=RPG1 PE=1 SV=1	0	303.434	46	43	103	43	964	110.3	1.079	0.98	1.957	0.994077	1	0.0606477	1	1	0.20463	10066.1	9142.7	18261.1	11332.9	9587.1	10066.1	8998.9	8800.5	10411.2	9288.8	27674.1	13403.3	24498.5	13611.7	9329.7	10060.5	8789.4
P0CS90	Heat shock protein SSC1, mitochondrial OS=Saccharomyces cerevisiae (strain ATCC 204508 / S288c) OX=559292 GN=SSC1 PE=1 SV=1	0	206.245	46	26	103	26	654	70.6	1.493	1.032	1.406	0.0207074	0.999904	0.0552184	0.260298	1	0.194232	9762.9	6744.8	9194.2	8173.4	9762.9	12541	7085.6	6255.4	7039.6	6462.4	9376.8	9074.6	9106.5	9282.8	6350	7543.2	6537.1
P0CX31	40S ribosomal protein S24-A OS=Saccharomyces cerevisiae (strain ATCC 204508 / S288c) OX=559292 GN=RPS24A PE=1 SV=1	0	115.854	70	17	102	17	135	15.3	1.445	1.1	1.256	0.0415046	0.724866	0.188702	0.342584	1	0.434543	23676.2	18021	20590.5	25682.6	22070.9	23676.2	18213	14703	17830.9	21909.3	21169.6	20121.4	20670	20511.3	12810.7	16389.4	17695.6
P06168	Ketol-acid reductoisomerase, mitochondrial OS=Saccharomyces cerevisiae (strain ATCC 204508 / S288c) OX=559292 GN=ILV5 PE=1 SV=1	0	190.667	64	20	102	20	395	44.3	1.764	1.088	1.383	0.0313102	0.995339	0.352655	0.314617	1	0.666334	18391.2	11345.3	14421.5	14139.2	18391.2	27932	11328.1	11362.4	11672.2	10373	11574.7	17917	11824	17589.6	10283.5	10428.8	10857.5
KKA1_ECOLX	KKA1_ECOLX	0	107.596	59	10	98	10	271	30.9	1.266	1.283	1.191	0.37392	0.59104	0.84873	1	1	1	10119.9	10251.6	9520.5	13687.8	10119.9	9537	8748.5	9577.7	11683.3	10973	11795.6	8005	11322.9	7686.7	7991.5	9767.3	7283.5
P05756	40S ribosomal protein S13 OS=Saccharomyces cerevisiae (strain ATCC 204508 / S288c) OX=559292 GN=RPS13 PE=1 SV=3	0	70.934	62	11	98	11	151	17	1.713	1.278	1.412	0.0108809	0.317621	0.100394	0.200453	1	0.28097	20845.4	15556.1	17179	24599.3	20077.8	20845.4	15284.3	12843.4	15832.8	18593.6	15794.3	18252.4	16168.6	19133.5	10221	12897.5	12170.4
P0CX43	60S ribosomal protein L1-A OS=Saccharomyces cerevisiae (strain ATCC 204508 / S288c) OX=559292 GN=RPL1A PE=1 SV=1	0	118.23	57	14	97	14	217	24.5	1.746	1.339	1.15	0.187723	0.520861	0.983471	0.700112	1	1	27057.8	20755.1	17826.8	28065.9	26112.2	27057.8	22050.8	19535.5	17888.8	32136.4	17407.4	18418.1	17778.8	17875	11916.8	15495.9	22479.8
Q04377	DNA damage checkpoint protein LCD1 OS=Saccharomyces cerevisiae (strain ATCC 204508 / S288c) OX=559292 GN=LCD1 PE=1 SV=1	0	159.317	41	33	96	33	747	86.4	0.447	2.382	0.716	0.172885	0.0784819	0.868393	0.663295	1	1	9211.1	49074.3	14746.6	11727.7	9211.1	7353.1	34210.4	88015	70396.3	23204.7	10469	16441.9	13226.1	22456.7	20773.5	20604.6	18359.9
Q04214	Transposon Ty1-MR1 Gag-Pol polyprotein OS=Saccharomyces cerevisiae (strain ATCC 204508 / S288c) OX=559292 GN=TY1B-MR1 PE=1 SV=2	0	229.565	19	32	96	2	1755	198.8	0.91	0.646	2.764	0.999756	0.902612	0.371265	1	1	0.690393	442	313.7	1342.8	582.1	442	364.2	406.1	258.7	308.4	319.2	1729.7	1037.5	1634.4	1103.2	538.5	485.9	478.9
Q12754	Ribosomal RNA-processing protein 12 OS=Saccharomyces cerevisiae (strain ATCC 204508 / S288c) OX=559292 GN=RRP12 PE=1 SV=1	0	214.067	31	27	94	27	1228	137.4	0.998	1.123	1.704	0.97682	0.941458	0.0130146	1	1	0.0751679	7259.3	8164	12389.1	11109.8	7259.3	6521.8	7453.5	9152.4	8240.3	8088.4	14336.4	10593.7	15302.9	10706.4	8060.8	7270.8	7098.7
P33442	40S ribosomal protein S1-A OS=Saccharomyces cerevisiae (strain ATCC 204508 / S288c) OX=559292 GN=RPS1A PE=1 SV=2	0	179.147	68	23	94	6	255	28.7	1.413	1.12	1.063	0.302025	0.800162	0.995049	0.912713	1	1	2136.8	1693.3	1607.9	2448.5	2079.3	2136.8	1811.7	1582.6	1564.9	2535.8	1491.6	1625.5	1590.4	1789.5	1105.6	1512	2097.8
P0CX52	40S ribosomal protein S16-B OS=Saccharomyces cerevisiae (strain ATCC 204508 / S288c) OX=559292 GN=RPS16B PE=1 SV=1	0	96.692	69	12	94	12	143	15.8	2.056	1.211	1.444	0.0228547	0.836349	0.431704	0.272852	1	0.763049	12399.9	7300.9	8709.5	12563.5	10671.2	12399.9	7641.3	6600.9	6975.8	10781	8360.6	9073	8114.7	9363.3	5945.4	6030.9	8740.8
P22137	Clathrin heavy chain OS=Saccharomyces cerevisiae (strain ATCC 204508 / S288c) OX=559292 GN=CHC1 PE=1 SV=1	0	200.82	26	29	93	29	1653	187.1	1.08	1.012	1.029	0.745015	0.99269	0.965842	1	1	1	8001.2	7496	7623.9	7551.4	8001.2	8219	6996.4	8031.3	6778.3	8093.9	7218.3	7805.4	7631.4	7616.4	7672	6674.4	7407.3
P0CX46	60S ribosomal protein L2-B OS=Saccharomyces cerevisiae (strain ATCC 204508 / S288c) OX=559292 GN=RPL2B PE=1 SV=1	0	173.489	60	15	93	15	254	27.4	1.723	1.32	1.165	0.105111	0.454043	0.916307	0.509349	1	1	24219.9	18554	16371.3	28498.9	24219.9	23661	20034.1	17183.2	16191.4	28332.6	15761.3	16792.9	15960.4	18378	11106.4	14055.1	18304.2
P23248	40S ribosomal protein S1-B OS=Saccharomyces cerevisiae (strain ATCC 204508 / S288c) OX=559292 GN=RPS1B PE=1 SV=3	0	179.928	71	24	93	7	255	28.8	1.827	1.32	1.21	0.169132	0.619818	0.936379	0.653588	1	1	27832.4	20103.3	18440.9	31402.7	25608.8	27832.4	21862.6	18235.9	18485.6	30165.5	17342.4	19455.8	17478.9	20986.1	12189.3	15234.8	21614.4
P05453	Eukaryotic peptide chain release factor GTP-binding subunit OS=Saccharomyces cerevisiae (strain ATCC 204508 / S288c) OX=559292 GN=SUP35 PE=1 SV=1	0	183.87	45	25	92	25	685	76.5	1.074	0.962	1.873	0.986421	0.997433	0.0496869	1	1	0.178455	7792.5	6976.6	13591.1	9400.8	7645.5	7792.5	6533.7	7035.5	7596.1	6918.1	19665.9	10243.9	18031.8	10159.2	8729.7	7255.3	6531.7
P19882	Heat shock protein 60, mitochondrial OS=Saccharomyces cerevisiae (strain ATCC 204508 / S288c) OX=559292 GN=HSP60 PE=1 SV=1	0	204.664	50	32	92	32	572	60.7	2.369	1.05	1.505	0.000615694	0.999503	0.0507633	0.0773964	1	0.180201	22623.9	10022	14368.4	16428.2	22623.9	28312.4	10820.4	8712.3	9962	10082.4	14418.6	14318.4	14093.3	15085.3	8536.3	10873.6	9548.9
P54115	Magnesium-activated aldehyde dehydrogenase, cytosolic OS=Saccharomyces cerevisiae (strain ATCC 204508 / S288c) OX=559292 GN=ALD6 PE=1 SV=4	0	208.539	58	26	92	26	500	54.4	2.452	1.171	1.218	0.0135639	0.973656	0.934647	0.213133	1	1	14476.4	6912.2	7190.2	8994.1	14476.4	23300.4	6932.9	6518.6	7293.7	6891.5	5745.4	8674.1	5960.1	8805.9	5826.9	5903.4	6721.4
P05748	60S ribosomal protein L15-A OS=Saccharomyces cerevisiae (strain ATCC 204508 / S288c) OX=559292 GN=RPL15A PE=1 SV=3	0	91.574	50	13	91	13	204	24.4	1.912	1.324	1.327	0.106523	0.815664	0.968002	0.513861	1	1	24255.8	16789.1	16834.3	50752.2	24255.8	24030.6	18479.7	15253.2	14440.2	30536.3	16884.4	15197.9	17889.1	16784.3	10709.5	12683.5	20711.2
P36421	Tyrosine--tRNA ligase, cytoplasmic OS=Saccharomyces cerevisiae (strain ATCC 204508 / S288c) OX=559292 GN=TYS1 PE=1 SV=3	0	172.543	70	23	89	23	394	44	1.294	0.918	2.165	0.405602	0.996974	0.00332715	1	1	0.0327777	7282.1	5163.4	12176.9	7282.1	6860.6	8763.8	4713	4543	5657	6549.2	15980.8	10118.9	14653.5	8994.8	5625.5	5685.4	5462
P0CX38	40S ribosomal protein S6-B OS=Saccharomyces cerevisiae (strain ATCC 204508 / S288c) OX=559292 GN=RPS6B PE=1 SV=1	0	123.263	61	21	89	21	236	27	1.648	1.35	1.248	0.148147	0.491969	0.791183	0.604733	1	1	17307	14176.2	13102.9	21754.1	16890.6	17307	15325	13113.5	12789.1	19176	12881.3	12877.1	13328.3	14347.4	8373	10501.4	13559
P38088	Glycine--tRNA ligase 1, mitochondrial OS=Saccharomyces cerevisiae (strain ATCC 204508 / S288c) OX=559292 GN=GRS1 PE=1 SV=3	0	213.189	50	31	88	31	690	78.1	1.182	0.973	1.585	0.152685	0.991388	0.00733121	0.614128	1	0.053862	13931.5	11472.4	18684.7	19017.5	13532.9	13931.5	11659.6	10807.3	13107.4	11288.3	22015.8	16096.3	20649.7	16906.6	13229	11789.7	8755.9
P15180	Lysine--tRNA ligase, cytoplasmic OS=Saccharomyces cerevisiae (strain ATCC 204508 / S288c) OX=559292 GN=KRS1 PE=1 SV=2	0	181.582	52	29	88	29	591	67.9	1.49	0.953	2.327	0.0961195	0.993321	0.0009882	0.491405	1	0.0162993	12380.1	7913.5	19330.1	12380.1	11326.4	14749.8	7738.6	8092.2	10484.6	7551.7	25901.5	15990.8	23366.7	15371.7	8307.5	8780.4	6663
P32558	FACT complex subunit SPT16 OS=Saccharomyces cerevisiae (strain ATCC 204508 / S288c) OX=559292 GN=SPT16 PE=1 SV=1	0	187.719	29	30	86	29	1035	118.6	0.886	0.75	1.515	0.812678	0.231021	0.300428	1	1	0.593515	8645	7311.5	14778.1	8602.2	8645	9392.9	6870.7	7041	7592.5	8401.7	18931.7	12393.4	17621.7	11607.5	7807.1	9752.2	15920
P38820	Adenylyltransferase and sulfurtransferase UBA4 OS=Saccharomyces cerevisiae (strain ATCC 204508 / S288c) OX=559292 GN=UBA4 PE=1 SV=1	0	155.164	46	21	86	21	440	49.3	1.168	1.615	1.415	0.99116	0.563428	0.845673	1	1	1	16266.7	22487.4	19706.2	23572.9	16266.7	10962.2	28265	20835.5	17166.8	24270.2	11125.6	28390.5	13678.3	30155.3	12017.8	16413.5	13926
P53914	RNA cytidine acetyltransferase OS=Saccharomyces cerevisiae (strain ATCC 204508 / S288c) OX=559292 GN=KRE33 PE=1 SV=1	0	224.514	36	31	85	31	1056	119.3	0.997	0.972	1.644	0.999886	0.999867	0.115704	1	1	0.309662	4927.7	4805.4	8123.5	6346.9	4927.7	4396.7	4406.4	4879	5511.8	4732.8	13163	6010.1	10980	5917.2	5900.9	4941.6	4311.7
P0CX24	60S ribosomal protein L20-B OS=Saccharomyces cerevisiae (strain ATCC 204508 / S288c) OX=559292 GN=RPL20B PE=1 SV=1	0	76.556	52	10	83	10	172	20.4	1.726	1.191	1.249	0.0134089	0.840898	0.70078	0.213133	1	1	16332.5	11268.3	11814.9	20782.9	16025.1	16332.5	11991.5	10588.8	9858.3	14359.1	11723.5	11906.9	11674.5	12661.5	8612	9461.6	12924.4
P39954	Adenosylhomocysteinase OS=Saccharomyces cerevisiae (strain ATCC 204508 / S288c) OX=559292 GN=SAH1 PE=1 SV=1	0	185.798	56	24	83	24	449	49.1	1.743	1.011	1.364	0.0970098	0.999999	0.538044	0.493595	1	0.875873	13843.1	8026.9	10834.5	9750.9	13843.1	20835.8	8640.8	7981.2	8072.8	7726.2	8153.6	14148.1	8361.9	14038.2	8515.4	7657.3	7941.9
P38011	Guanine nucleotide-binding protein subunit beta-like protein OS=Saccharomyces cerevisiae (strain ATCC 204508 / S288c) OX=559292 GN=ASC1 PE=1 SV=4	0	150.737	74	16	82	16	319	34.8	1.63	0.922	1.749	0.0049216	0.99258	0.00267352	0.152427	1	0.0292991	9529.5	5388.9	10219.9	7901.8	9529.5	14693.5	6134.9	5223	5560	5117.7	10039.2	11714.8	9676	10403.9	5484.3	5996.6	5844.7
P02557	Tubulin beta chain OS=Saccharomyces cerevisiae (strain ATCC 204508 / S288c) OX=559292 GN=TUB2 PE=1 SV=2	0	187.122	51	19	81	19	457	50.9	0.697	0.813	1.233	0.972009	0.97223	0.290616	1	1	0.578795	10376.8	12111.6	18359.9	15341	10376.8	9853.7	11465.8	12793.8	12844.2	9929.9	19644.6	17684.2	19061.4	14577.4	14891.9	16190.7	8732.1
P15646	rRNA 2'-O-methyltransferase fibrillarin OS=Saccharomyces cerevisiae (strain ATCC 204508 / S288c) OX=559292 GN=NOP1 PE=1 SV=1	0	135.191	50	16	81	16	327	34.4	0.843	0.858	1.429	0.968638	0.979644	0.308172	1	1	0.60308	7194.7	7328.5	12205.4	9251.7	7194.7	6074.1	7478.8	6870	8815.5	7181.3	17837.7	8736.5	17051.6	8450	7621.5	9000.1	8538.6
Q12499	Nucleolar protein 58 OS=Saccharomyces cerevisiae (strain ATCC 204508 / S288c) OX=559292 GN=NOP58 PE=1 SV=1	0	145.498	51	21	81	19	511	56.9	1.013	0.993	1.283	0.986643	1	0.411096	1	1	0.742614	10705.6	10496.2	13560.5	14492	10705.6	10027.9	10562.3	10025.2	12349.9	10430.5	18085.3	11044.6	16458.1	11173.1	9222.4	10565.8	12858.5
P0CX83	60S ribosomal protein L19-B OS=Saccharomyces cerevisiae (strain ATCC 204508 / S288c) OX=559292 GN=RPL19B PE=1 SV=1	0	74.292	41	10	81	10	189	21.7	1.112	0.699	0.716	0.574565	0.999827	0.990218	1	1	1	13058	8211.6	8409.9	15983	13025.1	13058	9579.5	7039	6876.4	14726.4	7905.5	8511.5	8309.4	9222.4	5534.8	11744.3	12973.1
P52910	Acetyl-coenzyme A synthetase 2 OS=Saccharomyces cerevisiae (strain ATCC 204508 / S288c) OX=559292 GN=ACS2 PE=1 SV=1	0	223.59	52	29	81	29	683	75.4	1.203	0.925	1.474	0.299905	0.961476	0.00834972	0.912063	1	0.0575592	9722.6	7472.5	11907	9660	9722.6	10267.8	7163.2	8171	7795.1	7059.3	14620.5	10437.1	13583.9	10286.7	8080.4	9225.7	6913.3
P38934	Nuclear segregation protein BFR1 OS=Saccharomyces cerevisiae (strain ATCC 204508 / S288c) OX=559292 GN=BFR1 PE=1 SV=1	0	124.387	51	23	81	23	470	54.6	1.251	0.85	3.769	0.581968	0.995698	6.923e-05	1	1	0.00510153	5723.1	3891.3	17246.2	5900.5	4921.9	5723.1	3980.6	3804	4147.1	3257.8	25544.1	12932.5	22998.7	12861.9	4725.2	4575.5	3078.3
P04807	Hexokinase-2 OS=Saccharomyces cerevisiae (strain ATCC 204508 / S288c) OX=559292 GN=HXK2 PE=1 SV=4	0	163.465	71	24	81	20	486	53.9	1.944	2.091	1.347	0.997054	0.841046	0.998258	1	1	1	15376.4	16533	10649.3	9671	15376.4	16247.9	14842.6	18415.8	11029.5	28871.2	7933.3	13655.9	8304.6	13990.9	6700.7	7908.1	30855.1
P40024	ABC transporter ATP-binding protein ARB1 OS=Saccharomyces cerevisiae (strain ATCC 204508 / S288c) OX=559292 GN=ARB1 PE=1 SV=1	0	214.058	50	26	80	26	610	68.3	1.279	1.077	1.816	0.775177	0.992539	0.146532	1	1	0.363564	8665	7295.8	12302.5	11650.4	8665	8150.9	7291.8	6623.7	10709.2	7299.8	19426	8404.7	18007.9	8359.1	6774.7	8510.5	6339.8
P02309	Histone H4 OS=Saccharomyces cerevisiae (strain ATCC 204508 / S288c) OX=559292 GN=HHF1 PE=1 SV=2	0	90.095	57	11	79	11	103	11.4	0.326	0.456	0.339	0.000330059	0.00126244	0.000198726	0.058778	0.287018	0.00893031	10110.2	14154.2	10500.1	9155.7	12488.2	10110.2	14381.2	10660.1	15883.9	13930.8	8732.4	13225.7	9228.7	11946.7	31018.1	27884.5	61089.2
P22147	5'-3' exoribonuclease 1 OS=Saccharomyces cerevisiae (strain ATCC 204508 / S288c) OX=559292 GN=XRN1 PE=1 SV=1	0	242.369	31	37	79	36	1528	175.4	1.12	1.091	1.967	0.910209	0.990592	0.0232585	1	1	0.106431	7136	6952	12530.2	8416.4	7136	6941	6089.9	7265	7453.7	6652.5	19020.9	9071.4	17307.8	8841.3	6369.6	6526.7	5969
P12612	T-complex protein 1 subunit alpha OS=Saccharomyces cerevisiae (strain ATCC 204508 / S288c) OX=559292 GN=TCP1 PE=1 SV=2	0	179.604	48	19	79	19	559	60.4	1.321	1.206	1.059	0.0823799	0.535643	0.961469	0.460853	1	1	9544.1	8712.2	7651.4	16233.2	9544.1	7925.6	8067.1	9162.3	8284.2	9546.5	7599	7131.1	8613.3	7704.1	7449.1	6659.4	7224.1
P05319	60S acidic ribosomal protein P2-alpha OS=Saccharomyces cerevisiae (strain ATCC 204508 / S288c) OX=559292 GN=RPP2A PE=1 SV=1	0	82.357	53	5	79	5	106	10.7	1.458	1.29	0.959	0.0258663	0.0801275	0.974003	0.287897	1	1	8261.5	7313.1	5435.5	8484.7	7801.1	8261.5	7926.9	6496.3	6746.8	9002.5	4708.1	5914.5	5393.2	5478.2	5387.2	5667.5	5945.7
P02294	Histone H2B.2 OS=Saccharomyces cerevisiae (strain ATCC 204508 / S288c) OX=559292 GN=HTB2 PE=1 SV=2	0	74.044	63	11	78	11	131	14.2	0.379	0.467	0.386	0.000945649	0.00149524	0.000451055	0.0842021	0.287018	0.0113873	11272	13892.2	11484.8	11272	13264.1	10688.7	13478.2	11010	14318.9	14534	9838.2	13145.7	10464.7	12604.4	29763.7	23799.7	58749.3
P25491	Mitochondrial protein import protein MAS5 OS=Saccharomyces cerevisiae (strain ATCC 204508 / S288c) OX=559292 GN=YDJ1 PE=1 SV=1	0	199.96	54	22	78	22	409	44.6	1.727	1.165	1.153	0.00738939	0.424816	0.581599	0.174795	1	0.926829	22235.7	14995.1	14851.1	22235.7	22607.8	17359.7	13871.4	15058.9	14931.7	16454.5	15799.8	13016.7	15633.2	14108.1	12874.9	14583.7	10216.4
P38061	60S ribosomal protein L32 OS=Saccharomyces cerevisiae (strain ATCC 204508 / S288c) OX=559292 GN=RPL32 PE=1 SV=1	0	106.183	68	15	77	15	130	14.8	1.397	0.812	0.773	0.3322	0.99993	0.997573	0.955467	1	1	20630.2	11998.2	11416.6	20937.9	20398.6	20630.2	13953.3	10317.2	9955.2	19905.1	10258.1	12705.8	10145.4	14328.1	8838.7	14769.3	15386.5
P0CX40	40S ribosomal protein S8-B OS=Saccharomyces cerevisiae (strain ATCC 204508 / S288c) OX=559292 GN=RPS8B PE=1 SV=1	0	122.506	64	13	77	13	200	22.5	2.092	1.155	1.377	0.0340811	0.826235	0.530506	0.325139	1	0.868729	23766.2	13119.5	15643	23927.7	20547.7	23766.2	14594.8	11405.6	11793.4	20658.4	15255.3	16040.6	14972.5	16218.4	9115.9	11358.5	15797.3
P53691	Peptidyl-prolyl cis-trans isomerase CPR6 OS=Saccharomyces cerevisiae (strain ATCC 204508 / S288c) OX=559292 GN=CPR6 PE=1 SV=1	0	108.463	44	17	77	17	371	42	2.501	0.914	1.73	0.00117251	0.972827	0.0210548	0.088826	1	0.0999007	12634.1	4617.3	8738.6	8840.5	12634.1	19756	4474.6	4764.5	4904.2	3968.1	8370.5	11264.4	7919.5	9122.8	5741.4	5050.6	4224.2
P04449	60S ribosomal protein L24-A OS=Saccharomyces cerevisiae (strain ATCC 204508 / S288c) OX=559292 GN=RPL24A PE=1 SV=1	0	63.858	43	11	76	2	155	17.6	1.581	1.253	1.203	0.137059	0.611456	0.907083	0.575843	1	1	24224.7	19194.5	18433.8	26823.6	22640.9	24224.7	20303	16705.4	18146.5	27284.7	17624.7	19128.3	17764.6	19941.7	15320.9	14753	19670.1
P24000	60S ribosomal protein L24-B OS=Saccharomyces cerevisiae (strain ATCC 204508 / S288c) OX=559292 GN=RPL24B PE=1 SV=1	0	64.142	48	11	76	2	155	17.5	2.214	1.655	1.202	0.854758	0.93717	0.999999	1	1	1	100.4	75	54.5	93.6	124.6	100.4	82.3	68.4	38.3	283.6	38.4	68.8	43.1	99.2	45.3	20.6	193.5
P38219	Obg-like ATPase 1 OS=Saccharomyces cerevisiae (strain ATCC 204508 / S288c) OX=559292 GN=OLA1 PE=1 SV=1	0	164.389	68	23	75	23	394	44.1	1.291	0.938	1.353	0.0345418	0.666647	0.00283931	0.326725	1	0.0306444	12488.1	9074	13090	12488.1	11070.2	12733	9073.5	9074.6	9222.8	7939.7	13508	12776	12924.3	13257.9	10831.8	9674.4	8410
P0C2H6	60S ribosomal protein L27-A OS=Saccharomyces cerevisiae (strain ATCC 204508 / S288c) OX=559292 GN=RPL27A PE=1 SV=1	0	56.82	75	11	75	11	136	15.5	1.719	1.256	1.194	0.0457262	0.390183	0.778694	0.346514	1	1	11316.9	8269.4	7860.5	12581.4	11316.9	11273.4	9072.2	7537.6	7178.8	13176.3	7931.8	7789.8	7768	8518.9	5206.3	6584.8	8562.4
P38009	Bifunctional purine biosynthesis protein ADE17 OS=Saccharomyces cerevisiae (strain ATCC 204508 / S288c) OX=559292 GN=ADE17 PE=1 SV=2	0	174.929	58	23	75	19	592	65.2	1.943	1.093	1.241	0.0142157	0.993459	0.659068	0.213936	1	1	6642	3736.6	4240.5	4707.1	6642	9985.4	3644.8	3830.8	4106	3223	3567.7	5273.9	3659.1	4914.2	3417.7	3249.3	3726.4
P02406	60S ribosomal protein L28 OS=Saccharomyces cerevisiae (strain ATCC 204508 / S288c) OX=559292 GN=RPL28 PE=1 SV=3	0	87.642	47	11	74	11	149	16.7	1.864	1.189	1.113	0.0378891	0.791559	0.886807	0.32758	1	1	18697.1	11928.8	11165.6	19971.8	18435.4	18697.1	13968.7	10186.8	9816.4	14459.3	10800.2	11409.2	10927.2	12812.3	7456	10033	12109.8
P16370	DNA-directed RNA polymerase II subunit RPB3 OS=Saccharomyces cerevisiae (strain ATCC 204508 / S288c) OX=559292 GN=RPB3 PE=1 SV=2	0	182.395	63	17	73	17	318	35.3	0.506	0.427	0.432	0.137426	0.0209927	0.011508	0.575843	0.9545	0.0694704	8280	6983.8	7057.9	7922	10619.4	8280	7074.8	6509.7	6894	9762.5	6456.7	7439.2	7006	7110.2	17252.8	10624.1	16349.7
Q12019	Midasin OS=Saccharomyces cerevisiae (strain ATCC 204508 / S288c) OX=559292 GN=MDN1 PE=1 SV=1	0	239.482	14	48	73	48	4910	559	0.911	1.072	0.838	0.999032	0.628886	0.794223	1	1	1	7412.1	8723	6822.4	9077	7412.1	6165.6	8153.7	9450.8	8854.2	8593.7	6705.5	6639.2	7240.9	6941.2	8137.3	8600.7	6391.1
P38707	Asparagine--tRNA ligase, cytoplasmic OS=Saccharomyces cerevisiae (strain ATCC 204508 / S288c) OX=559292 GN=DED81 PE=1 SV=1	0	192.52	54	23	73	23	554	62.2	1.189	0.856	1.902	0.491038	1	0.00750964	1	1	0.0542166	12073.8	8687.6	19316.4	13951.1	11248.7	12073.8	8634	8741.5	10016.7	8619.5	28185.8	14704.6	25374.5	14450	11005.9	10153.5	6548.4
P32481	Eukaryotic translation initiation factor 2 subunit gamma OS=Saccharomyces cerevisiae (strain ATCC 204508 / S288c) OX=559292 GN=GCD11 PE=1 SV=1	0	169.053	41	21	73	21	527	57.8	1.393	1.059	2.403	0.796501	0.988089	0.0211301	1	1	0.0999007	11257.4	8560.1	19415.1	11257.4	10336.5	11453.1	8504.5	8093.7	12838.2	8616	32026.4	12837.3	28382.7	13280.8	8080.4	9982	7284.6
Q01855	40S ribosomal protein S15 OS=Saccharomyces cerevisiae (strain ATCC 204508 / S288c) OX=559292 GN=RPS15 PE=1 SV=1	0	58.971	61	6	73	6	142	16	1.585	1.085	1.235	0.0315092	0.687535	0.331804	0.314617	1	0.637649	15022.4	10287.9	11711.7	15855.7	13874.1	15022.4	10907	9127.6	9703.9	14781.2	11160.1	12149.3	11289.8	13107.9	8311.8	10053.9	9479.7
P19211	Eukaryotic translation initiation factor 5A-2 OS=Saccharomyces cerevisiae (strain ATCC 204508 / S288c) OX=559292 GN=ANB1 PE=1 SV=3	0	31.104	30	5	72	1	157	17.1	0.799	0.948	1.895	0.984255	0.999277	0.375352	1	1	0.694482	672.7	797.6	1594.8	870.2	672.7	634.9	843	782.1	813.4	753.7	2473.5	1281.7	1984.3	1013.1	841.7	911.3	827
sp		0	165.896	43	21	72	19	623	62.1	1.081	1.062	0.715	0.844169	0.998817	0.249567	1	1	0.526962	11783.4	11569.6	7797	12146.1	11783.4	7037.3	9245.9	12600	15592.7	10623.4	6960	7695.4	7899.9	9924.5	10898.9	9037.5	19388.5
P0CX55	40S ribosomal protein S18-A OS=Saccharomyces cerevisiae (strain ATCC 204508 / S288c) OX=559292 GN=RPS18A PE=1 SV=1	0	89.034	82	15	72	15	146	17	1.717	0.935	1.248	0.0146862	0.999932	0.386496	0.217486	1	0.707142	9340.9	5085.9	6790.4	9340.9	9194.6	9853.5	5438.5	4290.2	4756.2	7141.8	6883.3	6796.1	6617.7	6784.8	4087.9	6369.1	5440.3
P05737	60S ribosomal protein L7-A OS=Saccharomyces cerevisiae (strain ATCC 204508 / S288c) OX=559292 GN=RPL7A PE=1 SV=3	0	97.127	55	16	72	16	244	27.6	1.872	1.268	1.101	0.0369177	0.593162	0.977172	0.32679	1	1	32608.7	22083.5	19175.3	35571.6	32608.7	32368.9	25532.7	19100.3	18858.5	29381.6	18069.3	20080.1	18311.3	21311.3	13696.5	17414.6	22643
P20606	Small COPII coat GTPase SAR1 OS=Saccharomyces cerevisiae (strain ATCC 204508 / S288c) OX=559292 GN=SAR1 PE=1 SV=1	0	131.576	85	13	71	13	190	21.4	1.068	0.978	1.945	0.529347	0.999473	0.113798	1	1	0.30628	6436	5893.4	11725.9	20604.9	6020.5	6436	5728.4	6063.1	6515.8	5222.5	11099.8	12847.9	11732.9	11718.9	7497.9	6028.5	5193.3
P38631	1,3-beta-glucan synthase component FKS1 OS=Saccharomyces cerevisiae (strain ATCC 204508 / S288c) OX=559292 GN=FKS1 PE=1 SV=2	0	224.477	20	28	71	10	1876	214.7	1.106	1.187	1.069	0.995148	0.499974	0.990297	1	1	1	11044.2	11852.4	10672.6	11044.2	12076.3	9302.9	11443.9	12275.4	10159.9	19526.5	12141.8	9925.9	11470.4	9930.2	8519.2	9983.9	12210.9
P40988	Low-affinity Fe(2+) transport protein OS=Saccharomyces cerevisiae (strain ATCC 204508 / S288c) OX=559292 GN=FET4 PE=1 SV=2	0	139.584	29	16	71	16	552	62.8	1.383	2.014	0.678	0.994529	0.777268	0.74914	1	1	1	17591.5	25615.2	8623.8	17591.5	30772	15868.2	20964.6	31297.4	18590.9	60469	6772.1	9931.2	7488.5	15034.1	10249.3	12716.5	36055.5
P0CX53	60S ribosomal protein L12-A OS=Saccharomyces cerevisiae (strain ATCC 204508 / S288c) OX=559292 GN=RPL12A PE=1 SV=1	0	118.552	73	12	71	12	165	17.8	1.435	1.089	1.181	0.062736	0.675875	0.476067	0.405036	1	0.809352	16093.2	12218.2	13249	17313	15708.9	16093.2	13243.6	11272.2	10851.2	17649.4	13108.3	13391.2	13104.6	14663.5	9147.1	11217.6	13433
sp		0	114.429	43	8	70	8	231	24.4	0.624	1.083	0.408	0.125424	0.906781	0.00736084	0.551504	1	0.0538703	20042.8	34792.3	13118.3	23325.3	20042.8	11939.2	35189.3	35705.1	34399.7	28101.4	10964.5	13191.2	13045.8	18106.3	32123.7	21892.4	33662.1
Q08971	Protein PBDC1 homolog OS=Saccharomyces cerevisiae (strain ATCC 204508 / S288c) OX=559292 GN=YPL225W PE=1 SV=1	0	85.493	79	15	70	15	146	17.4	0.938	1.047	2.486	0.979686	0.997687	0.00584168	1	1	0.0464077	7473.2	8339.8	19810.6	7473.2	7021.1	7491.8	8081.2	8606.7	8865.8	5772.4	28397.5	15412.5	25463.8	13005.7	9876.7	7967.8	6987.9
P47079	T-complex protein 1 subunit theta OS=Saccharomyces cerevisiae (strain ATCC 204508 / S288c) OX=559292 GN=CCT8 PE=1 SV=1	0	155.733	50	18	70	17	568	61.6	1.248	1.344	1.122	0.0253829	0.00111679	0.258284	0.286862	0.287018	0.534684	5820.9	6271.8	5237.2	6206.2	5820.9	5137.1	5736.1	6579.1	6253.7	6289.9	5516.7	4920.9	5616.6	4971.8	4665.7	4875.2	4635.5
P05744	60S ribosomal protein L33-A OS=Saccharomyces cerevisiae (strain ATCC 204508 / S288c) OX=559292 GN=RPL33A PE=1 SV=3	0	48.948	58	9	70	1	107	12.1	1.793	1.443	1.151	0.0855779	0.326003	0.9682	0.467956	1	1	13973.5	11248.5	8971.6	14688.2	13973.5	13142.4	12667.3	9988.5	9646.9	15120.3	8859.9	9002.6	8940.7	10634.9	6787.5	7795.3	11361.2
P05738	60S ribosomal protein L9-A OS=Saccharomyces cerevisiae (strain ATCC 204508 / S288c) OX=559292 GN=RPL9A PE=1 SV=2	0	95.636	59	13	70	4	191	21.6	1.801	0.907	1.383	0.153524	1	0.782709	0.614382	1	1	16483.2	8301.7	12657.5	29077.7	14144.2	16483.2	8640.4	6234.6	7976.2	16972.7	12696.3	12877.3	12618.8	11915.4	6099.3	9152.6	14224.4
sp	Contaminant_KERATIN22	0	203.85	53	29	69	23	645	65.8	0.914	0.84	0.522	0.697802	0.976198	0.198365	1	1	0.447754	12636	11611.6	7210	12636	12706.5	5842.4	9522	11238.5	17881.2	11997	5542.9	8014.5	6486.3	10695.6	13823.9	8452.7	25936.4
P42945	U3 small nucleolar RNA-associated protein 10 OS=Saccharomyces cerevisiae (strain ATCC 204508 / S288c) OX=559292 GN=UTP10 PE=1 SV=1	0	208.964	24	33	69	33	1769	200	1.024	1.001	1.449	0.949725	0.999972	0.0151493	1	1	0.0828839	5974.2	5839.7	8452	7882.7	5974.2	5232	5426.1	6050.2	5860.8	5818.6	9582	7480.2	9504.9	7515.8	6250.7	5834.1	5459.8
P07260	Eukaryotic translation initiation factor 4E OS=Saccharomyces cerevisiae (strain ATCC 204508 / S288c) OX=559292 GN=CDC33 PE=1 SV=1	0	71.393	49	11	68	11	213	24.2	1.049	0.744	1.39	0.999925	0.593628	0.779888	1	1	1	7615.2	5399.5	10088.2	7615.2	7759.9	7450.9	5142.2	5075.8	5669.7	6829.7	13401.5	7732.7	12570.2	8096.2	7258.8	9554.4	6966.2
P43535	Protein GCN20 OS=Saccharomyces cerevisiae (strain ATCC 204508 / S288c) OX=559292 GN=GCN20 PE=1 SV=1	0	158.816	46	24	68	24	752	85	1.104	1.206	1.548	0.765494	0.612042	0.0219909	1	1	0.103171	5079.8	5545.5	7118.9	6765.3	4907.1	5079.8	5880.6	5229.5	6464.8	5078.6	8326.9	6178.8	8202.1	6172.7	4593.9	5403.4	4599.8
P05085	Arginine metabolism regulation protein II OS=Saccharomyces cerevisiae (strain ATCC 204508 / S288c) OX=559292 GN=ARG81 PE=1 SV=3	0	155.863	29	23	67	23	880	100.2	0.881	1.855	0.645	0.850294	0.331632	0.464741	1	1	0.796976	10051.4	21158.7	7358.4	10760.6	10051.4	7185.2	22801.6	20658.1	18679.4	21671.5	6214.7	7562.7	7159.5	10621	7563.8	11403.4	21314.4
P04801	Threonine--tRNA ligase, cytoplasmic OS=Saccharomyces cerevisiae (strain ATCC 204508 / S288c) OX=559292 GN=THS1 PE=1 SV=2	0	155.285	34	24	67	24	734	84.5	1.182	0.652	1.644	0.854372	0.890282	0.178119	1	1	0.417369	9311.7	5138.8	12950.4	9311.7	7468.2	9935.4	5201	5077.3	6734.4	4601.8	18016.5	10671	15716.6	8241.5	8047.1	7879.2	4828.5
P22515	Ubiquitin-activating enzyme E1 1 OS=Saccharomyces cerevisiae (strain ATCC 204508 / S288c) OX=559292 GN=UBA1 PE=1 SV=2	0	163.635	34	24	67	24	1024	114.2	1.71	0.98	1.773	0.0215591	0.996812	0.0103901	0.262583	1	0.0649535	7706.2	4415.9	7988.9	6224.7	7706.2	10659.3	4824	4386.9	4445.1	4378.4	6765.5	10514.8	6738.9	9433.4	5146.9	4505.5	4504.7
P25294	Protein SIS1 OS=Saccharomyces cerevisiae (strain ATCC 204508 / S288c) OX=559292 GN=SIS1 PE=1 SV=1	0	154.656	45	17	66	17	352	37.6	1.13	0.862	1.697	0.872655	0.135798	0.000299432	1	1	0.00963428	9971.8	7606.8	14980.3	10181.8	9697.3	9971.8	7675.6	7538.6	7310.9	8312.5	16653.7	14577.6	15394.1	12721.3	8544.5	10532.3	8825.6
Q12680	Glutamate synthase [NADH] OS=Saccharomyces cerevisiae (strain ATCC 204508 / S288c) OX=559292 GN=GLT1 PE=1 SV=2	0	175.363	22	35	66	35	2145	238	1.291	0.904	1.308	0.0115902	0.994615	0.00139189	0.208496	1	0.0192218	7440.4	5210.8	7539.5	7440.4	6266.6	7498.7	5210.4	5211.1	5662.2	4926	7885.9	7508.6	7570.4	7171.8	5765.3	5837.5	4605.2
P0CH08	Ubiquitin-60S ribosomal protein L40 OS=Saccharomyces cerevisiae (strain ATCC 204508 / S288c) OX=559292 GN=RPL40A PE=1 SV=1	0	41.187	48	7	66	7	128	14.5	1.463	1.159	1.372	0.0464811	0.776954	0.0842008	0.348527	1	0.258159	16420	13009.9	15398	14363.2	16420	19082.4	13917.7	13558.1	12483.9	12101.5	13801.5	17179.2	13553.1	18160.2	10476.4	11225.1	13124.4
P0CX30	40S ribosomal protein S23-B OS=Saccharomyces cerevisiae (strain ATCC 204508 / S288c) OX=559292 GN=RPS23B PE=1 SV=1	0	66.521	57	11	66	11	145	16	2.193	1.249	1.279	0.0282167	0.474871	0.609967	0.300303	1	0.959161	17435	9925.8	10169.6	18489.1	15110.5	17435	11036.1	8734.6	8927.2	16033.6	9431.6	11552.6	9591.5	10782.5	5617.8	7950.1	9837.5
P53131	Pre-mRNA-splicing factor ATP-dependent RNA helicase PRP43 OS=Saccharomyces cerevisiae (strain ATCC 204508 / S288c) OX=559292 GN=PRP43 PE=1 SV=1	0	170.093	32	20	65	20	767	87.5	0.939	0.917	1.871	0.999798	0.999999	0.127053	1	1	0.329904	6136.1	5995.6	12227.2	7350.4	6136.1	5616.1	6177.3	5819.3	6948.6	5524.5	20866.6	7917.7	18882.3	7178.8	6535.6	6541.3	5138.7
P0CX41	60S ribosomal protein L23-A OS=Saccharomyces cerevisiae (strain ATCC 204508 / S288c) OX=559292 GN=RPL23A PE=1 SV=1	0	83.194	41	7	65	7	137	14.5	1.314	1.1	1.198	0.508885	0.838834	0.849226	1	1	1	9882.4	8271.9	9014.4	9882.4	9695.1	10948.3	8366	7364.2	8178.9	13641.8	9597.8	8825.2	9207.8	8690.1	6174.6	7522.5	10169.4
P07280	40S ribosomal protein S19-A OS=Saccharomyces cerevisiae (strain ATCC 204508 / S288c) OX=559292 GN=RPS19A PE=1 SV=2	0	57.435	72	13	65	13	144	15.9	1.577	1.303	1.303	0.0814869	0.303714	0.603959	0.46019	1	0.953261	12542.7	10362.9	10364.4	12542.7	12309.9	17037.9	10650.6	8967	10082.9	17560.6	7935.5	13052.2	8265.3	12996.7	7352.9	7952.5	8523.5
P39936	Eukaryotic initiation factor 4F subunit p130 OS=Saccharomyces cerevisiae (strain ATCC 204508 / S288c) OX=559292 GN=TIF4632 PE=1 SV=1	0	51.206	9	7	64	3	914	103.8	1.021	0.881	2.071	0.999749	0.980481	0.0193837	1	1	0.0958864	478.2	412.6	969.8	511.7	478.2	446.6	375.6	393.5	459.1	432.6	1561.4	678.3	1386.6	618.1	468.3	473.5	441.1
P38720	6-phosphogluconate dehydrogenase, decarboxylating 1 OS=Saccharomyces cerevisiae (strain ATCC 204508 / S288c) OX=559292 GN=GND1 PE=1 SV=1	0	152.046	55	22	64	22	489	53.5	1.594	0.934	1.648	0.303528	0.890033	0.219669	0.914124	1	0.482601	8145	4771.7	8421.8	6232.1	8145	11613	4879.8	4780.4	4763	4202.4	6136.1	12160.3	6220.8	11401.6	6618.6	4972.9	5109.6
P26321	60S ribosomal protein L5 OS=Saccharomyces cerevisiae (strain ATCC 204508 / S288c) OX=559292 GN=RPL5 PE=1 SV=4	0	91.44	49	13	64	12	297	33.7	1.621	0.952	1.529	0.0664174	0.993666	0.158513	0.422405	1	0.384934	12757.3	7492.1	12033.4	11882.4	12757.3	17020.2	8417.8	5997.7	6668.2	12220	11447.5	12868.2	10708.6	12649.4	5208.5	7872.3	9990.5
P25694	Cell division control protein 48 OS=Saccharomyces cerevisiae (strain ATCC 204508 / S288c) OX=559292 GN=CDC48 PE=1 SV=3	0	179.32	39	23	64	23	835	91.9	1.683	1.081	1.617	0.000138398	0.962049	0.00010312	0.058778	1	0.0062895	9859.1	6334.8	9471.9	9859.1	8604.7	10652.3	6372	5805.4	6698.5	6297.7	9421.7	9522.3	9277.1	9846.2	5804.2	5859.1	6472.7
P49723	Ribonucleoside-diphosphate reductase small chain 2 OS=Saccharomyces cerevisiae (strain ATCC 204508 / S288c) OX=559292 GN=RNR4 PE=1 SV=1	0	122.637	53	18	63	17	345	40	1.36	0.99	1.95	0.0432281	0.989847	0.000481567	0.344843	1	0.0114345	8605.7	6264.5	12343.2	7884.8	8605.7	12018.5	6613.9	6135.5	6396.1	5386.8	11289.1	14662.5	10650	13495.7	6677.2	6251.7	6329.5
P15705	Heat shock protein STI1 OS=Saccharomyces cerevisiae (strain ATCC 204508 / S288c) OX=559292 GN=STI1 PE=1 SV=1	0	192.768	50	32	63	31	589	66.2	2.258	1.035	1.506	0.0746279	0.985546	0.674016	0.441773	1	1	13536.3	6201.3	9029.6	8823.2	13536.3	20004.5	6253.7	6149.4	6354.7	5987.2	6943	11743.4	6903.6	12087.3	5994.1	5925.9	9114.3
Q12464	RuvB-like protein 2 OS=Saccharomyces cerevisiae (strain ATCC 204508 / S288c) OX=559292 GN=RVB2 PE=1 SV=1	0	144.239	49	20	62	20	471	51.6	1.054	1	1.49	0.674166	0.569352	0.779858	1	1	1	7237.7	6867.1	10225.4	7841.8	7237.7	5893.7	6322.3	6770.9	6964.6	7382	10346.9	10105.4	10590.4	9576.6	6816.6	6863.7	13461.7
P40462	Protein TMA108 OS=Saccharomyces cerevisiae (strain ATCC 204508 / S288c) OX=559292 GN=TMA108 PE=1 SV=1	0	102.796	25	22	61	22	946	107.7	1.094	1.001	1.636	0.964682	0.999681	0.0232294	1	1	0.106431	5625.4	5147	8415.6	6281.9	5625.4	5310.1	4681.7	5389	5441.6	4915.8	11279.4	6766.5	10466.7	6704.7	6107	5143.9	4541.5
P15303	Protein transport protein SEC23 OS=Saccharomyces cerevisiae (strain ATCC 204508 / S288c) OX=559292 GN=SEC23 PE=1 SV=1	0	172.344	32	17	61	17	768	85.3	1.215	1.007	2.368	0.375782	0.999741	0.000199209	1	1	0.00893031	5358.1	4439.9	10445.2	5358.1	5273.3	6303.1	4192.4	5027.7	4702	4167.6	13030.3	9636.7	11321.4	7368.1	4999.3	4410.3	3898.2
P39522	Dihydroxy-acid dehydratase, mitochondrial OS=Saccharomyces cerevisiae (strain ATCC 204508 / S288c) OX=559292 GN=ILV3 PE=1 SV=2	0	140.876	39	20	61	20	585	62.8	1.248	0.935	1.779	0.123869	0.902482	0.00169295	0.549185	1	0.0227537	8825.2	6612.9	12580.2	7875.2	8825.2	12615	6467.6	6761.5	6893.2	5539.7	11865.7	13979	11298.5	13337.8	8088.1	7072.8	6058.7
P06103	Eukaryotic translation initiation factor 3 subunit B OS=Saccharomyces cerevisiae (strain ATCC 204508 / S288c) OX=559292 GN=PRT1 PE=1 SV=1	0	132.727	32	26	61	26	763	88.1	1.276	1.043	1.799	0.6875	0.999114	0.0135596	1	1	0.0766583	7803.4	6375.1	11001.5	8103.6	7246.9	7803.4	6102.7	6647	7303.7	6114.3	15693.1	8397	14413.8	8380	6113.9	6897.2	5933.8
Q3E757	60S ribosomal protein L11-B OS=Saccharomyces cerevisiae (strain ATCC 204508 / S288c) OX=559292 GN=RPL11B PE=1 SV=3	0	108.309	75	15	61	15	174	19.7	1.511	1.014	1.217	0.384946	0.995464	0.959949	1	1	1	12261.8	8225.1	9874.6	12261.8	12053.5	13036.4	8450.9	7568.4	8005.4	15209.9	9518.9	10233.1	9528.6	10294.2	7087.7	8115	11913.6
P07244	Bifunctional purine biosynthetic protein ADE5,7 OS=Saccharomyces cerevisiae (strain ATCC 204508 / S288c) OX=559292 GN=ADE5,7 PE=1 SV=1	0	188.286	40	20	61	20	802	86	1.633	1.225	1.2	0.0251109	0.8854	0.652268	0.285436	1	1	8126.1	6096.4	5970.2	7482.5	8126.1	10869.2	6030.7	6386.8	6162.8	4496.9	4839.6	8034.5	5048.4	7060.2	4976.2	5473.4	4659.3
P51401	60S ribosomal protein L9-B OS=Saccharomyces cerevisiae (strain ATCC 204508 / S288c) OX=559292 GN=RPL9B PE=1 SV=1	0	77.364	53	10	60	1	191	21.6	0.688	0.673	0.795	0.989968	0.616811	0.992491	1	1	1	62.1	60.7	71.7	100.2	56.8	62.1	69.5	48.6	53.1	72.8	64.4	76.1	78.9	67.6	54.7	91.8	90.3
P00931	Tryptophan synthase OS=Saccharomyces cerevisiae (strain ATCC 204508 / S288c) OX=559292 GN=TRP5 PE=1 SV=1	0	198.129	44	23	60	23	707	76.6	0.973	0.721	1.855	0.995056	0.455825	0.0164212	1	1	0.0862214	7397.8	5483.8	14111.1	7397.8	7209.3	8954.5	5601	5477.8	5489.8	4963.2	14147.2	16433.5	13401.2	14075.1	7898.7	7606.1	6430.6
P38764	26S proteasome regulatory subunit RPN1 OS=Saccharomyces cerevisiae (strain ATCC 204508 / S288c) OX=559292 GN=RPN1 PE=1 SV=3	0	163.054	30	20	60	20	993	109.4	1.23	1.105	1.041	0.331049	0.812095	0.999705	0.955467	1	1	6001	5389.7	5078.4	6001	6214.8	5921.4	4792.3	5463.4	5317.1	6548.8	4581.8	5558.3	4751.5	5427.8	4878.7	5534.6	4570.1
P34760	Peroxiredoxin TSA1 OS=Saccharomyces cerevisiae (strain ATCC 204508 / S288c) OX=559292 GN=TSA1 PE=1 SV=3	0	132.252	79	14	60	14	196	21.6	2.511	1.035	1.543	0.0151322	0.999466	0.279531	0.219983	1	0.561955	16896.9	6962.8	10380.1	10373.5	16896.9	26955.6	6943.2	6982.5	7383.9	6643.5	8114.8	13277.9	8047.7	14384.3	7299.5	6034.3	6727.9
P08566	Pentafunctional AROM polypeptide OS=Saccharomyces cerevisiae (strain ATCC 204508 / S288c) OX=559292 GN=ARO1 PE=1 SV=1	0	207.54	25	29	59	29	1588	174.6	0.739	0.743	0.956	0.308261	0.112529	0.996087	0.921333	1	1	7533.8	7574.3	9741.7	7533.8	7461.1	8583	7611.3	8198.3	7537.4	6395.9	9628.3	12077.2	9646	9838.4	10190.2	12122.3	7791.6
P09733	Tubulin alpha-1 chain OS=Saccharomyces cerevisiae (strain ATCC 204508 / S288c) OX=559292 GN=TUB1 PE=1 SV=2	0	126.369	48	16	59	9	447	49.8	0.876	1.04	1.215	0.999999	0.960934	0.197345	1	1	0.447676	3077.2	3653.5	4270.9	4244.3	3077.2	2853.1	3477.2	3926.9	3838.7	3196	4937.9	3778.3	4629	3940.6	3752.2	3514.1	2872.3
P33322	H/ACA ribonucleoprotein complex subunit CBF5 OS=Saccharomyces cerevisiae (strain ATCC 204508 / S288c) OX=559292 GN=CBF5 PE=1 SV=1	0	135.203	34	12	59	12	483	54.7	1.036	0.868	1.655	0.963088	0.999904	0.144743	1	1	0.360928	5938.7	4978.1	9492.9	7420.2	5938.7	5453.4	4567.2	4650.1	6288	5329.3	15179.5	6502.7	13858.1	5781.2	4355.6	5735	6049
Q02642	Nascent polypeptide-associated complex subunit beta-1 OS=Saccharomyces cerevisiae (strain ATCC 204508 / S288c) OX=559292 GN=EGD1 PE=1 SV=2	0	122.817	83	11	59	11	157	17	1.055	0.984	1.782	0.821641	0.997732	0.00088636	1	1	0.0152754	6661.2	6210.4	11250.7	6615.9	6661.2	7083.8	6147.8	6273.8	6286.8	6054.4	11988.5	11208.8	11062.1	11292.8	6326	5361.6	6312.8
P48164	40S ribosomal protein S7-B OS=Saccharomyces cerevisiae (strain ATCC 204508 / S288c) OX=559292 GN=RPS7B PE=1 SV=1	0	94.816	51	14	59	4	190	21.6	1.606	1.236	1.288	0.177634	0.398228	0.43251	0.675304	1	0.763232	3145.2	2421.5	2521.8	3352.4	2577.6	3145.2	2629	1698	2230.3	4417.9	2482.3	2562	2347.6	2785	1191.1	1958.6	2355.6
P38013	Peroxiredoxin AHP1 OS=Saccharomyces cerevisiae (strain ATCC 204508 / S288c) OX=559292 GN=AHP1 PE=1 SV=4	0	116.54	80	11	59	11	176	19.1	2.466	1.107	1.367	0.0367679	0.981568	0.674687	0.32679	1	1	11029.1	4948.6	6111.5	6727.4	11029.1	16436.7	4890.9	5006.9	5221	4838.8	3938.2	9213.7	4400.4	8487.9	4696.9	3991.2	4471.7
P0C2J3	Transposon Ty2-LR1 Gag-Pol polyprotein OS=Saccharomyces cerevisiae (strain ATCC 204508 / S288c) OX=559292 GN=TY2B-LR1 PE=3 SV=1	0	95.83	13	21	58	2	1770	202	0.772	1.017	1.733	0.925622	0.999864	0.552196	1	1	0.89127	1377	1812.8	3089.7	1623.4	1377	1267.9	1818.1	1807.6	1873.3	1599.8	3687	2751.2	3469.9	2468.1	2050.8	1782.7	1756.7
P39079	T-complex protein 1 subunit zeta OS=Saccharomyces cerevisiae (strain ATCC 204508 / S288c) OX=559292 GN=CCT6 PE=1 SV=1	0	104.717	43	18	58	18	546	59.9	1.16	1.226	1.173	0.12204	0.137432	0.318067	0.545888	1	0.617355	5416.8	5722.7	5476	7265.4	5416.8	5007.4	5392.2	5679	5766.7	5959.4	5945.7	4836.4	5996.3	5043.3	4761.1	4668.5	4378.8
P46672	tRNA-aminoacylation cofactor ARC1 OS=Saccharomyces cerevisiae (strain ATCC 204508 / S288c) OX=559292 GN=ARC1 PE=1 SV=2	0	106.21	60	16	58	16	376	42.1	1.206	1.06	2.015	0.71346	0.979249	0.00824775	1	1	0.0572255	9222.2	8105.7	15405.2	9222.2	8895.2	10704	7713.7	8517.5	9761.8	7642.1	22112.3	11861.1	19799.9	11985.9	8458.5	7644.2	6858.7
P09436	Isoleucine--tRNA ligase, cytoplasmic OS=Saccharomyces cerevisiae (strain ATCC 204508 / S288c) OX=559292 GN=ILS1 PE=1 SV=1	0	154.516	31	29	58	29	1072	122.9	1.581	1.011	1.331	0.0280288	0.99994	0.340782	0.300303	1	0.650806	8287.3	5299.7	6975.1	8265	8287.3	11078.2	5102.8	5325.1	5274.4	5920.7	5381.8	8987.1	5413.5	9193.7	5664	5241.6	5027.4
P0CX85	60S ribosomal protein L35-B OS=Saccharomyces cerevisiae (strain ATCC 204508 / S288c) OX=559292 GN=RPL35B PE=1 SV=1	0	85.227	43	11	58	11	120	13.9	2.037	1.25	1.043	0.030031	0.626093	0.990973	0.314617	1	1	18745.5	11499.8	9596.8	20482.6	17891.2	18745.5	14371.4	11118.6	10250.4	11894.2	7778.9	10882.7	8462.9	12341.5	7670.7	9895.3	9203.5
P14832	Peptidyl-prolyl cis-trans isomerase OS=Saccharomyces cerevisiae (strain ATCC 204508 / S288c) OX=559292 GN=CPR1 PE=1 SV=3	0	129.171	55	11	58	10	162	17.4	2.441	1.149	1.74	0.252598	0.999981	0.718669	0.836903	1	1	17718.2	8340.8	12627.1	10559.6	17718.2	27842.9	7072.7	13469.4	9836.4	6726	8297.8	18546.8	8596.9	19015.3	12794	7021.3	7257.6
Q04636	FACT complex subunit POB3 OS=Saccharomyces cerevisiae (strain ATCC 204508 / S288c) OX=559292 GN=POB3 PE=1 SV=1	0	115.77	35	15	57	15	552	63	0.669	0.943	0.844	0.0360821	0.894664	0.397862	0.32679	1	0.722161	6809.2	9598.8	8598.8	6613.2	7618	6809.2	9518.6	9679.8	9837.2	8648.5	9958.8	7683	9623.8	7093	10182.5	8453.7	12857.9
P07342	Acetolactate synthase catalytic subunit, mitochondrial OS=Saccharomyces cerevisiae (strain ATCC 204508 / S288c) OX=559292 GN=ILV2 PE=1 SV=1	0	135.898	35	19	57	19	687	74.9	1.625	1.315	1.674	0.0210372	0.692691	0.0527444	0.260298	1	0.186614	7811.9	6325.4	8048.7	11843.1	7766.2	7811.9	6043.6	5623	6620.3	6692	9501.8	6736.2	9095	7122.7	4808.6	6688	4448.5
P07251	ATP synthase subunit alpha, mitochondrial OS=Saccharomyces cerevisiae (strain ATCC 204508 / S288c) OX=559292 GN=ATP1 PE=1 SV=5	0	129.38	49	22	56	22	545	58.6	0.991	1.039	1.384	0.999116	0.916546	0.822462	1	1	1	7252.2	7598.9	10122.9	10909.7	6817.1	7252.2	8142.6	6638.5	7679	7519.7	11684.8	8769.7	11747.5	8044.2	7316.1	7191.6	11515.8
P05694	5-methyltetrahydropteroyltriglutamate--homocysteine methyltransferase OS=Saccharomyces cerevisiae (strain ATCC 204508 / S288c) OX=559292 GN=MET6 PE=1 SV=4	0	170.361	42	24	56	23	767	85.8	2.129	0.989	1.508	0.0491214	0.999999	0.427725	0.357049	1	0.759757	7213.9	3350.5	5110.2	5283.8	7213.9	12326.6	4210.9	3193.4	3488.5	3217.9	3686.8	7930	3841.3	6798.2	3079.8	3388.7	4011.8
P00927	Threonine dehydratase, mitochondrial OS=Saccharomyces cerevisiae (strain ATCC 204508 / S288c) OX=559292 GN=ILV1 PE=1 SV=2	0	204.697	57	26	55	26	576	63.8	0.963	1.21	1.346	0.936899	0.681681	0.309935	1	1	0.604868	7344.3	9225.1	10258.7	13091.7	7344.3	6079	8846.6	9619.8	9786.1	8490.1	11672.7	9016	12446.7	9006.4	7624.1	9485	5217.1
P12945	N-terminal acetyltransferase A complex subunit NAT1 OS=Saccharomyces cerevisiae (strain ATCC 204508 / S288c) OX=559292 GN=NAT1 PE=1 SV=2	0	149.123	36	25	55	25	854	98.8	0.985	0.775	2.094	0.965791	0.999556	0.0310988	1	1	0.129296	4325	3399.9	9192.8	4998.5	4325	4304.2	3364.8	3435.3	4548.4	3310.6	15171	6168.2	13700.4	5685.1	4406.1	4389.4	2886.4
P29311	Protein BMH1 OS=Saccharomyces cerevisiae (strain ATCC 204508 / S288c) OX=559292 GN=BMH1 PE=1 SV=4	0	140.296	72	17	55	17	267	30.1	1.625	0.995	1.909	0.0209401	0.997378	0.00265053	0.260298	1	0.0292109	5940.6	3636.6	6979.6	4425.6	5940.6	8533.7	3699.3	3575	3709.9	3097.4	6308.7	7771.2	6096	7721.9	3571.7	3655.7	3741.5
P38972	Phosphoribosylformylglycinamidine synthase OS=Saccharomyces cerevisiae (strain ATCC 204508 / S288c) OX=559292 GN=ADE6 PE=1 SV=2	0	163.128	25	23	55	23	1358	148.8	1.695	0.951	1.343	0.132836	0.999823	0.456684	0.564357	1	0.794087	6052.6	3397.2	4797.7	4242.8	6052.6	9647.1	3327.9	3468	3713.5	2941.8	3652.3	7442	3785.5	6080.7	3096.9	3768.9	3571.2
P32471	Elongation factor 1-beta OS=Saccharomyces cerevisiae (strain ATCC 204508 / S288c) OX=559292 GN=EFB1 PE=1 SV=4	0	96.983	42	7	55	7	206	22.6	2.068	1.061	2.974	0.00713145	0.998851	0.000269824	0.171235	1	0.00961022	8491.6	4355.9	12211	7196.5	8491.6	13742.9	4840.3	4117.7	4607.8	3965.4	16424.9	10655.6	13648.3	10925	4106.3	5574.2	4104.7
Q03940	RuvB-like protein 1 OS=Saccharomyces cerevisiae (strain ATCC 204508 / S288c) OX=559292 GN=RVB1 PE=1 SV=1	0	146.677	43	17	54	17	463	50.4	0.968	0.839	1.277	0.844006	0.537609	0.999259	1	1	1	7081.8	6136.5	9343.3	8000.5	7081.8	5744.2	5764.4	5421.8	6532.6	7339	9480.1	9208.4	9607.2	7735.4	5903.5	7315.1	14546.5
Q06142	Importin subunit beta-1 OS=Saccharomyces cerevisiae (strain ATCC 204508 / S288c) OX=559292 GN=KAP95 PE=1 SV=1	0	116.017	27	13	54	13	861	94.7	0.988	1.018	1.362	0.982222	0.841268	0.0106363	1	1	0.0656929	2985.9	3075.3	4114.6	3164.8	2875.4	2985.9	2969.9	2963.9	3184.5	3371.6	4732.9	3777.9	4481.3	3266.6	3022.1	3053.2	2568
Q12501	Transposon Ty2-OR2 Gag-Pol polyprotein OS=Saccharomyces cerevisiae (strain ATCC 204508 / S288c) OX=559292 GN=TY2B-OR2 PE=1 SV=1	0	88.396	13	20	53	1	1770	202	0.745	0.944	1.164	0.441278	0.99998	0.810988	1	1	1	48.3	61.2	75.5	48	54.4	48.3	62.6	53	83.4	59.8	88.2	65.6	86.9	62.1	71	58.5	64.9
P20459	Eukaryotic translation initiation factor 2 subunit alpha OS=Saccharomyces cerevisiae (strain ATCC 204508 / S288c) OX=559292 GN=SUI2 PE=1 SV=1	0	145.808	63	18	53	18	304	34.7	1.158	0.923	1.927	0.928062	0.997596	0.0392703	1	1	0.15314	7400.2	5894.3	12309.9	7488.7	6756.6	7400.2	6113.5	5683	8780.4	5544.4	19417.6	8488.7	17572.5	8623.3	6388.9	6655.5	5049.6
P53252	Sphingolipid long chain base-responsive protein PIL1 OS=Saccharomyces cerevisiae (strain ATCC 204508 / S288c) OX=559292 GN=PIL1 PE=1 SV=1	0	129.25	50	14	53	12	339	38.3	1.225	1.037	1.783	0.966756	1	0.265338	1	1	0.542913	4520.6	3826.6	6579.2	4586.9	4260.4	4520.6	3846.8	3461.5	3806.4	3884.4	8053	5947.2	7278.4	5514.5	3691	3350.3	4152.3
P28272	Dihydroorotate dehydrogenase (fumarate) OS=Saccharomyces cerevisiae (strain ATCC 204508 / S288c) OX=559292 GN=URA1 PE=1 SV=1	0	99.345	53	14	53	14	314	34.8	1.506	0.935	1.51	0.200713	0.999988	0.238908	0.734546	1	0.510547	7323.7	4545.1	7343	5702.8	7323.7	12197.6	4516.2	4647.6	4574.3	4043.6	5176.6	11557.8	5053.2	10416.1	4863.3	3891.4	4887.4
P41338	Acetyl-CoA acetyltransferase OS=Saccharomyces cerevisiae (strain ATCC 204508 / S288c) OX=559292 GN=ERG10 PE=1 SV=3	0	100.118	48	12	53	12	398	41.7	2.231	0.942	1.734	0.0600883	0.997199	0.195084	0.396323	1	0.445738	7042.5	2975.4	5475.8	4699.7	7042.5	11384.3	2996.5	2954.5	3115.5	2698.1	3812.7	9188.3	3858	7771.9	3507.9	2907.5	3157.2
Q07878	Vacuolar protein sorting-associated protein 13 OS=Saccharomyces cerevisiae (strain ATCC 204508 / S288c) OX=559292 GN=VPS13 PE=1 SV=1	0	152.926	13	31	52	31	3144	357.6	0.964	1.319	1.287	0.861545	0.639443	0.732263	1	1	1	4312.8	5902.3	5757.9	11143.5	4312.8	3877.6	5352.8	6350.6	7957.1	5485.7	6201.1	5186.7	7410.5	5346.3	3489.6	5812	4473.9
P36013	NAD-dependent malic enzyme, mitochondrial OS=Saccharomyces cerevisiae (strain ATCC 204508 / S288c) OX=559292 GN=MAE1 PE=1 SV=1	0	115.609	36	14	52	14	669	74.3	1.038	1.11	0.93	0.298014	0.632255	0.993811	0.912063	1	1	5586.6	5972.8	5005.4	8745.4	5586.6	5321.3	6217.7	5994.2	5951.4	4919.8	5137.2	4877	5261.5	4860.7	5382.5	5646.3	3579.9
P38911	FK506-binding nuclear protein OS=Saccharomyces cerevisiae (strain ATCC 204508 / S288c) OX=559292 GN=FPR3 PE=1 SV=2	0	85.419	28	11	52	10	411	46.5	1.412	1.202	2.133	0.813659	0.98196	0.0640085	1	1	0.212535	5094.8	4336.3	7697.2	5786.6	5094.8	4440.4	4506.3	3496.2	5757.1	4172.7	12179.3	5362.8	11047.9	5300.4	3451.9	4795.6	3608.5
P00815	Histidine biosynthesis trifunctional protein OS=Saccharomyces cerevisiae (strain ATCC 204508 / S288c) OX=559292 GN=HIS4 PE=1 SV=3	0	112.716	35	21	52	21	799	87.7	1.479	0.937	1.454	0.0990467	0.984446	0.159288	0.496861	1	0.385938	6322.4	4006.4	6218.5	5536.4	6322.4	9065.4	4116.5	3970.5	4042.6	3457.7	4666.3	8710.9	4818.2	8025.7	4276.1	4313.3	4071.7
P26785	60S ribosomal protein L16-B OS=Saccharomyces cerevisiae (strain ATCC 204508 / S288c) OX=559292 GN=RPL16B PE=1 SV=3	0	84.118	57	17	52	8	198	22.2	2.164	1.202	1.321	0.0445201	0.851486	0.797809	0.344843	1	1	14199.9	7889.5	8671	16540.4	13573.2	14199.9	8650.3	7195.6	6271.7	14269.6	8504	8749.6	8593.2	9588.3	4947.1	6562.7	10598
P09734	Tubulin alpha-3 chain OS=Saccharomyces cerevisiae (strain ATCC 204508 / S288c) OX=559292 GN=TUB3 PE=1 SV=1	0	99.148	38	12	51	5	445	49.7	1.043	0.913	1.413	0.313725	0.999738	0.0251489	0.92903	1	0.113031	1644.8	1439.4	2228.2	2391.6	1644.8	1625.1	1370.9	1561.7	1496.7	1384.2	2674.9	1987.2	2498.5	1858.4	1577.3	1619.2	1120.5
P05740	60S ribosomal protein L17-A OS=Saccharomyces cerevisiae (strain ATCC 204508 / S288c) OX=559292 GN=RPL17A PE=1 SV=4	0	76.621	52	12	51	1	184	20.5	1.735	1.102	1.398	0.219525	0.941479	0.711404	0.768293	1	1	15179.1	9637.3	12234.4	17121	14501.7	15179.1	10793	7670	8605.3	18193.1	12270.9	11158.8	12198	12422.8	6569.4	8749.1	12889.3
P04456	60S ribosomal protein L25 OS=Saccharomyces cerevisiae (strain ATCC 204508 / S288c) OX=559292 GN=RPL25 PE=1 SV=4	0	96.445	54	10	51	10	142	15.7	1.938	1.363	1.175	0.109498	0.545922	0.993451	0.521152	1	1	12920.1	9086.5	7831.9	13254.8	12482.4	12920.1	10080.7	8190.4	7849	14623.1	7258.8	8276.3	7411.4	8634.8	5576.3	6667.4	10362.9
P39015	Suppressor protein STM1 OS=Saccharomyces cerevisiae (strain ATCC 204508 / S288c) OX=559292 GN=STM1 PE=1 SV=3	0	125.425	59	15	51	15	273	30	2.037	1.308	1.937	0.526702	0.994195	0.733217	1	1	1	7398.7	4752.8	7035.5	6196.3	7398.7	12067.2	5403.4	3466	4180.6	9882.5	4960.1	10007.8	4836.9	9979.2	3219.7	3632.6	8439.2
P46990	60S ribosomal protein L17-B OS=Saccharomyces cerevisiae (strain ATCC 204508 / S288c) OX=559292 GN=RPL17B PE=1 SV=2	0	80.749	52	12	51	1	184	20.5	2.07	1.177	1.39	0.0504742	0.961282	0.63487	0.362923	1	0.983841	851.4	484.1	571.5	851.4	806.3	941.7	497	416.8	471.5	722	544.9	589.9	553.7	691	392.6	411.3	587.5
P38701	40S ribosomal protein S20 OS=Saccharomyces cerevisiae (strain ATCC 204508 / S288c) OX=559292 GN=RPS20 PE=1 SV=3	0	76.233	73	11	50	11	121	13.9	1.098	0.903	1.018	0.81553	0.936	0.996364	1	1	1	10372.7	8526.7	9620.9	10372.7	10289.9	11778.5	8543.5	7366.6	8510	9926.3	8898.4	10069.3	9192.5	11125.6	6826.9	9446.6	12780.1
P40413	T-complex protein 1 subunit epsilon OS=Saccharomyces cerevisiae (strain ATCC 204508 / S288c) OX=559292 GN=CCT5 PE=1 SV=3	0	135.428	51	18	50	18	562	61.9	1.207	1.143	1.046	0.00571193	0.017176	0.69563	0.154074	0.853609	1	6393.8	6052.8	5538.7	6762.6	6393.8	5992	6155	5683.9	5952.2	6712.7	5580.2	5133.2	5769.6	5497.5	4992.5	5297.5	5317.7
P00830	ATP synthase subunit beta, mitochondrial OS=Saccharomyces cerevisiae (strain ATCC 204508 / S288c) OX=559292 GN=ATP2 PE=1 SV=2	0	108.876	42	13	50	13	511	54.8	1.288	1.239	1.64	0.999999	0.99687	0.822927	1	1	1	4733.7	4553.8	6027.3	4733.7	4170.5	5747.9	5502	3438.2	4595.1	4513	7469.5	5255.3	6912.7	4952.3	3289	3675.1	9102.4
P41277	Glycerol-1-phosphate phosphohydrolase 1 OS=Saccharomyces cerevisiae (strain ATCC 204508 / S288c) OX=559292 GN=GPP1 PE=1 SV=3	0	111.481	74	16	50	12	250	27.9	1.736	1.098	1.434	0.0603708	0.981107	0.259135	0.396961	1	0.535044	14999.3	9483.1	12388.3	10830.7	14999.3	21831.8	9817.5	10142.2	9160.2	8256.6	10003	15342.4	9863.2	15727.2	8639.8	8004.3	8788.3
P21576	Vacuolar protein sorting-associated protein 1 OS=Saccharomyces cerevisiae (strain ATCC 204508 / S288c) OX=559292 GN=VPS1 PE=1 SV=2	0	121.349	34	19	49	19	704	78.7	1.006	0.979	1.547	0.999549	0.976048	0.194703	1	1	0.445738	4162.9	4053.1	6402.3	4405.6	3907.2	4162.9	4038	4068.2	4096.4	3485.8	8249.1	5402.9	7586.6	4933	4137.9	3616.3	5339.8
P0CX49	60S ribosomal protein L18-A OS=Saccharomyces cerevisiae (strain ATCC 204508 / S288c) OX=559292 GN=RPL18A PE=1 SV=1	0	58.423	46	11	49	11	186	20.6	1.973	1.403	1.109	0.112943	0.68562	1	0.529878	1	1	9627.1	6847.2	5408.9	9627.1	10110.4	9464	7347.1	6381.3	5157.9	10717.6	5075.4	5673.9	5156.2	6339.1	4664	4879.4	7390
P31373	Cystathionine gamma-lyase OS=Saccharomyces cerevisiae (strain ATCC 204508 / S288c) OX=559292 GN=CYS3 PE=1 SV=2	0	157.169	54	15	49	15	394	42.5	2.156	0.935	1.526	0.0830781	0.999975	0.409334	0.462338	1	0.740057	8504.2	3689.8	6021.5	5110	8504.2	13640.6	4572.3	3356.4	3867.4	3520.3	4117.3	9266.5	4205.7	8621.1	4022.9	3945.3	3722.6
P53254	U3 small nucleolar RNA-associated protein 22 OS=Saccharomyces cerevisiae (strain ATCC 204508 / S288c) OX=559292 GN=UTP22 PE=1 SV=1	0	163.773	29	26	48	26	1237	140.4	1.047	0.943	1.486	0.999052	0.993172	0.109329	1	1	0.297966	4478.2	4032.7	6357.2	5059.3	4478.2	3849.9	3815.1	4137.1	3930.9	4213.7	8383.4	5152.2	7844.1	4842.5	4106.3	4277.1	4427.4
Q3E7Y3	40S ribosomal protein S22-B OS=Saccharomyces cerevisiae (strain ATCC 204508 / S288c) OX=559292 GN=RPS22B PE=1 SV=3	0	86.582	75	11	48	11	130	14.6	1.615	0.983	1.849	0.00405272	0.999913	0.000916296	0.143115	1	0.0155407	6928.1	4219.8	7933.8	6767.1	6928.1	8987.8	4155.1	3457.6	4285.5	5394.2	8988.4	7419.6	8448	7450.9	4291.1	4617.2	4100.4
P61830	Histone H3 OS=Saccharomyces cerevisiae (strain ATCC 204508 / S288c) OX=559292 GN=HHT1 PE=1 SV=2	0	21.69	32	7	47	7	136	15.3	0.331	0.374	0.346	0.000863084	0.000574101	0.000593758	0.0842021	0.287018	0.0126886	11346.6	12823.7	11875.9	10158.5	13453.3	11346.6	12617.5	8982.9	13033.2	13368.4	10354.4	13621	10234.2	13962.2	34290.4	29847.1	77228.6
P32074	Coatomer subunit gamma OS=Saccharomyces cerevisiae (strain ATCC 204508 / S288c) OX=559292 GN=SEC21 PE=1 SV=2	0	102.191	24	19	47	19	935	104.8	0.994	0.669	1.514	0.693786	0.0269978	0.639833	1	1	0.990097	4302.5	2894.8	6553.6	4302.5	3799.9	4525.2	2883.7	2903.4	2886.1	3386.5	7387.5	5813.8	7526.4	5171.3	4230.7	7585	4329
Q06106	Multiple RNA-binding domain-containing protein 1 OS=Saccharomyces cerevisiae (strain ATCC 204508 / S288c) OX=559292 GN=MRD1 PE=1 SV=1	0	92.188	18	15	47	15	887	101.1	1.079	0.991	2.534	0.825093	0.964448	0.00440642	1	1	0.0385923	2708.8	2487.9	6361.8	3435	2708.8	2539.5	2472.5	2503.5	3161	2301.9	9277.9	4773	8479.5	3810.2	2510.1	2805.9	1642.6
P39076	T-complex protein 1 subunit beta OS=Saccharomyces cerevisiae (strain ATCC 204508 / S288c) OX=559292 GN=CCT2 PE=1 SV=1	0	121.024	45	18	47	18	527	57.2	1.283	1.298	0.962	0.0419493	0.0040784	0.986537	0.344791	0.336689	1	6788.7	6867.4	5086.7	7005.1	6788.7	5800.3	6650.7	7091.1	6391.4	7908.8	5107.3	5050.7	5066.1	5329.3	5038.7	5290.2	5542.5
P02400	60S acidic ribosomal protein P2-beta OS=Saccharomyces cerevisiae (strain ATCC 204508 / S288c) OX=559292 GN=RPP2B PE=1 SV=2	0	100.329	55	7	47	7	110	11	1.414	1.273	1.104	0.399381	0.590265	0.999974	1	1	1	10094.4	9086.1	7880.8	10934.5	10054.1	10094.4	10323.4	7997.1	7541.4	13783.4	6848.3	8215.9	7559.4	8705.7	6247.8	7137.7	10174.8
P39743	Reduced viability upon starvation protein 167 OS=Saccharomyces cerevisiae (strain ATCC 204508 / S288c) OX=559292 GN=RVS167 PE=1 SV=1	0	80.425	25	11	46	11	482	52.7	0.975	1.016	2.129	0.999293	1	0.142539	1	1	0.356681	3192.8	3327.2	6975.4	4465	3192.8	3166.8	3292.8	3361.9	3793.6	2994.6	10196.9	5140.8	9464.6	5101.2	3612.7	3276.2	3071.2
P09064	Eukaryotic translation initiation factor 2 subunit beta OS=Saccharomyces cerevisiae (strain ATCC 204508 / S288c) OX=559292 GN=SUI3 PE=1 SV=2	0	125.292	64	19	46	19	285	31.6	0.989	1.063	2.08	0.691115	0.755858	0.00182439	1	1	0.0233756	6792.3	7299.1	14283.5	9477.2	6792.3	6704.2	7419.6	7708.6	6913.1	7180.5	19899.6	10869.5	18508.3	11023	4519.9	6914.5	6866.2
P25343	Reduced viability upon starvation protein 161 OS=Saccharomyces cerevisiae (strain ATCC 204508 / S288c) OX=559292 GN=RVS161 PE=1 SV=1	0	105.005	65	16	46	16	265	30.2	1.026	0.812	2.433	0.995924	0.998932	0.185096	1	1	0.428549	4061.1	3214.9	9628	5411.2	3871.8	4061.1	3418.9	2921.3	4479.8	3023.1	15506.2	6628.3	13985.4	6564.6	3957	4255.3	3192.9
P30624	Long-chain-fatty-acid--CoA ligase 1 OS=Saccharomyces cerevisiae (strain ATCC 204508 / S288c) OX=559292 GN=FAA1 PE=1 SV=1	0	140.167	32	21	46	18	700	77.8	1.069	1.094	1.354	1	0.979975	0.830447	1	1	1	5610.6	5739.1	7105	8084.5	5610.6	5371.3	5401.6	6284.7	6049.9	5444.3	6526	7386.9	6833.9	7834.6	8759.2	5220.7	5247.9
P13188	Glutamine--tRNA ligase OS=Saccharomyces cerevisiae (strain ATCC 204508 / S288c) OX=559292 GN=GLN4 PE=1 SV=2	0	121.033	30	21	46	21	809	93.1	1.187	0.934	1.428	0.53066	0.976805	0.163204	1	1	0.392756	5012.5	3945.8	6033.8	4762.9	5012.5	6745.4	3893.5	3998.8	4824.4	3088.8	7675.5	5245.7	6940.1	4962.5	5068.6	4223.9	3565.8
P34167	Eukaryotic translation initiation factor 4B OS=Saccharomyces cerevisiae (strain ATCC 204508 / S288c) OX=559292 GN=TIF3 PE=1 SV=1	0	73.045	44	14	45	14	436	48.5	1.066	0.954	2.229	0.717726	0.999514	3.53129e-05	1	1	0.0035935	1995.9	1785.5	4173.2	1995.9	1991.9	2270.3	1745.7	1829.9	1826.2	1691.3	5370.8	3609.8	4824.5	3599.7	1872.4	1550.4	2045.3
P18562	Uracil phosphoribosyltransferase OS=Saccharomyces cerevisiae (strain ATCC 204508 / S288c) OX=559292 GN=FUR1 PE=1 SV=2	0	53.096	53	8	45	8	216	24.6	1.155	1.409	0.853	0.987914	0.359022	0.311516	1	1	0.607399	3999.8	4881.1	2954.8	4219.3	3999.8	3628.6	4904.7	4857.7	5063.8	4101.1	2284.2	3283.2	2659.3	3329.7	4543.4	3464.3	3204.2
P32327	Pyruvate carboxylase 2 OS=Saccharomyces cerevisiae (strain ATCC 204508 / S288c) OX=559292 GN=PYC2 PE=1 SV=2	0	114.553	21	23	45	11	1180	130.1	1.181	0.91	1.081	0.354143	0.999972	0.770976	0.993182	1	1	4939.9	3807.4	4524.2	4443.2	4939.9	5965.2	4571.9	3600.8	4025.8	3219.1	3773.8	5352.7	3904.8	5241.8	4184.1	4638.4	2992.9
P20434	DNA-directed RNA polymerases I, II, and III subunit RPABC1 OS=Saccharomyces cerevisiae (strain ATCC 204508 / S288c) OX=559292 GN=RPB5 PE=1 SV=1	0	74.616	31	7	44	7	215	25.1	0.436	0.431	0.378	0.0408385	0.0163715	0.00466753	0.339579	0.832998	0.0400583	4414.4	4361.8	3825.4	4063.6	5828.9	4414.4	4731	3839.7	4021.4	5276.1	3529.3	4141.8	3662.9	3995.1	13483.1	5773.6	10121.3
P40989	1,3-beta-glucan synthase component GSC2 OS=Saccharomyces cerevisiae (strain ATCC 204508 / S288c) OX=559292 GN=GSC2 PE=1 SV=2	0	141.05	15	22	44	4	1895	216.9	0.929	0.93	0.716	0.99622	0.999147	0.112082	1	1	0.302807	288.2	288.2	222.1	255.6	321.8	288.2	276.1	300.9	255.7	417.7	240.4	208	225.8	218.4	310.1	260.4	331.3
P39078	T-complex protein 1 subunit delta OS=Saccharomyces cerevisiae (strain ATCC 204508 / S288c) OX=559292 GN=CCT4 PE=1 SV=2	0	110.436	35	15	44	14	528	57.6	1.01	1.121	0.992	0.999342	0.694608	0.999945	1	1	1	5318	5900.1	5220.3	6164.4	5318	4641.9	5162.8	5981.3	5833.3	5967.6	5632.4	4814.6	5611.7	4856.2	5264.5	5470.7	5039.3
P07991	Ornithine aminotransferase OS=Saccharomyces cerevisiae (strain ATCC 204508 / S288c) OX=559292 GN=CAR2 PE=1 SV=2	0	119.774	50	15	44	15	424	46.1	1.18	1.001	0.963	0.685702	0.985795	0.991739	1	1	1	5606.2	4755.2	4578.1	5157.7	5606.2	7161.3	4652.9	4859.7	5081.3	3666.5	4669.1	4489	4716.2	4425.4	6633.1	4752.3	3636.1
P50095	Inosine-5'-monophosphate dehydrogenase 3 OS=Saccharomyces cerevisiae (strain ATCC 204508 / S288c) OX=559292 GN=IMD3 PE=1 SV=1	0	177.233	42	17	44	6	523	56.5	1.969	0.954	1.167	0.0923863	0.999999	0.972463	0.480364	1	1	7552	3658.3	4474.9	5942	7552	7803	3333.9	3986.9	3356.8	5938.3	3880.6	5133.9	3900.5	5408.9	3374.5	3835.2	5187.9
P04912	Histone H2A.2 OS=Saccharomyces cerevisiae (strain ATCC 204508 / S288c) OX=559292 GN=HTA2 PE=1 SV=2	0	80.088	57	5	43	4	132	14	0.378	0.448	0.361	0.00128854	0.00161171	0.000747086	0.088826	0.287018	0.0138828	3442.8	4071.9	3287.1	3154.1	3951.7	3442.8	3797.1	3140.8	4463.8	4366.7	2946.8	4736.9	3007.8	3592.2	9099.2	8471.4	21007.4
Q03532	ATP-dependent RNA helicase HAS1 OS=Saccharomyces cerevisiae (strain ATCC 204508 / S288c) OX=559292 GN=HAS1 PE=1 SV=1	0	105.141	37	13	43	13	505	56.7	0.982	0.892	1.29	0.998988	0.999995	0.421485	1	1	0.754367	5026.1	4567.1	6604.8	5894.3	5026.1	4351.6	4568.5	4565.8	5443.5	4501.2	9750.9	4877.1	8944.3	4662.8	5489.5	5118.2	3964.2
P07273	Transcription elongation factor S-II OS=Saccharomyces cerevisiae (strain ATCC 204508 / S288c) OX=559292 GN=DST1 PE=1 SV=4	0	51.436	31	10	43	10	309	34.8	1.019	1.095	2.052	0.999782	0.999997	0.0705712	1	1	0.227467	2188.8	2352.3	4409.6	2547.5	2188.8	2083.9	2233.2	2477.7	2859	1845.8	6702.9	3121.9	6228.5	3041.5	2849.3	2129.8	2148.6
P12385	Eukaryotic peptide chain release factor subunit 1 OS=Saccharomyces cerevisiae (strain ATCC 204508 / S288c) OX=559292 GN=SUP45 PE=1 SV=2	0	147.831	60	21	43	21	437	49	1.347	1.013	1.906	0.171071	0.971179	0.00922273	0.6587	1	0.0602721	7193.6	5410.5	10179.2	10271	6410.6	7193.6	5628	5057	6570.1	5201.4	13975.8	8193.9	12645.4	7560.9	5340.6	5749.8	4200.9
P14127	40S ribosomal protein S17-B OS=Saccharomyces cerevisiae (strain ATCC 204508 / S288c) OX=559292 GN=RPS17B PE=1 SV=1	0	105.713	63	11	43	11	136	15.8	2.016	1.28	1.397	0.0250042	0.625268	0.425465	0.285436	1	0.757052	15649.9	9932.2	10840.7	15649.9	14929.6	17597	11571.7	9781.9	10084.9	9778.5	9608.2	12142.9	9678.2	12815.8	6847	9519	7761.3
P27692	Transcription elongation factor SPT5 OS=Saccharomyces cerevisiae (strain ATCC 204508 / S288c) OX=559292 GN=SPT5 PE=1 SV=1	0	132.742	24	22	42	22	1063	115.6	0.574	0.6	0.716	0.0244566	0.0347972	0.0909923	0.285436	1	0.268048	4281.3	4476.3	5340.7	4281.3	5045.5	4041.1	4451	4494.9	4457.8	5867.5	5991	4481.4	5914	4823	5892.8	7464	13148.2
P07257	Cytochrome b-c1 complex subunit 2, mitochondrial OS=Saccharomyces cerevisiae (strain ATCC 204508 / S288c) OX=559292 GN=QCR2 PE=1 SV=1	0	121.033	55	18	42	18	368	40.5	0.979	0.873	1.78	0.992327	0.654241	9.65214e-05	1	1	0.00606666	3634.4	3240.2	6610	4385.7	3485.7	3634.4	3672.3	3138.4	3345.3	2975.8	6251.6	8224.3	6304.6	6930.1	3712.8	3424.2	3899.3
P0CX26	60S ribosomal protein L43-B OS=Saccharomyces cerevisiae (strain ATCC 204508 / S288c) OX=559292 GN=RPL43B PE=1 SV=1	0	66.231	68	11	42	11	92	10.1	1.014	0.868	0.722	0.863673	0.999657	0.487941	1	1	0.822342	3545.4	3033	2522.9	4139	3545.4	3534.6	3291.9	2794.4	2780	3988.8	2540.5	2489.5	2505.3	2972.9	2567	3495.9	3853.4
P33298	26S proteasome regulatory subunit 6B homolog OS=Saccharomyces cerevisiae (strain ATCC 204508 / S288c) OX=559292 GN=RPT3 PE=1 SV=2	0	127.801	57	16	42	15	428	47.9	1.063	1.001	0.845	0.835227	0.939086	0.859556	1	1	1	4489.1	4229	3570.3	5218.8	4489.1	3703.3	4243.9	3891.2	4214.1	4776.2	3391.6	3778.8	3566.5	3574.1	4223.1	4406.9	3318.3
P53852	Cysteine--tRNA ligase OS=Saccharomyces cerevisiae (strain ATCC 204508 / S288c) OX=559292 GN=YNL247W PE=1 SV=1	0	118.404	36	23	42	23	767	87.5	1.167	0.975	1.902	0.691489	0.999923	0.00610315	1	1	0.0477179	3283.8	2743.2	5352.6	3283.8	3060.2	3841.1	2843.8	2646.2	3197.7	2490.4	7604.2	4081.2	6964.3	4113.8	2845.9	2813.9	2532.9
Q04264	Sister chromatid cohesion protein PDS5 OS=Saccharomyces cerevisiae (strain ATCC 204508 / S288c) OX=559292 GN=PDS5 PE=1 SV=1	0	90.493	18	17	42	17	1277	147	1.223	1.202	1.137	0.999979	0.99974	0.999994	1	1	1	4057.9	3986.4	3770.7	4057.9	4611.5	3561.4	3349.8	4477.6	3549.1	7277.9	3335.3	4082.8	3482.5	5945.1	3191.5	3317.5	6940.8
P32565	26S proteasome regulatory subunit RPN2 OS=Saccharomyces cerevisiae (strain ATCC 204508 / S288c) OX=559292 GN=RPN2 PE=1 SV=4	0	145.814	32	27	42	27	945	104.2	1.295	1.07	1.12	0.143019	0.951339	0.874779	0.593461	1	1	6972.3	5759.7	6031.2	6972.3	7156.4	6491.6	5179.9	5877.2	5644.6	6952.5	6043.9	5841	6019.4	6043	5384.7	6153.3	5225.2
P05318	60S acidic ribosomal protein P1-alpha OS=Saccharomyces cerevisiae (strain ATCC 204508 / S288c) OX=559292 GN=RPP1A PE=1 SV=4	0	26.647	52	3	42	3	106	10.9	1.46	1.054	1.26	0.0193405	0.928711	0.28939	0.255128	1	0.57743	2809.3	2028.2	2424.6	2685.9	2809.3	3618.7	2072.4	1885.9	1985	2449.7	1965.2	2936.9	2072.4	2836.8	1924.2	1756.9	2069.1
P16120	Threonine synthase OS=Saccharomyces cerevisiae (strain ATCC 204508 / S288c) OX=559292 GN=THR4 PE=1 SV=1	0	130.567	44	16	42	16	514	57.4	2.074	0.924	1.844	0.131162	0.997579	0.153426	0.558737	1	0.375569	5796.4	2581.2	5151.8	4108	5796.4	9409.1	2858.4	2416.7	2756.9	2282.3	3503.2	10705.7	3515.2	7550.2	2546.9	2794.5	3081
Q08601	Metacaspase-1 OS=Saccharomyces cerevisiae (strain ATCC 204508 / S288c) OX=559292 GN=MCA1 PE=1 SV=2	0	16.586	4	2	41	2	432	48	0.389	0.723	0.273	0.882498	1	0.18867	1	1	0.434543	8912.7	16592.3	6260.5	8912.7	23045.2	8313.5	16530	16654.8	10195	45374.9	4142.7	8222.1	4766.9	9241.2	22941.1	6954.8	42285
P47068	Myosin tail region-interacting protein MTI1 OS=Saccharomyces cerevisiae (strain ATCC 204508 / S288c) OX=559292 GN=BBC1 PE=1 SV=2	0	94.191	12	9	41	9	1157	128.2	0.915	0.684	2.04	0.941648	0.688066	0.436392	1	1	0.765028	2822.8	2109.6	6291.3	2822.8	2905.7	2388.7	1822.4	2032.1	2190	3385.7	7767.6	5163.4	7665.6	4266.8	5265.8	3083.6	2545.9
P08524	Farnesyl pyrophosphate synthase OS=Saccharomyces cerevisiae (strain ATCC 204508 / S288c) OX=559292 GN=ERG20 PE=1 SV=2	0	91.992	38	10	41	10	352	40.5	1.719	1.063	1.26	0.287028	0.999998	0.828021	0.900703	1	1	6074.7	3755.3	4451.9	3841.4	6074.7	8623.1	3681.3	3830.8	3862.7	3157.7	3288.7	6657.2	3370.4	5880.4	4056.7	3430.7	3533.4
Q06706	Elongator complex protein 1 OS=Saccharomyces cerevisiae (strain ATCC 204508 / S288c) OX=559292 GN=IKI3 PE=1 SV=1	0	88.958	18	17	40	17	1349	152.9	0.763	1.577	1.032	0.625897	0.0741965	0.991342	1	1	1	3195.7	6609.4	4325.9	3366.1	3195.7	2751.8	5071.5	10087.2	8613.7	4370.2	4227.9	4073.2	4426.1	4508.8	4263.3	4189.9	3582
P38712	ATP-dependent rRNA helicase RRP3 OS=Saccharomyces cerevisiae (strain ATCC 204508 / S288c) OX=559292 GN=RRP3 PE=1 SV=2	0	104.782	42	16	40	15	501	55.9	1.003	0.922	1.863	0.889164	0.998356	0.0832559	1	1	0.257108	3099	2851.3	5758.3	5538.8	3099	2900.2	2797.9	2863.8	4178.6	2838.9	9029.6	3972.4	8302.6	3993.7	3090.9	3390.4	2369.1
P39976	D-2-hydroxyglutarate--pyruvate transhydrogenase DLD3 OS=Saccharomyces cerevisiae (strain ATCC 204508 / S288c) OX=559292 GN=DLD3 PE=1 SV=1	0	104.22	34	14	40	14	496	55.2	1.347	1.142	1.113	0.348693	0.987261	0.99694	0.985657	1	1	3805	3226.4	3144.6	3429.3	3805	4536.7	3046.6	3518	3416.7	2863.5	2566.9	3833.6	2715	3642.2	3750.4	2586.5	2824.2
P32836	GTP-binding nuclear protein GSP2/CNR2 OS=Saccharomyces cerevisiae (strain ATCC 204508 / S288c) OX=559292 GN=GSP2 PE=1 SV=1	0	68.864	47	11	40	11	220	25	1.602	0.994	1.57	0.00925919	0.98357	0.0206644	0.183212	1	0.0990132	5687.4	3527.7	5574	5098.4	5687.4	7686.6	3481.5	3377.8	3901.4	3574.6	5265.4	6093.3	5142.9	5900.8	4333.4	3549.5	3501.5
P26784	60S ribosomal protein L16-A OS=Saccharomyces cerevisiae (strain ATCC 204508 / S288c) OX=559292 GN=RPL16A PE=1 SV=3	0	78.381	58	17	40	8	199	22.2	1.681	1.396	1.174	0.0692271	0.375233	0.955482	0.426668	1	1	4897.4	4068.5	3420.4	5370	4854.1	4897.4	4308.2	3842.2	3583	5146.2	3294.1	3460.2	3381	4074.4	2901.9	2913.8	3950.7
P50094	Inosine-5'-monophosphate dehydrogenase 4 OS=Saccharomyces cerevisiae (strain ATCC 204508 / S288c) OX=559292 GN=IMD4 PE=1 SV=1	0	148.551	55	18	40	10	524	56.4	2.062	1.273	1.16	0.0132673	0.518162	0.964325	0.213133	1	1	10692.6	6600.3	6014.5	9014.9	10973.8	10692.6	6947.5	5832.6	6270.5	9134.3	5393.3	6612	5471.1	6863.3	4930.9	5184.5	6587.3
P43603	LAS seventeen-binding protein 3 OS=Saccharomyces cerevisiae (strain ATCC 204508 / S288c) OX=559292 GN=LSB3 PE=1 SV=3	0	85.711	41	14	39	8	459	49.3	1.026	1.427	1.27	0.847389	0.656081	0.770653	1	1	1	3657.7	5089	4529.8	6537.5	3462.8	3657.7	7048.7	4668.9	5546.9	2612.4	5300.3	3871.4	5460.4	3500.6	4122.1	3565.8	2638.3
P53549	26S proteasome subunit RPT4 OS=Saccharomyces cerevisiae (strain ATCC 204508 / S288c) OX=559292 GN=RPT4 PE=1 SV=4	0	99.669	36	14	39	13	437	49.4	1.089	1.185	1.088	0.6781	0.216455	0.590678	1	1	0.937801	3488.6	3798.2	3485.9	3878.1	3488.6	3150.1	3562.1	3872.4	3725.4	3994.7	3486.3	3424.5	3658.7	3485.6	3311.6	3204.1	2708.6
P10659	S-adenosylmethionine synthase 1 OS=Saccharomyces cerevisiae (strain ATCC 204508 / S288c) OX=559292 GN=SAM1 PE=1 SV=2	0	120.412	29	13	39	3	382	41.8	1.426	1.46	0.949	0.326839	0.262524	0.834842	0.9477	1	1	6353.5	6501.4	4227.7	5567.1	6353.5	7285.2	6486.1	5562.5	7057.1	6516.8	3839.2	4574.9	3906.8	4928.9	4454	6114	4260.4
P80210	Adenylosuccinate synthetase OS=Saccharomyces cerevisiae (strain ATCC 204508 / S288c) OX=559292 GN=ADE12 PE=1 SV=3	0	111.296	37	18	39	18	433	48.2	1.809	1.002	1.31	1.22546e-05	0.901035	0.00122939	0.0261882	1	0.0180448	8753.8	4849.2	6341.4	8889.4	7227.8	8753.8	4840.8	4857.7	5057	4811.8	6356.1	6808.2	6209.4	6326.6	4176	4976.3	4839.3
P46654	40S ribosomal protein S0-B OS=Saccharomyces cerevisiae (strain ATCC 204508 / S288c) OX=559292 GN=RPS0B PE=1 SV=2	0	79.221	63	10	39	10	252	27.9	1.903	1.212	1.362	0.00614959	0.592252	0.220933	0.154608	1	0.483744	8508.6	5420.2	6093.2	8508.6	6891.2	9650.2	6376.3	5327.1	5507.8	5334	5518	7038.6	5571.2	6664	4242.7	5605.5	4472.3
P04806	Hexokinase-1 OS=Saccharomyces cerevisiae (strain ATCC 204508 / S288c) OX=559292 GN=HXK1 PE=1 SV=2	0	47.517	32	10	38	6	485	53.7	0.844	0.955	1.57	0.300925	0.932921	0.00283557	0.912063	1	0.0306444	724.7	820	1348.5	861.5	724.7	631.1	879	795.5	831.7	808.5	1277.4	1515	1232.5	1423.6	1050.4	767.2	858.9
P28007	H/ACA ribonucleoprotein complex subunit GAR1 OS=Saccharomyces cerevisiae (strain ATCC 204508 / S288c) OX=559292 GN=GAR1 PE=1 SV=1	0	54.624	36	6	38	6	205	21.5	1.136	0.994	1.56	0.897928	0.999851	0.0860446	1	1	0.260181	3160.5	2765.3	4340.7	3583.8	3160.5	2947.8	2465.6	2747.8	2933.6	2783	5977.4	3318.5	5677.8	3123.6	2623.9	2979.1	2783.1
P40510	D-3-phosphoglycerate dehydrogenase 2 OS=Saccharomyces cerevisiae (strain ATCC 204508 / S288c) OX=559292 GN=SER33 PE=1 SV=1	0	104.356	27	10	38	1	469	51.2	1.169	1.088	1.179	0.619772	0.971657	0.303566	1	1	0.596491	175	162.8	176.5	161.3	181.4	175	155.2	180.4	170.7	119.3	177.5	206.4	175.3	175.4	165.5	149.6	120.5
P04840	Mitochondrial outer membrane protein porin 1 OS=Saccharomyces cerevisiae (strain ATCC 204508 / S288c) OX=559292 GN=POR1 PE=1 SV=4	0	106.991	56	11	38	11	283	30.4	1.271	1.196	2.164	1	0.999964	0.208041	1	1	0.464751	4676.7	4403	7964.5	4676.7	3862.6	5248.8	4956.1	3979	4652.5	4166.8	12189.1	5948.9	10663.1	4929.3	3680.3	3360.8	7545.1
Q07478	ATP-dependent RNA helicase SUB2 OS=Saccharomyces cerevisiae (strain ATCC 204508 / S288c) OX=559292 GN=SUB2 PE=1 SV=1	0	83.829	38	14	38	14	446	50.3	1.318	1.162	1.257	0.172016	0.941945	0.442179	0.661149	1	0.773904	5161.7	4552.1	4921.5	5707	5053	5161.7	4600.6	5042.6	4504.1	3915.7	4732.8	5117.8	4556.2	5284	5342.3	3916.4	3581
P16387	Pyruvate dehydrogenase E1 component subunit alpha, mitochondrial OS=Saccharomyces cerevisiae (strain ATCC 204508 / S288c) OX=559292 GN=PDA1 PE=1 SV=2	0	90.67	34	15	38	15	420	46.3	1.408	1.134	1.703	0.419919	0.814952	0.0911292	1	1	0.268048	6643	5348.7	8035.4	6643	6630.6	6937.3	5478.4	4995	5222.2	7469.2	10471.3	6530.9	9886.4	6290.7	3083.7	4718.3	6872.7
P39077	T-complex protein 1 subunit gamma OS=Saccharomyces cerevisiae (strain ATCC 204508 / S288c) OX=559292 GN=CCT3 PE=1 SV=2	0	106.745	34	13	38	13	534	58.8	1.421	1.292	1.258	0.122359	0.30742	0.547613	0.545888	1	0.887897	3476.2	3161.2	3077.3	4209.7	3476.2	3197.4	2992.2	3206.8	3116.3	3802.7	3548.2	2635.5	3606	2669	2446.8	3116.9	2174
P00817	Inorganic pyrophosphatase OS=Saccharomyces cerevisiae (strain ATCC 204508 / S288c) OX=559292 GN=IPP1 PE=1 SV=4	0	102.158	55	14	38	13	287	32.3	1.899	0.863	1.865	0.100048	0.983699	0.128359	0.497783	1	0.332086	6167.2	2801.6	6056.3	4500.8	6167.2	10562.7	2661.2	2949.5	3021.8	2568.6	3967.2	9456	4060.4	9033.3	3523.8	2794.5	3247.5
P0C2H8	60S ribosomal protein L31-A OS=Saccharomyces cerevisiae (strain ATCC 204508 / S288c) OX=559292 GN=RPL31A PE=1 SV=1	0	65.535	62	9	38	9	113	12.9	2.369	1.183	1.631	0.0191903	0.947493	0.211478	0.255128	1	0.469293	9245	4614.3	6364.7	10415	7768.8	9245	5146.9	3335.1	4136.7	7495	6088.8	6653.2	5907.4	7428.7	3221.8	3901.8	5857.6
P28274	CTP synthase 1 OS=Saccharomyces cerevisiae (strain ATCC 204508 / S288c) OX=559292 GN=URA7 PE=1 SV=2	0	101.654	30	15	37	11	579	64.7	0.954	0.796	1.031	0.787015	0.883427	0.754715	1	1	1	4930.6	4112.3	5329.1	6317.4	4930.6	4779.8	3686.9	4107.8	4162.6	4116.7	5727.7	4810.2	5623	5050.6	5729.4	5166.8	3131.2
P24280	SEC14 cytosolic factor OS=Saccharomyces cerevisiae (strain ATCC 204508 / S288c) OX=559292 GN=SEC14 PE=1 SV=3	0	64.689	36	9	37	9	304	34.9	1.194	1.054	2.203	0.217257	0.999998	3.16016e-05	0.765595	1	0.00337663	3014.5	2660.4	5560.1	3014.5	2947	3835.9	2641.4	2766.6	2679.5	2271.3	6628.5	5190.4	5956.2	4713.2	2823.2	2452	2523.7
P39516	40S ribosomal protein S14-B OS=Saccharomyces cerevisiae (strain ATCC 204508 / S288c) OX=559292 GN=RPS14B PE=1 SV=2	0	73.389	64	9	37	9	138	14.6	1.462	1.306	1.331	0.729794	0.792513	0.967993	1	1	1	5935.1	5301.4	5400.6	5888.9	5935.1	7849.2	5254.1	4790.3	5349	10991.8	5386.4	5414.8	5172.7	6239.1	3372.8	4058.7	8108.4
P11076	ADP-ribosylation factor 1 OS=Saccharomyces cerevisiae (strain ATCC 204508 / S288c) OX=559292 GN=ARF1 PE=1 SV=3	0	87.675	56	11	37	3	181	20.5	1.854	0.924	2.08	0.0046142	0.999909	0.00179906	0.151832	1	0.0233756	10043.6	5006.6	11266.7	16401.7	8113.7	10043.6	4957.4	4999	5014.3	7012.7	11459.5	12483.9	10993.1	11077.1	4928.7	5663.1	5417.6
P05759	40S ribosomal protein S31 Ubiquitin removed OS=Saccharomyces cerevisiae (strain ATCC 204508 / S288c) OX=559292 GN=RPS31 PE=1 SV=3	0	43.13	58	6	37	6	76	8.7	2.029	1.23	1.282	0.0462375	0.794359	0.869119	0.348527	1	1	6976.4	4227.2	4405.7	6976.4	6947.5	8457	4746.9	3764.4	3569.5	6799.2	3788.7	5123.1	3761.2	5204.1	2692.3	3437.8	5184.1
P07170	Adenylate kinase OS=Saccharomyces cerevisiae (strain ATCC 204508 / S288c) OX=559292 GN=ADK1 PE=1 SV=2	0	87.076	67	14	37	14	222	24.2	2.345	1.093	1.949	0.0389356	0.999877	0.0974515	0.32758	1	0.27841	6944.6	3236.7	5772	4466.2	6944.6	11167.2	3451	3200.8	3273.1	2437.6	4043.3	8239.9	4041.6	8405.6	2961.8	2895.1	3019.4
P07283	Phosphomannomutase OS=Saccharomyces cerevisiae (strain ATCC 204508 / S288c) OX=559292 GN=SEC53 PE=1 SV=1	0	58.597	54	12	37	12	254	29	2.372	0.898	1.389	0.0433876	0.99998	0.491289	0.344843	1	0.826681	7504.4	2842	4396.3	4379.1	7504.4	8370.2	2869.1	2815.2	2588.1	5147.8	4121.6	5364.4	4026.1	4689.4	2869	3885	3164.2
Q03558	NADPH dehydrogenase 2 OS=Saccharomyces cerevisiae (strain ATCC 204508 / S288c) OX=559292 GN=OYE2 PE=1 SV=3	0	83.453	45	12	37	12	400	45	2.619	1.377	1.848	0.034553	0.718173	0.266838	0.326725	1	0.544116	5853	3078.3	4130.9	3795.8	5853	10590.5	2911.1	4066.2	2728.6	3255.1	2512.9	6380.4	3034.4	5623.6	2717.1	1951	2235.1
P25567	RNA-binding protein SRO9 OS=Saccharomyces cerevisiae (strain ATCC 204508 / S288c) OX=559292 GN=SRO9 PE=1 SV=2	0	85.185	29	9	36	9	434	48	0.951	1.008	1.509	0.999986	1	0.0448192	1	1	0.165994	2454.3	2603.3	3894.4	2863.3	2454.3	2404.7	2512.4	2612.5	2594.1	2672.3	4802.1	3169.6	4785	2969.8	2253.1	3000.5	2581.5
P41807	V-type proton ATPase subunit H OS=Saccharomyces cerevisiae (strain ATCC 204508 / S288c) OX=559292 GN=VMA13 PE=1 SV=1	0	116.626	45	18	36	18	478	54.4	1.018	0.991	1.673	0.982178	0.993227	6.78738e-05	1	1	0.00510153	4490.1	4371.1	7379.8	4912.3	4287.3	4490.1	4516.6	4230.2	4529.6	3820.7	7381.8	7283.1	7377.8	7640.8	4774.8	4001.9	4410.1
P38779	Proteasome-interacting protein CIC1 OS=Saccharomyces cerevisiae (strain ATCC 204508 / S288c) OX=559292 GN=CIC1 PE=1 SV=1	0	67.919	36	12	36	12	376	42.5	1.121	1.133	1.481	0.998531	0.994917	0.291305	1	1	0.579626	4030.1	4075.4	5325.9	4339.7	4030.1	3381	3990.4	3480.8	4162.2	4245.4	8235.6	3778	7507.9	3735.6	3327.5	4193.3	3596.1
P39744	Nucleolar complex protein 2 OS=Saccharomyces cerevisiae (strain ATCC 204508 / S288c) OX=559292 GN=NOC2 PE=1 SV=2	0	76.135	25	15	36	15	710	81.6	1.164	1.061	1.44	0.082008	0.782669	0.000694031	0.46019	1	0.0136068	3380	3080	4181.2	3842.3	3380	3294.2	3023.9	2896.5	3137	3213.2	4871	3776.2	4629.6	3743	2943	2686.4	2903.7
P27476	Nuclear localization sequence-binding protein OS=Saccharomyces cerevisiae (strain ATCC 204508 / S288c) OX=559292 GN=NSR1 PE=1 SV=1	0	128.335	35	15	36	15	414	44.5	1.262	1.098	1.766	0.531526	0.984567	0.0620245	1	1	0.207428	5781.8	5026.7	8088.2	7776.5	5781.8	5366.3	5017.9	4362.1	5035.5	5365.3	12238.2	5619.8	11397.1	5740	3773.5	5142.2	4579.8
P18239	ADP,ATP carrier protein 2 OS=Saccharomyces cerevisiae (strain ATCC 204508 / S288c) OX=559292 GN=PET9 PE=1 SV=2	0	89.457	43	12	36	9	318	34.4	1.56	1.526	2.167	0.987157	0.998667	0.432049	1	1	0.763049	2775.7	2715	3855	2775.7	2242.7	3563.7	3528.2	1836.3	2523.1	2921.4	5330.3	2999	4808.2	3090.7	1778.8	1689.9	4877.1
P07262	NADP-specific glutamate dehydrogenase 1 OS=Saccharomyces cerevisiae (strain ATCC 204508 / S288c) OX=559292 GN=GDH1 PE=1 SV=2	0	119.229	46	20	36	20	454	49.5	1.95	1.093	1.591	0.0127623	0.976929	0.123184	0.213133	1	0.321813	6408.4	3592.5	5230	5304.7	6408.4	9807	4246.9	3474.4	3714.7	3402.9	4069.9	6785	4262	6417.9	3286.8	3266.3	3537.7
P19358	S-adenosylmethionine synthase 2 OS=Saccharomyces cerevisiae (strain ATCC 204508 / S288c) OX=559292 GN=SAM2 PE=1 SV=3	0	110.586	24	11	35	1	384	42.2	0.98	0.635	0.799	0.993337	0.0879521	0.569465	1	1	0.913624	368	238.5	300.2	368	362.1	509.7	208.4	227.5	304	249.9	256.4	320.1	281.6	359.7	278.9	530.3	375.7
P15019	Transaldolase OS=Saccharomyces cerevisiae (strain ATCC 204508 / S288c) OX=559292 GN=TAL1 PE=1 SV=4	0	69.71	34	12	35	12	335	37	1.2	0.727	1.261	0.84224	0.816058	0.710529	1	1	1	5005.9	3035.5	5260.4	3800.3	5005.9	7678.9	3691.6	3060.5	3010.6	2788.8	3748	8894.6	3829.3	7226.5	3682.9	4172.7	4313.9
P25293	Nucleosome assembly protein OS=Saccharomyces cerevisiae (strain ATCC 204508 / S288c) OX=559292 GN=NAP1 PE=1 SV=2	0	123.456	44	12	35	12	417	47.9	1.329	0.919	2.289	0.280095	0.997478	0.0255451	0.88676	1	0.113524	3576.8	2473.7	6160.8	7778.3	3326.8	3576.8	2599.8	2353.8	3035.3	2168.5	7898.3	5070.8	7485.1	4913.4	3268	2691.7	2255.1
P20081	FK506-binding protein 1 OS=Saccharomyces cerevisiae (strain ATCC 204508 / S288c) OX=559292 GN=FPR1 PE=1 SV=2	0	45.988	65	6	35	6	114	12.2	1.436	1.11	1.64	0.362758	0.999978	0.117839	1	1	0.312434	2106	1627.8	2405.3	1795.8	2106	3010.4	1636.3	1619.2	1742.4	1135.5	1789.2	4186	1848.7	3129.6	1532	1467.1	1454.5
P15624	Phenylalanine--tRNA ligase beta subunit OS=Saccharomyces cerevisiae (strain ATCC 204508 / S288c) OX=559292 GN=FRS1 PE=1 SV=3	0	91.959	26	13	35	13	595	67.3	1.78	1.042	1.883	0.000906277	0.964115	0.00061252	0.0842021	1	0.0129599	7288.7	4265.4	7707.2	6357.1	7288.7	10263.5	4876.8	4051.8	4490.1	4048.7	7438.3	8421.8	7044.4	7985.8	3877	4241.4	4093.9
P38902	DNA-directed RNA polymerase II subunit RPB11 OS=Saccharomyces cerevisiae (strain ATCC 204508 / S288c) OX=559292 GN=RPB11 PE=1 SV=1	0	59.217	63	10	34	10	120	13.6	0.422	0.388	0.393	0.06248	0.0138211	0.00871637	0.404605	0.777258	0.0583915	3141	2883.5	2923.6	3020.8	4540.4	3141	2848.5	2768.1	2918.8	3763.5	2529.3	3168.3	2697.8	3203.1	9256.6	4369.2	7436
P40010	Nuclear GTP-binding protein NUG1 OS=Saccharomyces cerevisiae (strain ATCC 204508 / S288c) OX=559292 GN=NUG1 PE=1 SV=1	0	89.276	34	13	34	13	520	57.7	1.059	1.054	1.046	0.80982	0.960398	0.947411	1	1	1	2829.7	2816.4	2795.6	3901.7	2829.7	2343	2555.7	2790.4	2842.6	2878	3030	2579.3	3212	2397.2	2672.2	2691	2239.9
P32861	UTP--glucose-1-phosphate uridylyltransferase OS=Saccharomyces cerevisiae (strain ATCC 204508 / S288c) OX=559292 GN=UGP1 PE=1 SV=1	0	87.738	37	16	34	16	499	56	1.333	1.044	1.961	0.424952	0.999985	0.0310745	1	1	0.129296	3181.8	2491.4	4679.6	2942.7	3181.8	4297.9	2654.7	2402.3	2583.8	2134.8	5439.4	4384.7	4994.4	3860.3	2769.7	2386.8	2082.1
P11154	Pyruvate carboxylase 1 OS=Saccharomyces cerevisiae (strain ATCC 204508 / S288c) OX=559292 GN=PYC1 PE=1 SV=2	0	90.164	21	17	34	5	1178	130	1.349	0.925	1.143	0.0773121	0.998824	0.430007	0.452647	1	0.761329	360.9	247.4	305.6	328.9	360.9	409.8	249.6	299.4	219.4	245.2	252.8	411.9	281.9	331.3	273.7	267.5	237.3
P38737	Proteasome component ECM29 OS=Saccharomyces cerevisiae (strain ATCC 204508 / S288c) OX=559292 GN=ECM29 PE=1 SV=1	0	120.889	14	21	34	21	1868	210.3	1.36	1.056	1.176	0.0667039	0.999971	0.693835	0.422405	1	1	3384.9	2628.4	2926.7	4085.4	3384.9	3309.5	2196.8	2929.7	2582.2	2675.4	2801.9	2886.4	2967.5	3040.1	3322.8	2488.9	2017.2
P07245	C-1-tetrahydrofolate synthase, cytoplasmic OS=Saccharomyces cerevisiae (strain ATCC 204508 / S288c) OX=559292 GN=ADE3 PE=1 SV=1	0	114.6	25	17	34	15	946	102.1	1.417	1	1.273	0.323355	0.973076	0.754119	0.941349	1	1	3684.8	2600.9	3310	2982	3684.8	5027.6	2508.5	2782.5	2696.6	2265.5	2674.2	4154.9	2656.8	4097	3243.6	2600.1	2565.3
P53221	60S ribosomal protein L26-B OS=Saccharomyces cerevisiae (strain ATCC 204508 / S288c) OX=559292 GN=RPL26B PE=1 SV=2	0	53.887	50	10	34	2	127	14.2	2.109	1.311	1.363	0.555643	0.939039	0.992158	1	1	1	10956.5	6809.3	7082.3	10550.4	10956.5	11623	7662.3	6051.2	5228.9	18207.9	6742.4	7439.4	6668.3	8511.7	4178.1	5195.2	11698
P35691	Translationally-controlled tumor protein homolog OS=Saccharomyces cerevisiae (strain ATCC 204508 / S288c) OX=559292 GN=TMA19 PE=1 SV=1	0	71.624	61	12	34	12	167	18.7	2.549	0.988	2.192	0.00809765	0.999979	0.0173827	0.174795	1	0.089081	11140.6	4318.4	9582.2	6734.3	11140.6	18404.5	4700.1	4069.7	4582.3	3851.9	8271.1	11332.5	7730	11101.2	3700.4	4370.9	4590.1
P39676	Flavohemoprotein OS=Saccharomyces cerevisiae (strain ATCC 204508 / S288c) OX=559292 GN=YHB1 PE=1 SV=2	0	118.415	49	11	33	11	399	44.6	0.793	0.718	0.737	0.528917	0.138949	0.199804	1	1	0.449927	4466	4042.8	4149.9	4353.2	4466	4690	4538.5	4055.3	3834.7	4030.3	3484.5	4732.1	3639.3	5236.9	5633.6	5817.6	4718.8
P32590	Heat shock protein homolog SSE2 OS=Saccharomyces cerevisiae (strain ATCC 204508 / S288c) OX=559292 GN=SSE2 PE=1 SV=3	0	81.246	17	12	33	5	693	77.6	1.148	1.064	1.925	0.114247	0.645564	5.14688e-06	0.529878	1	0.000916573	665.9	617.1	1116.4	653.4	665.9	703.6	657.4	639.4	595.6	548.8	1218.3	945.7	1210.1	1029.9	502.1	579.9	585.9
P40482	Protein transport protein SEC24 OS=Saccharomyces cerevisiae (strain ATCC 204508 / S288c) OX=559292 GN=SEC24 PE=1 SV=1	0	96.209	29	20	33	20	926	103.6	1.217	0.947	1.673	0.0693879	0.995713	0.000527006	0.426668	1	0.011981	2910.1	2264.3	3998.8	2804.9	2910.1	3593.9	2283	2245.7	2390.7	2118.4	4632.9	3683	4341.7	3377.9	2585	2390.7	2045.3
P19146	ADP-ribosylation factor 2 OS=Saccharomyces cerevisiae (strain ATCC 204508 / S288c) OX=559292 GN=ARF2 PE=1 SV=3	0	69.327	49	9	33	1	181	20.6	1.272	0.638	2.464	0.252081	0.863464	0.0167061	0.836487	1	0.0869385	199.3	99.9	386	447.6	186.3	199.3	68.6	123.9	80.6	167.8	406.6	464.7	366.5	336.4	83.4	156.7	187.6
P48589	40S ribosomal protein S12 OS=Saccharomyces cerevisiae (strain ATCC 204508 / S288c) OX=559292 GN=RPS12 PE=1 SV=1	0	53.488	39	6	33	6	143	15.5	1.684	1.017	1.584	0.00576195	0.596174	0.00716688	0.154074	1	0.0533645	8430.5	5090.1	7930.9	8430.5	7560.7	9502.3	5282.9	4904.3	4719.1	7725.8	7589.8	8287.3	7524.9	8645.9	3862.9	5084.7	5006.3
P05743	60S ribosomal protein L26-A OS=Saccharomyces cerevisiae (strain ATCC 204508 / S288c) OX=559292 GN=RPL26A PE=1 SV=3	0	53.77	50	9	33	1	127	14.2	1.722	1.146	1.735	0.733924	0.99264	0.767665	1	1	1	709.6	472.4	715	775.6	709.6	693.1	522.3	427.2	370.6	1119.4	758.8	590.8	764.7	673.8	266.9	412	1041.6
P31116	Homoserine dehydrogenase OS=Saccharomyces cerevisiae (strain ATCC 204508 / S288c) OX=559292 GN=HOM6 PE=1 SV=1	0	116.04	53	12	33	12	359	38.5	2.206	1.002	1.847	0.0401435	0.999922	0.0910869	0.336418	1	0.268048	2812.7	1277.7	2355.4	1857.2	2812.7	4837	1475.9	1224.2	1333.6	1198.1	1747.5	3832.6	1764.1	3144.9	1227.1	1291.2	1275.1
P40302	Proteasome subunit alpha type-6 OS=Saccharomyces cerevisiae (strain ATCC 204508 / S288c) OX=559292 GN=PRE5 PE=1 SV=1	0	57.954	50	7	32	7	234	25.6	0.903	1.033	1.106	0.999996	0.592909	0.870954	1	1	1	3160	3614.1	3867.2	3160	3160	3439.3	6243	3297.5	3918.5	3333.3	4004.3	3734.8	4131.8	3219.9	3741	3497.8	2702.1
P33297	26S proteasome regulatory subunit 6A OS=Saccharomyces cerevisiae (strain ATCC 204508 / S288c) OX=559292 GN=RPT5 PE=1 SV=3	0	93.407	35	11	32	11	434	48.2	0.973	1.187	0.866	0.999632	0.593501	0.655826	1	1	1	3008.9	3671.8	2678	3699.5	3008.9	2875.6	4113.1	3216.2	3718.3	3625.9	2420.6	2779.6	2580.1	2915.9	2523	3829.6	3093.4
P40348	Replication factor C subunit 2 OS=Saccharomyces cerevisiae (strain ATCC 204508 / S288c) OX=559292 GN=RFC2 PE=1 SV=1	0	87.466	39	11	32	11	353	39.7	1.051	1.015	1.307	0.985302	0.995707	0.367516	1	1	0.687656	4030.1	3890.3	5010	5507.8	4030.1	2964.7	4194.6	3769.8	3895.4	3885.2	6168.6	3890.8	6019.1	4170.1	3833.4	4283	3149.1
P40581	Glutathione peroxidase-like peroxiredoxin HYR1 OS=Saccharomyces cerevisiae (strain ATCC 204508 / S288c) OX=559292 GN=HYR1 PE=1 SV=1	0	49.716	47	8	32	6	163	18.6	1.329	1.113	2.333	0.709328	0.999978	0.00199711	1	1	0.0243584	1894.5	1586.4	3325.2	1894.5	1720.6	2155.2	1582.3	1590.5	1787.5	1213.7	3400.3	4233	3251.7	3174.8	1857.5	1425.5	1409.7
P38689	Ribose-phosphate pyrophosphokinase 3 OS=Saccharomyces cerevisiae (strain ATCC 204508 / S288c) OX=559292 GN=PRS3 PE=1 SV=1	0	60.839	23	9	32	7	320	35.1	1.47	0.967	1.269	0.000399132	0.99413	0.0058007	0.0609247	1	0.0464077	4627.4	3044.7	3997.4	5112.7	4452.2	4627.4	3125.5	2914.8	2965.9	3291.4	3932.7	4477.5	4063.2	3796.8	3390.8	3148.9	2505.9
P32582	Cystathionine beta-synthase OS=Saccharomyces cerevisiae (strain ATCC 204508 / S288c) OX=559292 GN=CYS4 PE=1 SV=1	0	92.821	50	18	32	18	507	56	1.724	1.035	1.527	0.00909736	0.997474	0.0603881	0.183212	1	0.204192	4663.7	2800.5	4131.1	3931.5	4663.7	7093.3	3443.3	2661.6	2946.8	2635.9	3950.9	4805.7	3750.9	4319.5	2705.2	2683	2982.6
P32476	Squalene monooxygenase OS=Saccharomyces cerevisiae (strain ATCC 204508 / S288c) OX=559292 GN=ERG1 PE=1 SV=2	0	67.257	30	17	31	17	496	55.1	0.833	0.736	1.079	0.968618	0.638229	0.929987	1	1	1	5650.9	4992.2	7321.3	7155.9	5650.9	4733	4949.7	5596.2	5035.1	4893.5	7380.6	6870.2	7262.6	7665.4	9048.3	6787.4	4304.7
Q12159	RNA annealing protein YRA1 OS=Saccharomyces cerevisiae (strain ATCC 204508 / S288c) OX=559292 GN=YRA1 PE=1 SV=2	0	62.073	42	9	31	9	226	24.9	0.892	0.812	1.516	0.982201	0.999999	0.100713	1	1	0.28097	2795.7	2546.3	4750.3	4396.1	2795.7	2172.6	2687.3	2324	2412.6	3222.6	5842.5	3760.4	5797.8	3892.1	1755.7	3426.1	3134.5
Q03921	Protein dopey OS=Saccharomyces cerevisiae (strain ATCC 204508 / S288c) OX=559292 GN=DOP1 PE=1 SV=1	0	93.617	13	16	31	16	1698	194.6	0.923	0.93	1.326	0.997663	0.85373	0.120935	1	1	0.317493	2267.8	2284.4	3258.7	2791.5	2267.8	2134.1	1849.4	2518.3	2198.4	2373.8	4020.5	2903.1	3657.8	2713.7	2693.6	2456.8	2269.1
P38688	Signal recognition particle subunit SRP72 OS=Saccharomyces cerevisiae (strain ATCC 204508 / S288c) OX=559292 GN=SRP72 PE=1 SV=2	0	90.365	29	18	31	18	640	73.5	0.939	1.116	1.605	0.999492	0.952089	0.10475	1	1	0.289962	1767.2	2099.7	3020.5	1983.9	1723.8	1767.2	1789	2652.6	2441.3	1805.9	4338.4	2332.5	3911.5	2228.6	2299.3	1881.5	1570.2
P35194	U3 small nucleolar RNA-associated protein 20 OS=Saccharomyces cerevisiae (strain ATCC 204508 / S288c) OX=559292 GN=UTP20 PE=1 SV=3	0	96.169	12	22	31	21	2493	287.4	1.074	1.087	0.995	0.913737	0.954182	0.973324	1	1	1	3429.6	3472.8	3177.8	4550.9	3429.6	2886.7	3242.6	3719.2	3230	3738.5	3149.8	3206	3136.7	4386.9	3194.4	3341.8	3068.5
P20424	Signal recognition particle subunit SRP54 OS=Saccharomyces cerevisiae (strain ATCC 204508 / S288c) OX=559292 GN=SRP54 PE=1 SV=2	0	101.483	32	13	31	13	541	59.6	1.084	0.945	2.045	0.733391	0.99999	0.00401014	1	1	0.0366935	1757.4	1532.8	3316.8	2288.7	1717.4	1757.4	1539	1526.6	1767.2	1469.1	4413	2620.3	4198.4	2340.6	1621.8	1748.4	1320
P40991	25S rRNA (cytosine(2870)-C(5))-methyltransferase OS=Saccharomyces cerevisiae (strain ATCC 204508 / S288c) OX=559292 GN=NOP2 PE=1 SV=1	0	83.54	23	11	31	11	618	69.8	1.119	1.13	1.451	0.97112	0.949251	0.19511	1	1	0.445738	4610.1	4655.7	5981.6	5282.6	4610.1	4030.1	4530.3	4147.5	4784.5	5244	8669.8	4303.7	7801.3	4586.4	3872.3	4121.2	4530.1
Q12250	26S proteasome regulatory subunit RPN5 OS=Saccharomyces cerevisiae (strain ATCC 204508 / S288c) OX=559292 GN=RPN5 PE=1 SV=3	0	56.622	26	8	31	8	445	51.7	1.121	1.001	1.024	0.792981	0.996593	0.999088	1	1	1	2102	1877.7	1921.3	2102	2178.4	1871.2	1894.5	1861.1	1856.1	2026.9	1749.6	1989.1	1866.6	1977.6	1875.9	1935.2	1761
P42943	T-complex protein 1 subunit eta OS=Saccharomyces cerevisiae (strain ATCC 204508 / S288c) OX=559292 GN=CCT7 PE=1 SV=1	0	97.221	36	14	31	14	550	59.7	1.345	1.1	1.171	0.0787098	0.796977	0.736155	0.457073	1	1	4646.7	3802	4048.6	5753.2	4646.7	4356.3	3692.9	3736.1	3869	4780.5	4088.8	3638.1	4478.7	4008.7	4012.2	3456	3320.4
P38891	Branched-chain-amino-acid aminotransferase, mitochondrial OS=Saccharomyces cerevisiae (strain ATCC 204508 / S288c) OX=559292 GN=BAT1 PE=1 SV=1	0	86.458	39	13	31	10	393	43.6	1.452	0.998	1.147	0.0605662	0.999273	0.683506	0.397024	1	1	4691.7	3222.3	3703.8	3762.4	4691.7	6374.4	3330.9	3258.8	3186.1	3014.5	3068.6	4470.6	3034.5	4481.7	3381.8	2724.5	3230.2
P54839	Hydroxymethylglutaryl-CoA synthase OS=Saccharomyces cerevisiae (strain ATCC 204508 / S288c) OX=559292 GN=ERG13 PE=1 SV=1	0	88.711	43	12	31	12	491	55	1.734	1.274	1.252	0.660617	0.99969	0.99914	1	1	1	4447.8	3268	3211.9	3192.8	4447.8	6905	2657.3	4019.1	4038.2	2612.8	2336.8	4962.6	2386.9	4321.9	5338.9	2169.4	2565.3
P25087	Sterol 24-C-methyltransferase OS=Saccharomyces cerevisiae (strain ATCC 204508 / S288c) OX=559292 GN=ERG6 PE=1 SV=4	0	108.316	36	14	31	14	383	43.4	1.902	1.179	1.85	0.00757528	0.875308	0.00653047	0.174795	1	0.0501428	6847	4243.5	6659.1	6847	6256.4	7462.6	3967.3	4098.9	4690.8	4393.3	5608.7	7914.3	5647.1	7852.4	5031.8	3040.8	3600.4
Q3E792	40S ribosomal protein S25-A OS=Saccharomyces cerevisiae (strain ATCC 204508 / S288c) OX=559292 GN=RPS25A PE=1 SV=1	0	59.034	54	8	31	8	108	12	1.988	1.039	1.703	0.114412	0.955609	0.27567	0.529878	1	0.556812	5808.3	3035.9	4976.2	5258.2	5808.3	7239.7	3261.9	2496.5	2825.5	6214.8	4988.9	5213.5	4722.5	4963.4	1959.7	2921.3	4305.3
P38879	Nascent polypeptide-associated complex subunit alpha OS=Saccharomyces cerevisiae (strain ATCC 204508 / S288c) OX=559292 GN=EGD2 PE=1 SV=3	0	67.17	35	7	30	7	174	18.7	1.134	0.91	2.179	0.829815	0.988762	0.00246682	1	1	0.0283419	3741.6	3002.9	7188.3	3474.6	3741.6	4356.3	3150.4	2871.2	3140.6	2740.7	7977.1	7046	7267	7110.4	3393.8	2940.3	3298.3
P38697	Inosine-5'-monophosphate dehydrogenase 2 OS=Saccharomyces cerevisiae (strain ATCC 204508 / S288c) OX=559292 GN=IMD2 PE=1 SV=1	0	100.283	33	12	30	4	523	56.5	1.23	1.273	1.134	0.614031	0.443414	0.706132	1	1	1	476	492.6	439	468.8	498.3	476	468.7	518.9	510.2	475.6	397.3	617.1	449.5	428.8	473.9	387	350.8
P41810	Coatomer subunit beta OS=Saccharomyces cerevisiae (strain ATCC 204508 / S288c) OX=559292 GN=SEC26 PE=1 SV=2	0	99.157	17	12	30	12	973	109	1.266	1.042	1.576	0.748934	0.999855	0.04928	1	1	0.177875	4451.2	3662	5540.1	4455.4	4359.9	4451.2	3453.2	3609.2	3715.5	4153.1	6830.8	4831	6353.2	4630.9	3515.6	4685.3	3311.8
P39958	Rab GDP-dissociation inhibitor OS=Saccharomyces cerevisiae (strain ATCC 204508 / S288c) OX=559292 GN=GDI1 PE=1 SV=1	0	98.929	37	13	30	13	451	51.2	1.379	1.188	1.831	0.174372	0.957401	0.00127832	0.666607	1	0.0181306	2558.4	2205.1	3397.8	2309	2558.4	3061.9	1886.3	2160.5	2456.1	2250.6	3397.2	3876.4	3299.9	3398.4	2574.3	1855.5	1779.9
P40825	Alanine--tRNA ligase, mitochondrial OS=Saccharomyces cerevisiae (strain ATCC 204508 / S288c) OX=559292 GN=ALA1 PE=1 SV=3	0	93.543	26	19	30	19	983	110	1.539	1.026	1.731	0.00310306	0.994035	0.00124282	0.135331	1	0.0180448	3764	2509.6	4231.7	3510.1	3764	5579	2731.5	2306.7	2627.6	2396.9	4016.7	5004.3	3857.6	4458.2	2454.5	2445.2	2326.9
P49167	60S ribosomal protein L38 OS=Saccharomyces cerevisiae (strain ATCC 204508 / S288c) OX=559292 GN=RPL38 PE=1 SV=1	0	47.662	56	7	30	7	78	8.8	1.955	1.161	1.59	0.578781	0.994588	0.923321	1	1	1	5440.9	3232	4423.9	4482.6	5440.9	7279.5	3544.9	2459.3	2946.8	9111.6	3957.9	4944.7	3783.1	5199	2562.3	2782.8	5958.2
P38351	RNA polymerase II-associated protein 1 OS=Saccharomyces cerevisiae (strain ATCC 204508 / S288c) OX=559292 GN=PAF1 PE=1 SV=1	0	59.462	26	11	29	11	445	51.8	0.539	1.159	0.649	0.710575	0.531491	0.957517	1	1	1	3027.4	6507.1	3642.9	3140.4	3027.4	2754.5	6267.8	6755.5	4972.4	8131	3608.6	3043.5	3949.8	3677.6	2243.7	5615.7	6059.8
P24276	Protein SSD1 OS=Saccharomyces cerevisiae (strain ATCC 204508 / S288c) OX=559292 GN=SSD1 PE=1 SV=1	0	82.094	18	17	29	17	1250	139.9	0.899	0.971	1.776	0.998088	0.999938	0.0103513	1	1	0.0649535	1127.1	1217.3	2225.6	1320.1	1122.7	1127.1	1278.3	1128.1	1314.4	1159.3	2857.9	1879.1	2635.9	1593.1	1253.1	1341.5	1128.6
P39960	GTPase-activating protein BEM2/IPL2 OS=Saccharomyces cerevisiae (strain ATCC 204508 / S288c) OX=559292 GN=BEM2 PE=1 SV=1	0	97.074	10	17	29	17	2167	245.3	0.965	1.121	1.402	0.973716	0.847531	0.0909988	1	1	0.268048	1175.6	1365.6	1706.7	1734.9	1175.6	1070.3	1284.7	1248	1451.6	1471.9	2178.3	1490.1	1954.9	1387.6	1236	1140.1	1217.8
P39990	13 kDa ribonucleoprotein-associated protein OS=Saccharomyces cerevisiae (strain ATCC 204508 / S288c) OX=559292 GN=SNU13 PE=1 SV=1	0	42.456	42	3	29	3	126	13.6	1.016	1.044	1.282	0.990753	0.947513	0.102448	1	1	0.284696	2819	2897.9	3556.9	3087.9	2612.6	2819	3267.1	2702.7	3107.1	2587.4	4189.1	3149.5	4017	3041.5	2540.9	2775.3	2799.9
P40509	Coatomer subunit epsilon OS=Saccharomyces cerevisiae (strain ATCC 204508 / S288c) OX=559292 GN=SEC28 PE=1 SV=2	0	62.15	42	6	29	6	296	33.8	1.305	1.133	2.004	0.0889309	0.906062	0.000303967	0.471577	1	0.00963428	1352.3	1174.1	2077	1352.3	1318.4	1626.5	1080.2	1197	1151.7	1209.4	2278.1	1986.4	2171.8	1567.4	1036.3	1255.7	938.3
P38777	Family of serine hydrolases 1 OS=Saccharomyces cerevisiae (strain ATCC 204508 / S288c) OX=559292 GN=FSH1 PE=1 SV=1	0	53.143	48	8	29	8	243	27.3	1.337	1.095	1.619	0.0727427	0.986258	0.00659049	0.435437	1	0.0501472	2350.8	1925.8	2847	2128	2350.8	3090.9	1823.3	2070.3	2034.1	1531.3	3009.8	2792.9	2902.1	2753.4	1994.8	1539	1758.9
P49089	Asparagine synthetase [glutamine-hydrolyzing] 1 OS=Saccharomyces cerevisiae (strain ATCC 204508 / S288c) OX=559292 GN=ASN1 PE=1 SV=2	0	67.321	32	17	29	14	572	64.4	1.525	1.031	1.516	0.316554	1	0.341875	0.935651	1	0.65231	2838.5	1919.8	2823	2187.6	2838.5	4153.8	1779.5	2205.6	2071.1	1645.5	2017.6	4040.9	2054	3880	2271.5	1655.9	1861.6
P38627	CTP synthase 2 OS=Saccharomyces cerevisiae (strain ATCC 204508 / S288c) OX=559292 GN=URA8 PE=1 SV=4	0	77.604	22	13	28	9	578	64.5	0.964	0.784	1.225	0.999994	0.591026	0.509317	1	1	0.846353	626.6	509.3	796.1	726.1	626.6	561.7	471.7	651.3	468.3	549.9	831.3	723.5	840.6	762.5	828.4	649.9	488.1
P33299	26S proteasome regulatory subunit 7 homolog OS=Saccharomyces cerevisiae (strain ATCC 204508 / S288c) OX=559292 GN=RPT1 PE=1 SV=1	0	74.637	27	12	28	11	467	52	1.058	0.987	0.905	0.401234	0.919339	0.801482	1	1	1	3543.5	3306.7	3031.6	4019.5	3543.5	3273.8	3261.1	3298.5	3315	3616.5	2869.4	2970.5	3093.9	3142.7	3350.6	3496.6	2836.1
P12695	Dihydrolipoyllysine-residue acetyltransferase component of pyruvate dehydrogenase complex, mitochondrial OS=Saccharomyces cerevisiae (strain ATCC 204508 / S288c) OX=559292 GN=LAT1 PE=1 SV=1	0	77.122	37	15	28	15	482	51.8	1.116	1.103	1.482	0.997925	0.994299	0.494153	1	1	0.830192	3933	3889	5223.6	4078.2	3933	3883.1	4156.8	3638.5	3443.4	5014	6621.8	4017.5	6337.9	4305.3	2486.6	3524.8	5849
P07267	Saccharopepsin OS=Saccharomyces cerevisiae (strain ATCC 204508 / S288c) OX=559292 GN=PEP4 PE=1 SV=1	0	115.938	30	14	28	14	405	44.5	1.179	1.11	2.751	0.13044	0.800972	2.41123e-08	0.558617	1	2.91993e-05	2594.6	2444	6055.7	2409.8	2594.6	3015.8	2448	2440	2493.6	2254.5	6708.4	5936.3	6177.5	5908.6	2201.3	2080.5	2507.5
Q08979	Kelch repeat-containing protein 3 OS=Saccharomyces cerevisiae (strain ATCC 204508 / S288c) OX=559292 GN=KEL3 PE=1 SV=1	0	71.284	14	9	28	9	651	75.4	1.193	1.046	2.71	0.905543	0.948666	0.0107206	1	1	0.0660228	2318.8	2032.7	5268.2	2428.9	2128.8	2318.8	2045.8	2019.7	2887.7	1847	10217.1	3409	8141.2	3190.2	2067	1943.7	1424.3
P32473	Pyruvate dehydrogenase E1 component subunit beta, mitochondrial OS=Saccharomyces cerevisiae (strain ATCC 204508 / S288c) OX=559292 GN=PDB1 PE=1 SV=2	0	99.151	31	9	28	9	366	40	1.198	1.068	1.458	0.594743	0.900171	0.0958137	1	1	0.278198	3612.1	3220.4	4395.9	3612.1	3501	3750.4	3552.2	2817.2	2919.6	3819.9	5561	3647.9	5297.2	3423.4	2125.6	3015.3	3589.6
P10080	Single-stranded nucleic acid-binding protein OS=Saccharomyces cerevisiae (strain ATCC 204508 / S288c) OX=559292 GN=SBP1 PE=1 SV=2	0	71.336	43	7	28	7	294	33	1.425	0.984	2.474	0.126549	0.99636	0.000232439	0.553099	1	0.00903132	4275.9	2953.2	7427.2	4734	4275.9	4049.6	3120.4	2794.9	2621.6	4073.3	8919.5	6080.1	8679.3	6355.8	3001.6	2761.2	3142.6
P07284	Serine--tRNA ligase, cytoplasmic OS=Saccharomyces cerevisiae (strain ATCC 204508 / S288c) OX=559292 GN=SES1 PE=1 SV=2	0	93.407	35	13	28	13	462	53.3	1.859	0.963	1.387	0.00915406	0.99985	0.221171	0.183212	1	0.483769	5672.8	2939.6	4234.4	5142.2	5672.8	8183.4	3502	2713.1	3184.9	2598.7	3262.1	5527.6	3326.6	5390.1	3227	3052	2482.6
P06786	DNA topoisomerase 2 OS=Saccharomyces cerevisiae (strain ATCC 204508 / S288c) OX=559292 GN=TOP2 PE=1 SV=2	0	91.329	17	20	27	20	1428	164.1	0.623	0.597	1.181	0.16182	0.119903	0.99437	0.635367	1	1	2570.8	2461.6	4871.8	3079.2	2570.8	1851.5	2302.2	2828.1	2632	2051.1	5534	4391	5405.2	4081	4124.3	2577.8	8088.4
Q06697	Cell division control protein 73 OS=Saccharomyces cerevisiae (strain ATCC 204508 / S288c) OX=559292 GN=CDC73 PE=1 SV=1	0	41.733	24	8	27	8	393	44.4	0.643	1.318	0.749	0.736817	0.934887	0.886468	1	1	1	1175.8	2412.4	1370.7	1175.8	1299.5	1069.1	2229.4	2610.5	1904.8	2770.8	1367	1168.2	1494	1374.3	946.1	1830	3501
Contaminant_KERATIN16	Contaminant_KERATIN16	0	12.037	6	4	27	1	534	57.2	0.786	0.938	0.666	0.569167	0.999276	0.520909	1	1	0.856953	136.7	163.3	115.9	139.3	136.7	99.6	176.7	159.1	167.5	158	104.6	112.2	119.6	169.2	174.1	133.6	174
P32333	TATA-binding protein-associated factor MOT1 OS=Saccharomyces cerevisiae (strain ATCC 204508 / S288c) OX=559292 GN=MOT1 PE=1 SV=1	0	93.879	15	21	27	21	1867	209.8	0.853	0.923	1.212	0.267154	0.439849	0.926981	0.863704	1	1	2111.6	2284	3000.5	2111.6	2209	1838.5	2156.9	2794.9	2240.7	2328.1	3062.9	3418.1	2924.9	2939.3	2321.5	2475.5	9721.8
P01123	GTP-binding protein YPT1 OS=Saccharomyces cerevisiae (strain ATCC 204508 / S288c) OX=559292 GN=YPT1 PE=1 SV=2	0	41.991	44	7	27	7	206	23.2	1.051	1.199	1.457	0.509205	0.30735	0.0103574	1	1	0.0649535	6232.3	7112.8	8642.6	8597.5	6232.3	6179.3	7403.7	6757.5	7250.6	6977.5	8986.4	7686.8	8941.7	8353.5	5930.8	5754.9	6295.5
P38719	ATP-dependent RNA helicase DBP8 OS=Saccharomyces cerevisiae (strain ATCC 204508 / S288c) OX=559292 GN=DBP8 PE=1 SV=1	0	67.963	34	11	27	11	431	47.8	1.081	1.144	1.146	0.712034	0.722846	0.782266	1	1	1	2003.3	2119.7	2122.2	3013.9	2003.3	1696	2131.6	2012.8	2344.4	2107.9	2313.5	1946.7	2325.4	1926.8	2023.4	1852.4	1737.8
Q06685	Inositol hexakisphosphate and diphosphoinositol-pentakisphosphate kinase OS=Saccharomyces cerevisiae (strain ATCC 204508 / S288c) OX=559292 GN=VIP1 PE=1 SV=1	0	70.847	16	14	27	13	1146	129.7	1.114	0.844	1.496	0.957975	0.985407	0.405414	1	1	0.73359	1803.2	1366.1	2422.1	1764.2	1803.2	1846.7	1157.8	1273.3	1497.9	1465.6	3005.1	2091.2	2805.5	1760.4	1618.8	1669.7	1286.4
P37302	Aminopeptidase Y OS=Saccharomyces cerevisiae (strain ATCC 204508 / S288c) OX=559292 GN=APE3 PE=1 SV=1	0	51.233	19	8	27	8	537	60.1	1.154	1.014	0.898	0.76602	0.984179	0.991725	1	1	1	3273.2	2876.5	2548.3	2606.6	3273.2	3944.8	2898.3	2833.5	3007.4	2854.9	1900.3	3217.1	2018.6	3288.8	2950.7	2320.8	2837.2
P09938	Ribonucleoside-diphosphate reductase small chain 1 OS=Saccharomyces cerevisiae (strain ATCC 204508 / S288c) OX=559292 GN=RNR2 PE=1 SV=2	0	89.436	43	15	27	14	399	46.1	1.339	0.962	2.255	0.0632098	0.993457	0.000230623	0.40593	1	0.00903132	3318.6	2384.8	5588.8	3157.7	3318.6	5032.6	2430.5	2435.1	2340	2258.8	4984.9	7679.8	4672.7	6265.9	2478.5	2413.6	2572.3
Q05506	Arginine--tRNA ligase, cytoplasmic OS=Saccharomyces cerevisiae (strain ATCC 204508 / S288c) OX=559292 GN=YDR341C PE=1 SV=1	0	99.143	27	14	27	13	607	69.5	1.587	0.95	1.747	0.00605443	0.999958	0.00179367	0.154074	1	0.0233756	6405.7	3836.6	7054.7	5600.8	6405.7	9510.7	4017.9	3656.8	4083.3	3663.4	6802.9	9345.2	6451.6	7315.7	4152.9	4037.6	3544.7
P00958	Methionine--tRNA ligase, cytoplasmic OS=Saccharomyces cerevisiae (strain ATCC 204508 / S288c) OX=559292 GN=MES1 PE=1 SV=4	0	84.869	21	14	27	14	751	85.6	1.681	1.064	1.841	0.071617	0.938605	0.0350797	0.433224	1	0.140598	4206.7	2662.9	4607.6	3264.4	4206.7	5994.5	2456.2	2440	2886.9	3641.1	4709.5	4999.5	4507.8	3968.3	2502.9	2607.7	2300.5
Contaminant_GR78_MOUSE owl	P20029 78 KD GLUCOSE REGULATED PROTEIN PRECURSOR (GRP 78) (IMMUNOGLOBULIN...	0	41.911	6	4	27	1	655	72.4	1.975	1.236	1.875	0.0866954	0.999999	0.10071	0.467956	1	0.28097	178.3	111.5	169.2	163.7	178.3	195.9	131.6	73.8	116.1	107.2	184.6	158.4	173.5	165.1	80	163.5	90.3
P14020	Dolichol-phosphate mannosyltransferase OS=Saccharomyces cerevisiae (strain ATCC 204508 / S288c) OX=559292 GN=DPM1 PE=1 SV=3	0	73.246	45	10	26	10	267	30.3	0.577	0.589	1.39	0.0103725	0.0108451	0.0068328	0.19616	0.662172	0.0514144	2566.5	2620.6	6180.9	2863	2566.5	2495.1	2583.5	2658.1	2548.6	3120.5	6660.6	5915.5	6225.8	6136.4	3188.5	4446	4715
Q12230	Sphingolipid long chain base-responsive protein LSP1 OS=Saccharomyces cerevisiae (strain ATCC 204508 / S288c) OX=559292 GN=LSP1 PE=1 SV=1	0	83.614	38	12	26	10	341	38	0.696	0.493	1.374	0.912494	0.286446	0.762532	1	1	1	2133.2	1511.5	4210.9	2074.6	2133.2	2369.2	1533.4	1431.4	1598	1489.9	4910.2	3930.8	4511	3414.1	3082	2547.2	3063.7
P25373	Glutaredoxin-1 OS=Saccharomyces cerevisiae (strain ATCC 204508 / S288c) OX=559292 GN=GRX1 PE=1 SV=1	0	76.95	91	9	26	9	110	12.4	0.718	0.648	1.142	0.818554	0.211698	0.83685	1	1	1	2200.7	1985.8	3499.4	2196.3	2200.7	2848.9	2025.2	2052.4	1947.1	1704.2	2498.6	5448.6	2512.4	4874	2582	3295.9	3065.3
P00937	Multifunctional tryptophan biosynthesis protein OS=Saccharomyces cerevisiae (strain ATCC 204508 / S288c) OX=559292 GN=TRP3 PE=1 SV=2	0	67.876	23	10	26	10	484	53.5	0.808	0.827	1.016	0.0101342	0.00426746	0.999996	0.193979	0.337762	1	1746.7	1787.4	2196.1	1918	1736.9	1746.7	1860.2	1785.8	1789.1	1688.5	2221.9	2208.4	2183.8	2072.9	2322.4	2161.2	2022.6
P29704	Squalene synthase OS=Saccharomyces cerevisiae (strain ATCC 204508 / S288c) OX=559292 GN=ERG9 PE=1 SV=2	0	64.534	28	12	26	12	444	51.7	0.87	0.787	1.669	0.705401	0.332316	0.0351331	1	1	0.140598	1711.4	1548.1	3283	1983	1711.4	1620.8	1542	1554.3	1523.4	1932.2	3810.1	2937.5	3669.2	2913.6	1610.3	1967.3	2968.5
P25655	General negative regulator of transcription subunit 1 OS=Saccharomyces cerevisiae (strain ATCC 204508 / S288c) OX=559292 GN=CDC39 PE=1 SV=3	0	75.299	11	16	26	16	2108	240.1	0.924	0.966	1.471	0.99989	0.99936	0.160759	1	1	0.388183	1885.6	1970.5	3002.8	2382	1881.4	1885.6	1966.5	1960.7	2363.6	1974.5	3948.5	2134.9	3905.5	2308.7	2230	2040.7	1727
P27614	Carboxypeptidase S OS=Saccharomyces cerevisiae (strain ATCC 204508 / S288c) OX=559292 GN=CPS1 PE=1 SV=2	0	46.1	16	7	26	7	576	64.6	0.967	0.977	1.14	1	0.999978	0.969648	1	1	1	3327.3	3361.2	3919.2	3170.5	4087.4	3327.3	3084.4	2793.9	3662.8	4410.9	4213.8	3645.1	4334.4	3331.8	3439.1	3274.5	3771.2
P07246	Alcohol dehydrogenase 3, mitochondrial OS=Saccharomyces cerevisiae (strain ATCC 204508 / S288c) OX=559292 GN=ADH3 PE=1 SV=2	0	53.26	23	9	26	8	375	40.3	1.099	0.819	1.088	0.717937	0.194981	0.700912	1	1	1	2457.2	1830.9	2433.1	2088.9	2457.2	3035.5	1752.1	1781.8	1881.3	1952.2	2280.1	2830	2292.9	2581.8	2236.4	2043.8	2444.2
P32419	Malate dehydrogenase, peroxisomal OS=Saccharomyces cerevisiae (strain ATCC 204508 / S288c) OX=559292 GN=MDH3 PE=1 SV=3	0	94.18	43	11	26	11	343	37.2	1.123	0.917	1.613	0.215881	0.998932	0.00108348	0.76254	1	0.0172791	2936.8	2400.3	4220.4	2771.2	2936.8	3634.9	2198	2364.7	2532.7	2436.4	5007	3777.5	4715.3	3553.4	2675.7	2072.5	2616.1
Q12179	Uncharacterized protein YPL245W OS=Saccharomyces cerevisiae (strain ATCC 204508 / S288c) OX=559292 GN=YPL245W PE=1 SV=1	0	80.219	35	14	26	14	454	52.2	1.226	1.105	1.616	0.384279	0.890782	0.0428885	1	1	0.162217	2983.4	2689.3	3933.2	4208.2	2983.4	2711.4	2766.2	2614.5	3412.3	2558.1	4597.5	3038.1	4496	3440.8	2811.7	2324.2	2433.4
Q12211	tRNA pseudouridine synthase 1 OS=Saccharomyces cerevisiae (strain ATCC 204508 / S288c) OX=559292 GN=PUS1 PE=1 SV=1	0	91.099	26	13	26	13	544	62.1	1.397	1.016	2.699	0.398185	0.996724	0.000675645	1	1	0.0134473	3816.7	2775.8	7374.7	3864.7	3521.1	3816.7	2731.5	2731.4	3003.4	2820.9	10721.9	5433.4	10009.6	5279.1	2732.5	2817.8	2445.9
P32288	Glutamine synthetase OS=Saccharomyces cerevisiae (strain ATCC 204508 / S288c) OX=559292 GN=GLN1 PE=1 SV=4	0	51.248	28	9	26	9	370	41.7	1.673	0.869	2.848	0.0141938	0.932956	7.49633e-05	0.213936	1	0.00533988	4528.2	2352.4	7707.1	3417.7	4528.2	6916.9	2641.4	2261.6	2446.9	2201.3	7256.6	8432.6	6503.8	8185.5	2528.1	2710.9	2706.4
P22138	DNA-directed RNA polymerase I subunit RPA135 OS=Saccharomyces cerevisiae (strain ATCC 204508 / S288c) OX=559292 GN=RPA135 PE=1 SV=1	0	85.75	17	18	26	18	1203	135.7	1.753	1.398	0.884	0.0738068	0.448664	0.999429	0.438125	1	1	5583.8	4453.9	2815.3	5561.5	5781.8	5583.8	3472	4396.8	4602.2	4511.8	2523.6	2911	2722.7	3318.5	2576.9	3185.4	3224.8
O14455	60S ribosomal protein L36-B OS=Saccharomyces cerevisiae (strain ATCC 204508 / S288c) OX=559292 GN=RPL36B PE=1 SV=3	0	39.802	55	9	26	2	100	11.1	2.017	1.588	1.12	0.14873	0.478439	0.999999	0.604733	1	1	10711.7	8435	5948.6	11893.8	10711.7	10546.9	9501	7488.6	6477.5	12341.6	5096.7	6406	5523.9	6903.7	4340.2	5311.3	8823.5
P47006	DNA-directed RNA polymerase I subunit RPA34 OS=Saccharomyces cerevisiae (strain ATCC 204508 / S288c) OX=559292 GN=RPA34 PE=1 SV=1	0	71.66	34	8	26	8	233	26.9	2.147	3.035	1.051	0.542499	0.104053	0.999932	1	1	1	8699.7	12295.5	4257.1	8699.7	9574.4	6613.5	15668.1	8084.3	10698	14131.5	3630.6	4640.7	3905.2	6385.8	3290.3	4051.4	7888.4
Q12091	Damage response protein 1 OS=Saccharomyces cerevisiae (strain ATCC 204508 / S288c) OX=559292 GN=DAP1 PE=1 SV=1	0	31.521	39	4	25	3	152	16.7	0.976	0.856	1.019	0.990373	0.760866	0.999851	1	1	1	2455.4	2152.8	2563.1	2455.4	2544.6	2344.2	2153.5	2486.6	1781.9	2152	2445.8	2889	2522.9	2603.9	1991.8	3891.6	2514.5
P28241	Isocitrate dehydrogenase [NAD] subunit 2, mitochondrial OS=Saccharomyces cerevisiae (strain ATCC 204508 / S288c) OX=559292 GN=IDH2 PE=1 SV=1	0	55.996	30	11	25	11	369	39.7	1.072	0.919	1.435	0.644744	0.586852	0.00464536	1	1	0.0400288	1998.2	1712.2	2673.3	2544.6	1998.2	1967.9	1935.2	1660.4	1765.6	1651.8	2724.5	2578.5	2876	2623.1	2162.4	1863.3	1817.8
P38630	Replication factor C subunit 1 OS=Saccharomyces cerevisiae (strain ATCC 204508 / S288c) OX=559292 GN=RFC1 PE=1 SV=1	0	73.272	22	17	25	17	861	94.8	1.088	0.943	1.386	0.917004	0.980153	0.0872149	1	1	0.261767	2565	2224	3267.9	3213.1	2565	2236.8	2240.5	2207.6	2168.9	2482.2	3926.4	2838.9	3761.7	2710.2	2185.5	2704.6	2357.8
Q06218	ATP-dependent RNA helicase DBP9 OS=Saccharomyces cerevisiae (strain ATCC 204508 / S288c) OX=559292 GN=DBP9 PE=1 SV=1	0	78.13	23	13	25	13	594	68	1.089	1.036	1.195	0.474364	0.999998	0.95988	1	1	1	2764.1	2628.9	3030.9	12697.7	2764.1	2653.9	2601.1	2115.9	2809.5	2657	4008.4	2291.8	4521.5	2225.7	2537.1	2694.9	2250.7
P40047	Aldehyde dehydrogenase 5, mitochondrial OS=Saccharomyces cerevisiae (strain ATCC 204508 / S288c) OX=559292 GN=ALD5 PE=1 SV=4	0	67.246	33	13	25	12	520	56.7	1.099	0.977	1.316	0.661469	0.999594	0.0591654	1	1	0.202194	4238.5	3769.2	5075.4	4766.5	4238.5	4057.2	4051.8	3252.4	3632.9	3910.6	5952	4449.6	5760.6	4471.7	3135.4	3857.3	4433.9
P38811	Transcription-associated protein 1 OS=Saccharomyces cerevisiae (strain ATCC 204508 / S288c) OX=559292 GN=TRA1 PE=1 SV=1	0	75.509	6	15	25	15	3744	432.9	1.144	1.055	1.046	0.999087	0.999346	0.999761	1	1	1	3071.4	2832.2	2807	3105.8	3071.4	2138	2659.4	3108.6	2859	2805.6	2879.9	2736	2947.7	2475.2	2580.7	2684.2	3158.3
P32793	Protein YSC84 OS=Saccharomyces cerevisiae (strain ATCC 204508 / S288c) OX=559292 GN=YSC84 PE=1 SV=2	0	61.429	29	10	25	4	468	50.9	1.149	1.357	1.592	0.994651	0.978654	0.59601	1	1	0.944861	1271.3	1501	1761.4	1789.2	1271.3	1262.5	1604.6	2093.6	1404.2	970.8	2071.8	1499.3	2069.4	1468.9	1913.1	1106.3	1064.3
P38968	Protein transport protein SEC31 OS=Saccharomyces cerevisiae (strain ATCC 204508 / S288c) OX=559292 GN=SEC31 PE=1 SV=3	0	75.89	18	18	25	18	1273	138.6	1.19	0.894	2.015	0.0153793	0.900062	4.10609e-06	0.222064	1	0.0008657	2566	1927.7	4343.7	2536.5	2566	3385.8	1978.9	1844.3	2040.4	1877.9	4689.1	4235.1	4455	4179.5	2202.2	2155.6	1844.3
P20447	ATP-dependent RNA helicase DBP3 OS=Saccharomyces cerevisiae (strain ATCC 204508 / S288c) OX=559292 GN=DBP3 PE=1 SV=2	0	71.603	37	13	25	13	523	58.8	1.226	0.992	0.872	0.798476	0.985262	0.611167	1	1	0.960342	1604	1298.7	1141.2	1712.3	1604	1351.4	1185.2	1031.9	1507.1	1423	1197.8	1076.3	1205.8	1087.4	1095.3	1308.7	1713.5
P08417	Fumarate hydratase, mitochondrial OS=Saccharomyces cerevisiae (strain ATCC 204508 / S288c) OX=559292 GN=FUM1 PE=1 SV=2	0	95.867	34	13	25	13	488	53.1	1.269	1.175	1.648	0.562175	0.968476	0.00733451	1	1	0.053862	3155.3	2922.7	4098	3267.7	3128.7	3155.3	2807.4	3042.7	3070	2695.7	3461.5	4870.3	3686	4556.1	3355.3	2464.3	2486.4
P13663	Aspartate-semialdehyde dehydrogenase OS=Saccharomyces cerevisiae (strain ATCC 204508 / S288c) OX=559292 GN=HOM2 PE=1 SV=1	0	59.12	36	11	25	11	365	39.5	1.346	1.066	1.327	0.294024	0.999223	0.308687	0.906765	1	0.603536	1477	1169.8	1455.5	1345.2	1477	1879.2	1186.9	1152.8	1206.7	950.5	1215.1	2045.2	1222.3	1733.2	1097	1057	1327.5
P53261	Pescadillo homolog OS=Saccharomyces cerevisiae (strain ATCC 204508 / S288c) OX=559292 GN=NOP7 PE=1 SV=1	0	83.392	27	11	25	11	605	69.8	1.44	1.194	1.887	0.446121	0.952529	0.141809	1	1	0.356107	2407.9	1996.7	3155.7	3749.9	2407.9	2041.8	1898.3	1602.4	2100.3	2558.1	4902.5	2184	4559.9	1934.8	1647.9	1808.9	1672.4
P40525	60S ribosomal protein L34-B OS=Saccharomyces cerevisiae (strain ATCC 204508 / S288c) OX=559292 GN=RPL34B PE=1 SV=1	0	27.422	56	8	25	8	121	13.6	2.023	1.577	1.096	0.213998	0.502835	0.999752	0.759292	1	1	5939.2	4628.8	3218	6388.1	5939.2	5716.5	5278.1	4059.3	3477.7	7414.8	2876.6	3413	3034.2	4004	2282.6	2935.4	4695
Q12074	Spermidine synthase OS=Saccharomyces cerevisiae (strain ATCC 204508 / S288c) OX=559292 GN=SPE3 PE=3 SV=1	0	82.902	52	11	25	11	293	33.3	2.055	1.076	1.877	0.0348109	0.996063	0.059333	0.32679	1	0.202194	4132.6	2163.8	3774.6	2979.9	4132.6	6196.1	2231.1	2098.5	2345.2	1975.6	2673.9	5376	2734.7	5210	2055.5	1960.3	2010.7
P47143	Adenosine kinase OS=Saccharomyces cerevisiae (strain ATCC 204508 / S288c) OX=559292 GN=ADO1 PE=1 SV=1	0	79.576	50	10	25	10	340	36.4	2.229	1.059	1.716	0.050694	0.999945	0.237393	0.362923	1	0.507995	3133.8	1488.7	2412	2087.4	3133.8	5304.6	1590.9	1459.6	1518.3	1305.6	1607.9	3756.6	1801.2	3229.8	1405.8	1386.4	1478.9
P20435	DNA-directed RNA polymerases I, II, and III subunit RPABC2 OS=Saccharomyces cerevisiae (strain ATCC 204508 / S288c) OX=559292 GN=RPO26 PE=1 SV=1	0	39.737	54	6	24	6	155	17.9	0.327	0.246	0.266	0.0166596	0.00222402	0.00210099	0.229688	0.316849	0.0250828	4416.7	3314.7	3585.7	3607.3	6001.4	4416.7	3384.5	2955.5	3246.3	5173.6	3074	3790.4	3392	4101.1	20036.6	6892.1	13499
P39985	rDNA transcriptional regulator POL5 OS=Saccharomyces cerevisiae (strain ATCC 204508 / S288c) OX=559292 GN=POL5 PE=1 SV=1	0	91.34	13	12	24	12	1022	115.8	0.706	0.719	0.983	0.55657	0.263004	0.999887	1	1	1	1734.4	1766.9	2415	2524.6	1734.4	1571.9	1621.7	1979.6	1695.4	1841.5	2792.9	2133.6	2733.6	2073.1	2457.5	2540.1	2119.9
Q04217	Probable ATP-dependent RNA helicase DHR1 OS=Saccharomyces cerevisiae (strain ATCC 204508 / S288c) OX=559292 GN=ECM16 PE=1 SV=1	0	91.056	16	18	24	18	1267	144.9	0.922	1.182	1.406	0.999679	0.520357	0.264749	1	1	0.542913	2254.2	2887.4	3435.4	2744.9	2254.2	2081.3	2652.6	4758.1	3028.1	2753.2	4813.3	2695.9	4354.3	2710.4	2588	2443.7	2258.3
Contaminant_KERATIN18	Contaminant_KERATIN18	0	59.765	17	10	24	5	562	59.8	0.926	1.19	0.602	0.753002	0.998646	0.122008	1	1	0.319916	759.9	976	493.8	949.2	759.9	441.6	785.1	943.2	1010	1078.4	416.1	511.2	477	657.8	820.3	627	1394.5
P32337	Importin subunit beta-3 OS=Saccharomyces cerevisiae (strain ATCC 204508 / S288c) OX=559292 GN=PSE1 PE=1 SV=2	0	67.309	15	11	24	11	1089	121	0.977	1.02	0.979	0.994756	1	0.996205	1	1	1	1446.9	1511.2	1450.9	1571.8	1393.7	1446.9	1421.5	1538.9	1484	1574.3	1435.3	1560.9	1457.4	1444.5	1372.9	1481.7	1669.1
P41811	Coatomer subunit beta' OS=Saccharomyces cerevisiae (strain ATCC 204508 / S288c) OX=559292 GN=SEC27 PE=1 SV=1	0	68.771	20	14	24	14	889	99.4	1.029	1.075	1.143	0.959333	0.999999	0.964746	1	1	1	4044.9	4228.2	4495.9	3577.8	4044.9	4063.1	4077.1	4903.3	4384.8	3545.7	4814.4	4088	4768.5	4238.9	5071.2	3932.2	3670.1
Contaminant_KERATIN05	Contaminant_KERATIN05	0	61.549	23	9	24	4	471	51.5	1.073	1.223	0.945	0.950507	0.999945	0.67394	1	1	1	1591.4	1814.6	1401.5	1981.3	1591.4	1204.8	1304.8	1700	2093.5	1936.9	1306.9	1354.9	1449.7	1574.2	1483.7	1447.2	2566.4
Q12038	Lethal(2) giant larvae protein homolog SRO7 OS=Saccharomyces cerevisiae (strain ATCC 204508 / S288c) OX=559292 GN=SRO7 PE=1 SV=1	0	70.143	17	15	24	15	1033	114.4	1.093	1.155	2.403	0.976877	0.979254	0.00650979	1	1	0.0501428	1653.8	1747.7	3636.3	2000	1653.8	1620.9	1754.2	1741.2	1943.1	1513.3	5621.5	2633.7	5020.4	2610	1824.5	1513.2	1359.4
P53090	Aromatic/aminoadipate aminotransferase 1 OS=Saccharomyces cerevisiae (strain ATCC 204508 / S288c) OX=559292 GN=ARO8 PE=1 SV=1	0	76.148	25	12	24	12	500	56.1	1.151	0.845	1.256	0.681198	0.91651	0.251212	1	1	0.527867	2598.8	1907.5	2835.5	2350.7	2598.8	2915.1	1936	1879.5	1865.3	2455.2	2354.8	3496.8	2482.3	3239	2608.1	2257.6	1859.9
P38629	Replication factor C subunit 3 OS=Saccharomyces cerevisiae (strain ATCC 204508 / S288c) OX=559292 GN=RFC3 PE=1 SV=1	0	35.973	25	7	24	7	340	38.2	1.167	0.952	1.507	0.445484	0.959685	0.0410778	1	1	0.1576	1622.7	1323.3	2096	2128.9	1622.7	1504.4	1235	1311	1343.9	1335.7	2383.2	1843.5	2475.2	1603.3	1390.4	1604.1	1247
Q08723	26S proteasome regulatory subunit RPN8 OS=Saccharomyces cerevisiae (strain ATCC 204508 / S288c) OX=559292 GN=RPN8 PE=1 SV=3	0	95.353	54	12	24	12	338	38.3	1.168	1.047	0.975	0.884333	0.999997	0.831364	1	1	1	2434.3	2182.1	2032.6	2460.8	2434.3	2279.8	1984.9	2224.4	2140.6	2518.5	1880.9	2092.2	1974.7	2273.8	2083.7	2671.1	1962.6
P09440	C-1-tetrahydrofolate synthase, mitochondrial OS=Saccharomyces cerevisiae (strain ATCC 204508 / S288c) OX=559292 GN=MIS1 PE=1 SV=1	0	71.468	16	10	24	8	975	106.2	1.192	1.043	1.194	0.249853	0.773585	0.16034	0.83194	1	0.38761	2320.2	2030.8	2323.4	2334.6	2320.2	2177.2	1768.8	2162	1907.6	2516.2	2511.9	2152.9	2507.3	2077.8	1968.7	1753.3	1946.4
P40032	Prolyl 3,4-dihydroxylase TPA1 OS=Saccharomyces cerevisiae (strain ATCC 204508 / S288c) OX=559292 GN=TPA1 PE=1 SV=1	0	55.281	20	12	24	12	644	74	1.428	1.015	1.571	0.0761332	0.997727	0.0398212	0.4482	1	0.154443	4740.2	3368.7	5214.6	4649.9	4740.2	5961.2	3413.3	3324.7	4120.4	3147.1	5734.7	4743.3	5437	5001.3	3598.2	3320.2	3131.2
P27616	Phosphoribosylaminoimidazole-succinocarboxamide synthase OS=Saccharomyces cerevisiae (strain ATCC 204508 / S288c) OX=559292 GN=ADE1 PE=1 SV=2	0	56.599	37	12	24	12	306	34.6	1.659	1.038	1.327	0.0818053	1	0.504308	0.46019	1	0.842426	5536.1	3464.5	4430.1	3995	5536.1	8890.8	3627.7	3468	3461	2721.5	3487.6	5666.7	3515.6	5582.3	3535.7	3037.7	3337.7
Q03640	Tricalbin-3 OS=Saccharomyces cerevisiae (strain ATCC 204508 / S288c) OX=559292 GN=TCB3 PE=1 SV=1	0	72.064	10	13	23	13	1545	171	0.941	1.032	2.026	0.655155	0.815066	0.576428	1	1	0.919959	1440.1	1579.1	3101	1647.3	1440.1	1391.3	1476.8	1623.2	1536.2	1983.1	4275.2	2530.3	3800.4	2416.6	1530.7	1456.6	4497.1
P40485	Phosphatidylinositol 4,5-bisphosphate-binding protein SLM1 OS=Saccharomyces cerevisiae (strain ATCC 204508 / S288c) OX=559292 GN=SLM1 PE=1 SV=1	0	51.807	19	10	23	10	686	77.9	0.966	0.9	1.973	0.999908	0.944569	0.111149	1	1	0.301652	1251.9	1165.8	2556.7	2087.1	1251.9	911.3	1139.8	985.3	1192.3	1426.9	3208.5	2144	3048.8	1862.9	1730.5	1168.3	1295.6
Q02931	NET1-associated nuclear protein 1 OS=Saccharomyces cerevisiae (strain ATCC 204508 / S288c) OX=559292 GN=NAN1 PE=1 SV=1	0	97.833	23	17	23	17	896	101.2	0.984	1.009	1.371	0.999974	0.999927	0.0279888	1	1	0.120334	2901.4	2974.9	4044.1	3309.7	2901.4	2545.7	2999.1	2951	3113.9	2794.3	4724.6	3338	4621.1	3539.1	2984.4	2855	2949.6
P54113	Bifunctional purine biosynthesis protein ADE16 OS=Saccharomyces cerevisiae (strain ATCC 204508 / S288c) OX=559292 GN=ADE16 PE=1 SV=1	0	41.396	19	8	23	4	591	65.2	0.994	1.181	0.949	0.989098	0.430668	0.997604	1	1	1	438.6	521.2	418.5	388.6	438.6	450.9	517.6	524.9	556.9	441.2	401.2	492.7	409.5	427.6	514.5	441.2	380.5
Q07381	Ribosome biogenesis protein TSR1 OS=Saccharomyces cerevisiae (strain ATCC 204508 / S288c) OX=559292 GN=TSR1 PE=1 SV=1	0	52.179	22	12	23	12	788	90.7	1.004	1.006	1.217	0.999945	0.999164	0.714355	1	1	1	998.7	1001	1210.9	998.7	993.5	1032.7	902.2	1049.8	954.6	1351	1426.8	1033.3	1419	934.4	982.8	994.8	1095.1
Q01939	26S proteasome regulatory subunit 8 homolog OS=Saccharomyces cerevisiae (strain ATCC 204508 / S288c) OX=559292 GN=RPT6 PE=1 SV=4	0	59.133	32	10	23	9	405	45.2	1.07	1.638	0.786	0.996284	0.519141	0.62753	1	1	0.977428	2991	4577.1	2197.7	3225.9	2991	2569.3	10728.7	2790.9	6181.9	3388.8	1886.4	2400.8	2011.7	2539.3	2794.6	4419.7	2723.1
P09624	Dihydrolipoyl dehydrogenase, mitochondrial OS=Saccharomyces cerevisiae (strain ATCC 204508 / S288c) OX=559292 GN=LPD1 PE=1 SV=1	0	87.21	36	13	23	13	499	54	1.109	0.997	1.255	0.777679	1	0.260195	1	1	0.536197	2179.9	1960.9	2468	2179.9	2149.5	2430	2092.1	1837.8	1833.4	2138.4	2875.6	2240.6	2718.5	2198.9	1655.2	1966.1	2342.1
P07703	DNA-directed RNA polymerases I and III subunit RPAC1 OS=Saccharomyces cerevisiae (strain ATCC 204508 / S288c) OX=559292 GN=RPC40 PE=1 SV=1	0	84.707	43	11	23	11	335	37.7	1.231	1.087	1.073	0.00697885	0.169007	0.54741	0.169475	1	0.887897	2775.6	2452.2	2419.9	2809.4	2745.9	2775.6	2439.9	2451.4	2452.9	2691	2408.6	2431.2	2444.6	2347	2064.9	2255.2	2430.2
P32449	Phospho-2-dehydro-3-deoxyheptonate aldolase, tyrosine-inhibited OS=Saccharomyces cerevisiae (strain ATCC 204508 / S288c) OX=559292 GN=ARO4 PE=1 SV=2	0	76.167	35	11	23	9	370	39.7	1.316	0.864	1.376	0.400263	0.854396	0.356362	1	1	0.670374	3600.8	2364.6	3764.8	3013.9	3600.8	4992.9	2394	2697.7	2335.6	2168.9	3021.1	4652.4	3046.5	4688.2	3478	2279.7	2735.6
P53235	Eukaryotic translation initiation factor 2A OS=Saccharomyces cerevisiae (strain ATCC 204508 / S288c) OX=559292 GN=YGR054W PE=1 SV=1	0	53.727	24	12	23	12	642	71.3	1.384	1.091	2.163	0.0674506	0.724853	0.000138698	0.422703	1	0.00722919	3342.8	2633.9	5223.9	3342.8	3313.5	3550.6	2601.6	2643.2	3065.2	2624.5	6792	4045.6	6278.6	4346.3	2422	2415	2298.3
P35844	Oxysterol-binding protein homolog 4 OS=Saccharomyces cerevisiae (strain ATCC 204508 / S288c) OX=559292 GN=KES1 PE=1 SV=1	0	66.963	34	14	23	14	434	49.5	1.532	1.073	4.003	0.00408518	0.999142	1.34456e-07	0.143115	1	5.7248e-05	2973.4	2083.5	7771	2973.4	2869.8	3909.5	2145.3	2145.1	2023.7	1866.1	8351.1	8011.2	7538.1	6980.7	2336.1	1941.1	1755.1
P52489	Pyruvate kinase 2 OS=Saccharomyces cerevisiae (strain ATCC 204508 / S288c) OX=559292 GN=PYK2 PE=1 SV=1	0	28.342	5	3	23	1	506	55.2	1.55	1.058	1.639	0.000568413	0.661215	0.000266877	0.0759186	1	0.00961022	392.7	268	415.3	392.7	387.1	496.1	325.9	263.2	272.9	238.6	420	410.6	394.9	489.4	223.7	253.4	255.7
P49166	60S ribosomal protein L37-A OS=Saccharomyces cerevisiae (strain ATCC 204508 / S288c) OX=559292 GN=RPL37A PE=1 SV=2	0	34.333	63	9	23	4	88	9.8	2.009	1.123	1.158	0.127598	0.91717	0.918512	0.553099	1	1	4010.2	2241.2	2311.8	4010.2	3841.2	4189.8	2548.8	1970.6	1736.9	3805.4	2077.6	2506	2132.6	2977.2	1347.7	1996.4	2726.4
P15992	Heat shock protein 26 OS=Saccharomyces cerevisiae (strain ATCC 204508 / S288c) OX=559292 GN=HSP26 PE=1 SV=3	0	63.062	53	9	22	9	214	23.9	0.796	0.774	1.774	0.916628	0.726105	0.0568906	1	1	0.197683	1932.1	1878.9	4306.3	2078.8	1932.1	1874	1949.3	2062.3	1811.1	1521.5	5362.4	3599	5052.1	3670.6	2427.6	3081.2	1698.9
P03965	Carbamoyl-phosphate synthase arginine-specific large chain OS=Saccharomyces cerevisiae (strain ATCC 204508 / S288c) OX=559292 GN=CPA2 PE=1 SV=1	0	88.545	16	14	22	12	1118	123.8	0.821	0.88	1.226	0.704863	0.89049	0.352431	1	1	0.666334	2415.4	2590.7	3608.9	2338.5	2415.4	2533.9	3195.9	2555	2626.8	2062.1	3050.7	4747.8	3080.8	4227.5	3354	2942.9	2453.4
Q08235	Ribosome biogenesis protein BRX1 OS=Saccharomyces cerevisiae (strain ATCC 204508 / S288c) OX=559292 GN=BRX1 PE=1 SV=2	0	52.771	32	7	22	7	291	33.5	0.982	1.114	1.024	0.910079	0.860504	0.998307	1	1	1	1403.2	1592.7	1463.1	1457	1403.2	1318.9	1700.6	1492.4	1664.7	1523.9	1660.4	1261.3	1639.9	1305.4	1429.4	1420.2	1614
Q03088	Styryl dye vacuolar localization protein 3 OS=Saccharomyces cerevisiae (strain ATCC 204508 / S288c) OX=559292 GN=SVL3 PE=1 SV=1	0	44.462	11	8	22	8	825	92.1	1.037	1.031	2.101	0.99863	0.998488	0.00330828	1	1	0.0327777	1510.4	1501.6	3059.7	1510.4	1424.6	1581	1466.1	1538	1767.6	1274.3	4389.5	2281.1	4104	2251.7	1456.3	1371.9	1487
P53313	Protein SDA1 OS=Saccharomyces cerevisiae (strain ATCC 204508 / S288c) OX=559292 GN=SDA1 PE=1 SV=1	0	65.535	13	8	22	7	767	86.6	1.056	1.401	0.77	0.638119	0.834379	0.918591	1	1	1	1943.3	2579.9	1416.9	8968.4	1943.3	1675.8	2447.6	2461.8	2963.5	2703.6	1311.9	1237.6	1624.5	1530.2	1731.7	2035.1	1841
P32368	Phosphoinositide phosphatase SAC1 OS=Saccharomyces cerevisiae (strain ATCC 204508 / S288c) OX=559292 GN=SAC1 PE=1 SV=1	0	73.808	25	14	22	14	623	71.1	1.07	1.09	2.074	0.788017	0.942069	0.0974764	1	1	0.27841	1762.1	1795.1	3415.9	1762.1	1836.2	1549.7	1764.1	1641.5	1826.6	2246.3	4023.8	3117.5	3742.9	3018.3	1646.6	1575.4	3632.3
Q12402	Protein YOP1 OS=Saccharomyces cerevisiae (strain ATCC 204508 / S288c) OX=559292 GN=YOP1 PE=1 SV=3	0	11.07	16	3	22	3	180	20.3	1.089	1.257	3.934	0.977768	0.999807	0.000635719	1	1	0.0133189	378.1	436.5	1366.2	456.5	378.1	317	474.7	401.5	396.5	494.4	1725.2	1042.1	1497.1	1246.8	347.3	308.8	721.1
P40217	Eukaryotic translation initiation factor 3 subunit I OS=Saccharomyces cerevisiae (strain ATCC 204508 / S288c) OX=559292 GN=TIF34 PE=1 SV=1	0	76.635	59	15	22	15	347	38.7	1.174	1.305	1.345	0.99453	0.81847	0.535899	1	1	0.874878	2570.1	2856.5	2944.8	2584.5	2558.9	2570.1	2776.5	3072.4	2938.8	2378.9	3473.8	2527.1	3277.5	2645.9	3121.3	2146.3	2189.7
P21954	Isocitrate dehydrogenase [NADP], mitochondrial OS=Saccharomyces cerevisiae (strain ATCC 204508 / S288c) OX=559292 GN=IDP1 PE=1 SV=1	0	68.72	38	14	22	13	428	48.2	1.423	0.892	1.87	0.125416	0.839547	0.00674557	0.551504	1	0.0509374	2075.9	1300.7	2727.6	1900.4	2075.9	2870.6	1370.9	1255.4	1347.5	1145.3	2164	4082.6	2296.1	3240.2	1458.9	1580.1	1413.5
P33201	Ribosome assembly factor MRT4 OS=Saccharomyces cerevisiae (strain ATCC 204508 / S288c) OX=559292 GN=MRT4 PE=1 SV=1	0	63.095	41	8	22	8	236	27	1.576	1.183	2.42	0.0442594	0.533461	0.000296696	0.344843	1	0.00963428	3983.7	2989.2	6117	4689.2	3983.7	3688.2	2997.3	2669	2981.1	4047.9	8304.4	4978.7	7515.6	4912.6	2472.5	2558.8	2527.5
Q12447	Polyamine N-acetyltransferase 1 OS=Saccharomyces cerevisiae (strain ATCC 204508 / S288c) OX=559292 GN=PAA1 PE=1 SV=1	0	54.115	28	5	22	5	191	21.9	1.601	1.153	1.509	0.0162821	0.875275	0.0229478	0.227165	1	0.105688	3123.1	2248.1	2943.3	2974	3123.1	3979.5	2353.3	2147.6	2366.3	2051.1	2896.8	3864.6	2921.9	2964.7	2619.2	1950.3	1520.5
P21264	Phosphoribosylaminoimidazole carboxylase OS=Saccharomyces cerevisiae (strain ATCC 204508 / S288c) OX=559292 GN=ADE2 PE=1 SV=1	0	64.227	25	10	22	10	571	62.3	1.87	1.13	1.184	0.0732127	0.996829	0.806119	0.436292	1	1	1979.2	1196.6	1253.2	1357.4	1979.2	2779.8	1156.9	1237.6	1305.6	738.5	1054.1	1556.5	1053.2	1489.8	1058.5	1104.9	885.4
P05749	60S ribosomal protein L22-A OS=Saccharomyces cerevisiae (strain ATCC 204508 / S288c) OX=559292 GN=RPL22A PE=1 SV=3	0	30.011	47	3	22	3	121	13.7	2.108	1.164	2.515	0.0199824	0.966877	0.00962947	0.258547	1	0.0616113	3930.8	2171.5	4689.4	3427.8	3930.8	6521.9	2491.8	1425	1892.4	3159.2	4554.7	4828.1	4243	4914.2	1636.8	1864.8	2168
P20433	DNA-directed RNA polymerase II subunit RPB4 OS=Saccharomyces cerevisiae (strain ATCC 204508 / S288c) OX=559292 GN=RPB4 PE=1 SV=1	0	62.653	50	8	21	8	221	25.4	0.31	0.244	0.255	0.0106819	0.00177623	0.00114096	0.198498	0.289514	0.0179158	2456.9	1935.4	2025.6	2046.9	3454.6	2456.9	1841.7	1861.6	2012.1	3011.4	1705.7	2269.1	1972.5	2080.2	10843.3	4029.6	7936.5
P38691	Serine/threonine-protein kinase KSP1 OS=Saccharomyces cerevisiae (strain ATCC 204508 / S288c) OX=559292 GN=KSP1 PE=1 SV=1	0	48.163	14	12	21	12	1029	117	0.724	0.83	0.874	0.519725	0.964302	0.969325	1	1	1	1650.7	1891.9	1993.2	1884	1650.7	1368.4	1630.3	2374.1	2068	1730.8	2152.6	1625.9	2182.5	1845.5	1420.8	3029.2	2279.4
P22336	Replication factor A protein 1 OS=Saccharomyces cerevisiae (strain ATCC 204508 / S288c) OX=559292 GN=RFA1 PE=1 SV=1	0	58.76	18	10	21	10	621	70.3	0.782	2.212	1.14	0.92404	0.238904	0.97075	1	1	1	1578.5	4463.9	2299.4	1610.9	1578.5	1505.8	2843.4	7569.8	7008.1	1685.4	2202.3	2400.7	2136.2	3151.5	1733.4	2017.8	2394
P24279	DNA replication licensing factor MCM3 OS=Saccharomyces cerevisiae (strain ATCC 204508 / S288c) OX=559292 GN=MCM3 PE=1 SV=1	0	53.197	12	12	21	12	971	107.5	0.795	0.717	1.167	0.781472	0.279612	0.527033	1	1	0.864366	731	659.5	1073.4	878.8	731	674.7	639.8	615.1	785.5	679.8	1365.8	907	1270.3	850.8	919.5	785.7	947.5
Q12329	Heat shock protein 42 OS=Saccharomyces cerevisiae (strain ATCC 204508 / S288c) OX=559292 GN=HSP42 PE=1 SV=1	0	43.631	37	11	21	11	375	42.8	0.918	0.548	1.565	0.986632	0.209221	0.301984	1	1	0.594783	1734.2	1034.8	2956.5	1962.8	1734.2	1197	1147.5	1012.6	1057.5	964.2	3209.4	2723.6	3303.5	2613.5	1889.6	2668.9	1173.5
Q04067	Eukaryotic translation initiation factor 3 subunit G OS=Saccharomyces cerevisiae (strain ATCC 204508 / S288c) OX=559292 GN=TIF35 PE=1 SV=1	0	43.434	22	5	21	5	274	30.5	0.966	1.009	1.169	1	0.991322	0.138613	1	1	0.350136	1096.5	1145.8	1326.4	1096.5	1082.1	1146	1098.6	1195	1197.5	1084.2	1555.8	1168.3	1503.7	1170	1155.2	1033.9	1135.1
P47912	Long-chain-fatty-acid--CoA ligase 4 OS=Saccharomyces cerevisiae (strain ATCC 204508 / S288c) OX=559292 GN=FAA4 PE=1 SV=1	0	59.038	19	11	21	10	694	77.2	0.989	1.01	1.099	0.984799	0.997077	0.936815	1	1	1	2717.5	2773.8	3018.7	3692	2717.5	2502.6	2606.7	3193.4	2890.1	2662.1	3537.3	2625.1	3471.3	2623.5	3526.8	2747.4	1993.4
P53040	Transcription initiation factor TFIID subunit 6 OS=Saccharomyces cerevisiae (strain ATCC 204508 / S288c) OX=559292 GN=TAF6 PE=1 SV=1	0	63.547	26	11	21	11	516	57.9	1.061	1.256	1.506	0.997857	0.926697	0.473597	1	1	0.805793	2114.5	2502.8	3001.2	3116.8	2114.5	1793.7	2344.7	2611	2591.7	2416.9	3757.1	2431.6	3704.2	2229.4	1614.1	1992.8	3061.5
P34241	Nucleolar pre-ribosomal-associated protein 1 OS=Saccharomyces cerevisiae (strain ATCC 204508 / S288c) OX=559292 GN=URB1 PE=1 SV=2	0	59.401	9	16	21	16	1764	203.2	1.088	1.266	1.395	0.696227	0.219044	0.0197391	1	1	0.0967489	2414.9	2809.6	3097.3	2937	2414.9	2214.5	2238.8	2932.7	2740.9	2880	3193	2693.3	3180.7	3016.1	2189.4	2345.8	2219.9
P31412	V-type proton ATPase subunit C OS=Saccharomyces cerevisiae (strain ATCC 204508 / S288c) OX=559292 GN=VMA5 PE=1 SV=4	0	66.5	24	7	21	7	392	44.2	1.089	0.924	1.56	0.58059	0.793621	0.00187546	1	1	0.0237152	2175.5	1845.7	3117.6	2119.3	2175.5	2700.7	1858	2077.7	1833.4	1478.1	3122.1	3786.4	3096.4	3113	2237.7	1998.4	1777.8
Q3E754	40S ribosomal protein S21-B OS=Saccharomyces cerevisiae (strain ATCC 204508 / S288c) OX=559292 GN=RPS21B PE=1 SV=1	0	28.625	52	4	21	1	87	9.8	1.099	0.714	0.779	0.970897	0.472735	0.946444	1	1	1	1513.5	983.8	1073.2	1060.7	1513.5	2409.6	1114.9	876.8	1027.2	942.3	932.7	1905.1	963.7	1195	1217.2	1377.4	1568.6
P14741	Translation initiation factor eIF-2B subunit alpha OS=Saccharomyces cerevisiae (strain ATCC 204508 / S288c) OX=559292 GN=GCN3 PE=1 SV=1	0	59.516	38	7	21	7	305	34	1.13	1.061	1.482	0.508774	0.979954	0.0180557	1	1	0.0916511	1324.5	1242.9	1736.3	1531.6	1324.5	1313.1	1186.9	1301.5	1361.1	1097.1	1975.4	1416	1984.4	1526.1	1248	1171.7	1089.2
P19524	Myosin-2 OS=Saccharomyces cerevisiae (strain ATCC 204508 / S288c) OX=559292 GN=MYO2 PE=1 SV=1	0	73.062	11	14	21	14	1574	180.6	1.134	0.871	1.591	0.896093	0.529489	0.0123297	1	1	0.0726121	2113.8	1622.9	2964.7	1795.5	2113.8	2429.8	1664.2	1582.6	1677.8	1510.6	3403.6	2711.2	3241.9	2409.3	1590.6	1863.6	2310.7
P16603	NADPH--cytochrome P450 reductase OS=Saccharomyces cerevisiae (strain ATCC 204508 / S288c) OX=559292 GN=NCP1 PE=1 SV=3	0	89.576	27	15	21	15	691	76.7	1.154	1.075	2.024	1	0.930052	0.00884605	1	1	0.059075	1326.1	1235	2325.7	1379.2	1274	1326.1	1229.8	1028.9	1240.2	1337.3	2716.5	2174.1	2487.9	1879.7	1128.3	1149.3	1811.8
Q07897	Protein CMS1 OS=Saccharomyces cerevisiae (strain ATCC 204508 / S288c) OX=559292 GN=CMS1 PE=1 SV=1	0	39.47	34	10	21	10	291	33.4	1.298	1.053	2.291	0.558281	0.966958	0.00827835	1	1	0.0572519	1488.4	1207.6	2628	1704.5	1422.6	1488.4	1129.5	1221.2	1512.3	1194.1	4033.4	1977.3	3492.8	1633.2	1147.1	1156.6	1032.4
P41911	Glycerol-3-phosphate dehydrogenase [NAD(+)] 2, mitochondrial OS=Saccharomyces cerevisiae (strain ATCC 204508 / S288c) OX=559292 GN=GPD2 PE=1 SV=2	0	68.779	25	9	21	7	440	49.4	1.334	1.041	1.592	0.972455	0.991342	0.818709	1	1	1	3576	2790.3	4269.1	3364.6	3576	4153.8	2126.4	2875.2	2902.9	2707.9	4169.9	4380.6	3935.1	4370.7	5002.3	2681.3	2048
Q04660	Ribosome biogenesis protein ERB1 OS=Saccharomyces cerevisiae (strain ATCC 204508 / S288c) OX=559292 GN=ERB1 PE=1 SV=1	0	50.759	13	9	21	9	807	91.6	1.383	1.102	1.604	0.531381	0.982797	0.16398	1	1	0.393736	2380.9	1896.1	2760.3	2756.6	2380.9	2176.3	1924	1665.8	1868.5	2544.8	4035.4	1949.1	3596.3	2118.6	1721	1623.3	2096.1
P22803	Thioredoxin-2 OS=Saccharomyces cerevisiae (strain ATCC 204508 / S288c) OX=559292 GN=TRX2 PE=1 SV=3	0	48.367	59	6	21	4	104	11.2	1.386	0.769	1.643	0.15819	0.564429	0.0263501	0.625848	1	0.116097	4150.8	2304.4	4921.6	3503.3	4150.8	5607.5	2278.7	2623.9	2330.4	2274.5	3937.5	6151.6	3819.2	6562.4	2994.7	2823.2	3050.2
P37292	Serine hydroxymethyltransferase, mitochondrial OS=Saccharomyces cerevisiae (strain ATCC 204508 / S288c) OX=559292 GN=SHM1 PE=1 SV=2	0	66.152	26	10	21	9	490	53.7	1.586	1.067	1.598	0.00301334	0.801866	0.00220329	0.134488	1	0.0257291	2381	1601.7	2398.3	2667.1	2376.8	2381	1680.1	1385.3	1527	2160.3	2342.6	2434.7	2362.4	2628.9	1500.8	1459.1	1545.9
P26263	Pyruvate decarboxylase isozyme 3 OS=Saccharomyces cerevisiae (strain ATCC 204508 / S288c) OX=559292 GN=PDC6 PE=1 SV=3	0	17.383	17	5	21	2	563	61.5	1.771	1.332	0.951	0.39425	0.979668	0.999911	1	1	1	113.2	85.1	60.7	92.4	113.2	141.5	87	83.3	98.1	63.8	48.3	135.6	50.4	73.3	92.8	63.9	63.8
P25719	Peptidyl-prolyl cis-trans isomerase C, mitochondrial OS=Saccharomyces cerevisiae (strain ATCC 204508 / S288c) OX=559292 GN=CPR3 PE=1 SV=1	0	63.719	44	8	21	7	182	19.9	1.976	1.007	1.825	0.365849	0.993953	0.421171	1	1	0.754367	2709.3	1381.1	2502.4	1828.9	2709.3	4008.9	1132	1774.4	1550.2	1230.5	1645.9	4011.1	1640.6	3804.6	2188.1	1260.1	1371.3
P36047	Protein phosphatase 1 regulatory subunit SDS22 OS=Saccharomyces cerevisiae (strain ATCC 204508 / S288c) OX=559292 GN=SDS22 PE=1 SV=1	0	52.058	22	5	20	5	338	38.9	0.77	0.811	1.467	0.987315	0.98731	0.901073	1	1	1	799.5	842.1	1524.2	915.2	799.5	795.9	793.7	915.4	860.9	823.7	1989.1	1212.8	1915.6	1173.5	1147.9	957.2	1038.9
P40339	Replication factor C subunit 4 OS=Saccharomyces cerevisiae (strain ATCC 204508 / S288c) OX=559292 GN=RFC4 PE=1 SV=1	0	41.992	33	8	20	7	323	36.1	1.13	0.937	1.386	0.471544	0.999997	0.14976	1	1	0.368716	2551.6	2116.9	3130.6	3723	2551.6	2334.5	2132.4	1960.7	2101.5	2678.5	3807.9	2586.5	3789.2	2495.1	1966.5	2348.5	2258.8
P15424	ATP-dependent RNA helicase MSS116, mitochondrial OS=Saccharomyces cerevisiae (strain ATCC 204508 / S288c) OX=559292 GN=MSS116 PE=1 SV=1	0	81.513	26	12	20	12	664	76.2	1.134	1.055	1.292	0.39877	0.982427	0.250062	1	1	0.526962	2086.3	1941	2376.4	2986.5	2086.3	2027.8	2014.9	1724.3	1948.3	1933.8	3117	2007.2	2813.5	1898.1	1839.5	1532.7	1953.4
P33338	Protein SLA2 OS=Saccharomyces cerevisiae (strain ATCC 204508 / S288c) OX=559292 GN=SLA2 PE=1 SV=5	0	64.959	16	13	20	13	968	108.8	1.176	1.005	1.721	0.969596	1	0.0919097	1	1	0.269361	2520.5	2153.3	3688.3	2603	2369.8	2520.5	2113.6	2193.7	2547.8	2077.3	4857.3	2956.5	4601.3	2817.8	2498.2	2042.9	2143.2
Q04947	Reticulon-like protein 1 OS=Saccharomyces cerevisiae (strain ATCC 204508 / S288c) OX=559292 GN=RTN1 PE=1 SV=1	0	49.405	29	7	20	7	295	32.9	1.196	1.277	1.647	0.999913	0.945894	0.171761	1	1	0.407838	1537	1641.9	2116.4	1537.2	1505.7	1537	1858	1375.4	1450.8	2027.3	2188.5	1903.7	2046.7	2311.7	1194.5	1285.4	2181.5
Q01080	DNA-directed RNA polymerase I subunit RPA49 OS=Saccharomyces cerevisiae (strain ATCC 204508 / S288c) OX=559292 GN=RPA49 PE=1 SV=2	0	40.06	24	10	20	10	415	46.6	1.227	0.882	1.543	0.867244	0.999988	0.428052	1	1	0.759757	3621.3	2601.8	4552.9	4226.1	3383.7	3621.3	2473.8	2416.2	4110	2736.4	5410.6	3539.8	5179.8	4001.9	3018.2	2794.7	2950.7
Q02821	Importin subunit alpha OS=Saccharomyces cerevisiae (strain ATCC 204508 / S288c) OX=559292 GN=SRP1 PE=1 SV=1	0	80.74	27	9	20	9	542	60.4	1.24	1.078	1.698	0.417319	0.583624	0.0122836	1	1	0.0726121	1265	1100.2	1732.7	1265	1136.1	1398	896.6	1829.9	1017.2	1189.8	1905.4	1638.5	1832.3	1508.7	834	1020.3	1040.5
Q12028	AP-1 complex subunit gamma-1 OS=Saccharomyces cerevisiae (strain ATCC 204508 / S288c) OX=559292 GN=APL4 PE=1 SV=1	0	61.85	21	11	20	11	832	93.6	1.25	0.939	2.183	0.686014	0.999782	0.0176155	1	1	0.0900582	2529.5	1900.3	4416.7	2836.5	2529.5	2513.6	1798.8	1925	2070.4	1875.9	5948.1	3624.7	5381.6	2892.5	2103.4	2023.7	1825.9
Q03195	Translation initiation factor RLI1 OS=Saccharomyces cerevisiae (strain ATCC 204508 / S288c) OX=559292 GN=RLI1 PE=1 SV=1	0	84.039	25	12	20	12	608	68.3	1.256	0.871	1.616	0.443745	0.999966	0.0113027	1	1	0.0686191	3296.3	2285.4	4240.2	3296.3	2741.8	3300.8	2326.3	2245.2	2821.9	2056.6	5337	3510.1	5122.3	3465.1	2871.1	2623.7	1794
Q07844	Ribosome biogenesis ATPase RIX7 OS=Saccharomyces cerevisiae (strain ATCC 204508 / S288c) OX=559292 GN=RIX7 PE=1 SV=1	0	65.645	16	9	20	9	837	93	1.338	1.182	1.355	0.406862	0.562756	0.237017	1	1	0.507995	1815.8	1604.2	1840.1	2196.3	1815.8	1372.7	1518.4	1459.2	1995.8	1694.8	2194.5	1542.9	2244.3	1505.4	1357.5	1433.6	1158.9
P38205	Multisite-specific tRNA:(cytosine-C(5))-methyltransferase OS=Saccharomyces cerevisiae (strain ATCC 204508 / S288c) OX=559292 GN=NCL1 PE=1 SV=1	0	73.713	28	13	20	13	684	77.8	1.343	1.022	1.386	0.34532	0.980466	0.285337	0.980011	1	0.570942	2330.2	1772.7	2405.4	2795	2330.2	2177.6	1920.2	1723.3	1756.8	1788.7	3099.1	1927.1	2912.2	1986.8	1823.7	1735.3	1335.6
P38687	Signal recognition particle subunit SRP68 OS=Saccharomyces cerevisiae (strain ATCC 204508 / S288c) OX=559292 GN=SRP68 PE=1 SV=1	0	58.063	18	9	20	9	599	69	1.359	1.142	2.145	0.641995	0.985318	0.0108416	1	1	0.0665759	1624.4	1365.6	2564.5	1671.7	1448.9	1624.4	1353.3	1091.9	1439.7	1378	4167.6	1845.9	3562.8	1729.3	1122.3	1253.8	1195.6
O13563	26S proteasome regulatory subunit RPN13 OS=Saccharomyces cerevisiae (strain ATCC 204508 / S288c) OX=559292 GN=RPN13 PE=1 SV=1	0	28.982	29	4	20	4	156	17.9	1.399	1.197	1.233	0.0334889	0.52916	0.201369	0.320923	1	0.452216	1061.2	907.3	934.7	1104.5	1021.2	1061.2	837.9	909.5	905.1	990.8	909.3	1110	960.9	877.5	758.3	948.7	736.7
P15891	Actin-binding protein OS=Saccharomyces cerevisiae (strain ATCC 204508 / S288c) OX=559292 GN=ABP1 PE=1 SV=4	0	47.131	16	11	20	11	592	65.5	1.499	0.741	3.734	0.0445488	0.817746	5.49366e-05	0.344843	1	0.00442878	1536.8	759.9	3828.3	1391.4	1536.8	2526.5	1065.1	727.1	794.2	623.9	3391.2	4564.8	3062.2	4321.7	738.2	1126.7	1025.4
P46367	Potassium-activated aldehyde dehydrogenase, mitochondrial OS=Saccharomyces cerevisiae (strain ATCC 204508 / S288c) OX=559292 GN=ALD4 PE=1 SV=2	0	65.493	35	13	20	12	519	56.7	1.539	1.16	1.357	0.0133329	0.764648	0.112911	0.213133	1	0.30466	2256.8	1701.2	1989.5	2451.8	2147.5	2256.8	1699.3	1869.5	1605.6	1703	2145.6	1844.7	2180.9	1763.7	1764.7	1466.4	1421.6
P05747	60S ribosomal protein L29 OS=Saccharomyces cerevisiae (strain ATCC 204508 / S288c) OX=559292 GN=RPL29 PE=1 SV=3	0	18.466	41	3	20	3	59	6.7	2.122	1.002	1.316	0.25727	0.95641	0.896862	0.845825	1	1	5968.5	2816.9	3700.8	5968.5	5632.2	6964.2	3587.8	2066.3	2211.6	9114.7	3286	4168	3220.1	4480.9	1800.2	2812.2	4170.7
P51402	60S ribosomal protein L37-B OS=Saccharomyces cerevisiae (strain ATCC 204508 / S288c) OX=559292 GN=RPL37B PE=1 SV=2	0	26.631	59	8	20	3	88	9.9	2.203	1.272	1.039	0.258167	0.8842	0.999998	0.846584	1	1	1086.5	627.1	512.2	1122.1	1086.5	1079.4	738.8	532.3	505	1272	412.4	590	444.6	700.9	369.5	493.2	832.9
P00498	ATP phosphoribosyltransferase OS=Saccharomyces cerevisiae (strain ATCC 204508 / S288c) OX=559292 GN=HIS1 PE=1 SV=1	0	42.492	36	7	20	7	297	32.2	2.366	1.129	1.458	0.105	0.992371	0.697301	0.509349	1	1	3156.6	1506.3	1944.8	1909.7	3156.6	4847.3	1590.4	1454.2	1440.1	1560.3	1221.1	3008.3	1271	2975.9	1297.6	1334	1393.5
P0CX34	40S ribosomal protein S30-B OS=Saccharomyces cerevisiae (strain ATCC 204508 / S288c) OX=559292 GN=RPS30B PE=1 SV=1	0	22.693	38	4	20	4	63	7.1	2.513	1.247	1.676	0.423931	0.974056	0.913356	1	1	1	3722	1846.7	2481.7	3272.5	3722	5000.6	2427.9	1196.5	1404.6	6828.1	2389.4	2923.3	2316	2577.5	1152.6	1480.9	3473.4
P32445	Single-stranded DNA-binding protein RIM1, mitochondrial OS=Saccharomyces cerevisiae (strain ATCC 204508 / S288c) OX=559292 GN=RIM1 PE=1 SV=1	0	47.235	63	8	19	7	135	15.4	0.662	0.881	0.931	0.201396	0.729636	0.978198	0.735088	1	1	2159	2873.8	3034.7	2159	2234.5	2138.8	2945.5	2803.8	3147.8	2052.7	2893.9	3182.3	2843.1	3241.6	3260.3	2132	5360.4
P04710	ADP,ATP carrier protein 1 OS=Saccharomyces cerevisiae (strain ATCC 204508 / S288c) OX=559292 GN=AAC1 PE=1 SV=1	0	34.601	11	4	19	1	309	34.1	0.671	1.303	0.466	0.61243	0.841785	0.15675	1	1	0.381521	1186.5	2303.5	824.7	1186.5	1198	885.3	3754.2	2231.4	2377.9	1112.8	629.2	932.7	729.2	1110	1966.1	1768.3	1280
P47077	Nucleolar protein 9 OS=Saccharomyces cerevisiae (strain ATCC 204508 / S288c) OX=559292 GN=NOP9 PE=1 SV=1	0	35.491	9	5	19	5	666	77.7	0.833	1.043	1.475	0.99652	0.999403	0.509413	1	1	0.846353	1692.2	2118.8	2997	2494.5	1692.2	1571.3	1894.9	1772.9	2709.8	2369.1	4552	2056	4368.8	1974.1	1711.2	2468.7	2031.8
P53184	Nicotinamidase OS=Saccharomyces cerevisiae (strain ATCC 204508 / S288c) OX=559292 GN=PNC1 PE=1 SV=1	0	52.671	40	7	19	7	216	25	0.834	0.667	1.421	0.97848	0.71598	0.967404	1	1	1	801.3	641.3	1365.6	801.3	934.5	766	568.6	667.1	643	639.5	1547.3	1294.3	1440.8	1279.4	1574.8	960.8	801.6
Q06839	PX domain-containing protein YPR097W OS=Saccharomyces cerevisiae (strain ATCC 204508 / S288c) OX=559292 GN=YPR097W PE=1 SV=2	0	61.023	13	13	19	13	1073	123	0.836	0.966	1.418	0.994884	1	0.327368	1	1	0.630257	1356.3	1567.3	2301.5	1855.1	1356.3	1231.6	1566.4	1568.2	1688.6	1483.6	2747.6	1877.5	2805.9	1927.8	1623.1	1365.3	1761.6
Q12387	N-terminal acetyltransferase B complex subunit MDM20 OS=Saccharomyces cerevisiae (strain ATCC 204508 / S288c) OX=559292 GN=MDM20 PE=1 SV=1	0	25.97	9	5	19	5	796	92.8	0.965	1.208	1.379	0.899218	0.997493	0.791907	1	1	1	790	988.9	1129.4	845.7	790	709.3	885.1	1141.9	1105	812.8	1543.3	877.6	1453.5	821.9	1297.2	818.7	738.9
P29055	Transcription initiation factor IIB OS=Saccharomyces cerevisiae (strain ATCC 204508 / S288c) OX=559292 GN=SUA7 PE=1 SV=1	0	76.031	37	11	19	11	345	38.2	0.97	0.939	2.284	0.986955	0.999472	0.0109827	1	1	0.0670575	1225.7	1186.1	2886.2	1797.6	1225.7	1207.1	1186.1	1186.1	1311.2	1097.1	4288.3	2022.9	3974.7	2095.8	1203.5	1270.6	1263.7
P10614	Lanosterol 14-alpha demethylase OS=Saccharomyces cerevisiae (strain ATCC 204508 / S288c) OX=559292 GN=ERG11 PE=1 SV=1	0	69.131	22	9	19	9	530	60.7	0.997	1.16	1.821	0.752728	0.99766	0.607246	1	1	0.955684	1058.1	1231.7	1933.3	1113.2	1058.1	889.8	1253.4	1203.9	1210.3	1478.9	2170	1815.6	1898.1	1969.2	1061.5	807.3	3073.9
P39986	Manganese-transporting ATPase 1 OS=Saccharomyces cerevisiae (strain ATCC 204508 / S288c) OX=559292 GN=SPF1 PE=1 SV=1	0	71.817	15	14	19	14	1215	135.2	1.026	1.065	1.426	0.861834	0.976748	0.383661	1	1	0.704367	2121.1	2200.9	2947.8	2132.4	2121.1	1997	2250.8	2013.8	2152.1	2433.3	3348.5	2755.6	3153.3	2740.1	2066.6	1875.2	3430.7
P17709	Glucokinase-1 OS=Saccharomyces cerevisiae (strain ATCC 204508 / S288c) OX=559292 GN=GLK1 PE=1 SV=1	0	57.247	26	9	19	8	500	55.3	1.085	1.038	1.363	0.999998	0.872544	0.195761	1	1	0.445992	1486.7	1422.6	1866.8	1380.7	1486.7	1697.8	1470.4	1376.4	1487.9	1191.4	1792.8	2148.4	1717	1943.8	1862.6	1369.9	1343.2
P53731	Actin-related protein 2/3 complex subunit 2 OS=Saccharomyces cerevisiae (strain ATCC 204508 / S288c) OX=559292 GN=ARC35 PE=1 SV=1	0	44.404	23	10	19	10	342	39.5	1.157	1.02	1.423	0.999498	0.95669	0.786411	1	1	1	1861.2	1641.8	2290	2060.6	1861.2	1859.5	1575.9	1890.4	1710.5	1358	2325.3	2198.2	2370.9	2255.2	2880.1	1609	1355.1
Q05775	Eukaryotic translation initiation factor 3 subunit J OS=Saccharomyces cerevisiae (strain ATCC 204508 / S288c) OX=559292 GN=HCR1 PE=1 SV=1	0	38.358	26	6	19	6	265	29.5	1.239	0.871	2.556	0.883098	0.903729	0.0188172	1	1	0.0942771	2033.2	1429.7	4193.3	1679.2	2033.2	3045.5	1412.9	1446.8	1766.4	1255.9	4862.9	3871.5	4541.8	3165.6	2464.4	1640.5	1352.4
P38116	ADP-ribosylation factor-like protein 1 OS=Saccharomyces cerevisiae (strain ATCC 204508 / S288c) OX=559292 GN=ARL1 PE=1 SV=4	0	67.37	62	9	19	9	183	20.4	1.267	1.257	1.477	0.0363198	0.145007	0.0089728	0.32679	1	0.0592069	1938.6	1923.9	2260.4	2846	1853.4	1938.6	1916.3	1931.5	2039.2	1902.9	2127.5	2611.7	2212.3	2309.5	1746.3	1530	1290.8
Q12109	Tryptophan--tRNA ligase, cytoplasmic OS=Saccharomyces cerevisiae (strain ATCC 204508 / S288c) OX=559292 GN=WRS1 PE=1 SV=1	0	65.012	32	10	19	10	432	49.3	1.561	1.021	2.072	0.00330774	0.979731	0.000349966	0.138906	1	0.00997565	1508.4	987	2002.1	1487.4	1508.4	2125.5	1023.1	952.1	1103.8	884.8	2085.3	1998.8	2005.5	1663.7	1092.3	966.4	757.3
P05745	60S ribosomal protein L36-A OS=Saccharomyces cerevisiae (strain ATCC 204508 / S288c) OX=559292 GN=RPL36A PE=1 SV=3	0	38.505	55	9	19	2	100	11.1	1.6	1.56	0.83	0.554611	0.388103	0.617891	1	1	0.965934	910	887.3	472	981.7	910	785.4	917.2	858.4	784.7	1198.5	400.5	474.7	469.3	541.1	568.8	543.7	812.4
P47120	Deoxyhypusine hydroxylase OS=Saccharomyces cerevisiae (strain ATCC 204508 / S288c) OX=559292 GN=LIA1 PE=1 SV=1	0	68.385	40	10	19	10	325	36.1	1.766	1.201	1.267	0.0432893	0.8861	0.748086	0.344843	1	1	1831.3	1245	1313.3	1422.7	1831.3	2586.2	1268.8	1308	1205.5	1221.5	1008.1	1688.9	1041.6	1655.8	1210.8	1014.7	1036.7
P0CX27	60S ribosomal protein L42-A OS=Saccharomyces cerevisiae (strain ATCC 204508 / S288c) OX=559292 GN=RPL42A PE=1 SV=1	0	18.412	20	4	19	4	106	12.2	2.004	1.402	1.204	0.163104	0.669371	0.965169	0.636045	1	1	6080	4254	3654.5	6201.7	5885.3	6080	4842.5	3737.1	3277.5	6412.7	3257.8	4047.6	3299.5	4417.8	2304	3034.5	4654.4
P28707	Co-chaperone protein SBA1 OS=Saccharomyces cerevisiae (strain ATCC 204508 / S288c) OX=559292 GN=SBA1 PE=1 SV=3	0	10.424	8	2	19	2	216	24.1	2.219	0.894	2.913	0.00154296	0.956256	0.000113736	0.0969796	1	0.00631971	3755.2	1513.5	4929.5	2863	3755.2	5548	1699.8	1418.5	1522.6	1504.3	4208.6	5773.9	3986.5	5852.3	1824.1	1567.9	1692.4
P00445	Superoxide dismutase [Cu-Zn] OS=Saccharomyces cerevisiae (strain ATCC 204508 / S288c) OX=559292 GN=SOD1 PE=1 SV=2	0	49.831	45	7	19	7	154	15.8	4.877	0.993	2.458	0.0450216	0.999952	0.263696	0.344843	1	0.541845	5734.2	1167.7	2890.5	2635.5	5734.2	10261.5	1311.3	1106.3	1232.6	817.9	1449.5	6427.1	1430.5	5764.2	1093.6	1175.8	1203.2
P22139	DNA-directed RNA polymerases I, II, and III subunit RPABC5 OS=Saccharomyces cerevisiae (strain ATCC 204508 / S288c) OX=559292 GN=RPB10 PE=1 SV=2	0	41.873	79	5	18	5	70	8.3	0.533	0.428	0.374	0.321142	0.0391167	0.0094654	0.938604	1	0.0611104	2949.4	2365.5	2071	2905.4	3968.9	2949.4	2539.8	1859.1	2203.2	3595.7	1726.4	2185.4	1962.5	2353.9	6291	4019.4	5532.8
P47104	Regulator of V-ATPase in vacuolar membrane protein 1 OS=Saccharomyces cerevisiae (strain ATCC 204508 / S288c) OX=559292 GN=RAV1 PE=1 SV=1	0.006	3.016	2	2	18	1	1357	154.8	0.764	1.248	0.619	0.827609	0.591619	0.386043	1	1	0.707142	136.9	223.6	110.9	136.9	160.3	117	256	199.2	223.8	223.3	100.9	115.8	106.1	160.6	179.2	148.2	183.2
P28777	Chorismate synthase OS=Saccharomyces cerevisiae (strain ATCC 204508 / S288c) OX=559292 GN=ARO2 PE=1 SV=1	0	46.918	32	8	18	8	376	40.8	0.921	1.199	0.835	0.718364	0.470179	0.363921	1	1	0.682192	534.3	695.4	484.1	578.2	534.3	449.2	709.7	681.5	864.8	632.5	443	462.4	506.8	542.9	580	528.1	697.8
P47117	Actin-related protein 3 OS=Saccharomyces cerevisiae (strain ATCC 204508 / S288c) OX=559292 GN=ARP3 PE=1 SV=1	0	81.64	33	9	18	9	449	49.5	1.006	1.06	0.947	0.998853	0.999689	0.982339	1	1	1	1940.1	2044.8	1826.9	1804.7	1940.1	2126.1	2048.4	2126.8	2041.2	1711.2	1879.4	2200	1742.9	1775.8	2717.6	1576.9	1928.6
P41819	Dimethyladenosine transferase OS=Saccharomyces cerevisiae (strain ATCC 204508 / S288c) OX=559292 GN=DIM1 PE=3 SV=1	0	48.996	33	10	18	10	318	35.9	1.053	1.195	2.058	1	0.999999	0.10462	1	1	0.289962	1291	1464.5	2521.9	1687.5	1291	1094.8	1407.8	902.1	1576.1	1523.5	4062.4	1669	3662.5	1736.5	1609	1225.6	1206.4
Q12125	Golgi to ER traffic protein 4 OS=Saccharomyces cerevisiae (strain ATCC 204508 / S288c) OX=559292 GN=GET4 PE=1 SV=1	0	68.517	37	8	18	8	312	36.3	1.141	1.005	2.339	0.95934	1	0.0160034	1	1	0.0850728	1704.1	1501	3491.4	2097.8	1568.6	1704.1	1498.7	1503.3	1747.2	1368.6	5333.4	2480.8	4913.5	2272.2	1643.2	1458.8	1492.9
P32502	Translation initiation factor eIF-2B subunit beta OS=Saccharomyces cerevisiae (strain ATCC 204508 / S288c) OX=559292 GN=GCD7 PE=1 SV=1	0	43.691	23	8	18	8	381	42.5	1.164	1.099	1.553	0.865138	0.987623	0.175492	1	1	0.412571	1414.4	1334.6	1886.6	1695.6	1414.4	1344.9	1240.1	1436.4	1499.9	1203.9	2569.7	1431.8	2485.7	1422.2	1372.5	1214.7	1114
P25349	Flavoprotein-like protein YCP4 OS=Saccharomyces cerevisiae (strain ATCC 204508 / S288c) OX=559292 GN=YCP4 PE=1 SV=1	0	47.123	32	8	18	8	247	26.3	1.176	0.984	1.689	0.823707	0.999887	0.0302638	1	1	0.126811	1997	1669.8	2867.3	2603.3	1997	1793.6	1733.7	1608.3	1602.8	2658.2	2932.3	3017.9	2803.6	2696.1	1697.5	1637.6	2178.8
P06787	Calmodulin OS=Saccharomyces cerevisiae (strain ATCC 204508 / S288c) OX=559292 GN=CMD1 PE=1 SV=1	0	43.654	63	4	18	4	147	16.1	1.297	1.122	1.311	0.0352068	0.371593	0.0157459	0.32679	1	0.0841222	1728.4	1495.9	1746.9	1728.4	1579	1749.4	1466.5	1413.1	1616.4	1525.8	1486.1	1890.7	1680.1	1816.4	1252.7	1332.7	1418.9
Q06103	26S proteasome regulatory subunit RPN7 OS=Saccharomyces cerevisiae (strain ATCC 204508 / S288c) OX=559292 GN=RPN7 PE=1 SV=3	0	54.292	23	9	18	9	429	48.9	1.306	1.045	1.364	0.56265	0.999075	0.250272	1	1	0.526962	2719.9	2177	2841.2	2878.5	2719.9	2469.8	2172.3	2181.8	2060.8	2877.6	2870.7	2673.2	2812	3067.5	1943.9	2083.2	2781
P00044	Cytochrome c iso-1 OS=Saccharomyces cerevisiae (strain ATCC 204508 / S288c) OX=559292 GN=CYC1 PE=1 SV=2	0	31.694	48	6	18	6	109	12.2	1.716	1.2	1.975	0.00596775	0.858265	0.00200612	0.154074	1	0.0243584	2771.9	1938.4	3191.8	2568.1	2771.9	3792	1757.2	2247.2	2138.2	1391.3	3190.2	3222.5	3000.7	3193.3	1941.7	1615.8	1402.1
Q12118	Small glutamine-rich tetratricopeptide repeat-containing protein 2 OS=Saccharomyces cerevisiae (strain ATCC 204508 / S288c) OX=559292 GN=SGT2 PE=1 SV=1	0	45.976	33	9	18	9	346	37.2	1.733	1.057	1.515	0.0370589	0.998698	0.123964	0.32679	1	0.323457	771.1	470.1	673.8	584.2	771.1	1118.5	473.8	466.4	524.2	397	554.3	797.7	569.1	847.9	467	420.5	444.8
Q12154	ATPase GET3 OS=Saccharomyces cerevisiae (strain ATCC 204508 / S288c) OX=559292 GN=GET3 PE=1 SV=1	0	41.036	20	8	18	8	354	39.3	1.812	1.036	2.063	0.00378643	0.99994	0.000782285	0.143115	1	0.0142884	4457.5	2548.7	5074.1	5308.9	4456.1	4457.5	3391	2367.2	2744.1	2297.2	4757.8	5411.4	4597.3	5852.7	3290.3	2459.5	2248.6
Q12449	Hsp90 co-chaperone AHA1 OS=Saccharomyces cerevisiae (strain ATCC 204508 / S288c) OX=559292 GN=AHA1 PE=1 SV=1	0	39.688	23	7	18	7	350	39.4	1.995	0.928	1.821	0.000285973	0.974673	0.000677388	0.058778	1	0.0134473	2326.3	1082.2	2124	2326.3	1976.8	3032.3	1081	1083.5	1129.3	841	2181.6	2114.2	2103.8	2133.9	1257.4	1166.3	897.3
P38260	Hsp70 nucleotide exchange factor FES1 OS=Saccharomyces cerevisiae (strain ATCC 204508 / S288c) OX=559292 GN=FES1 PE=1 SV=1	0	81.926	36	8	18	8	290	32.6	2.347	0.91	2.679	0.00273448	0.986498	0.00115958	0.132809	1	0.0179566	2887.3	1119.7	3296.1	1996.8	2887.3	5010.4	1066.9	1175.2	1212.7	1054.9	3472.5	3669.3	3128.7	2595.7	1155.2	1289.5	1230.2
P38439	RNA polymerase-associated protein LEO1 OS=Saccharomyces cerevisiae (strain ATCC 204508 / S288c) OX=559292 GN=LEO1 PE=1 SV=1	0	22.275	12	4	17	4	464	53.9	0.428	1.227	0.596	0.384315	0.478004	0.947521	1	1	1	461.9	1324.2	642.7	470.9	461.9	439	1255.1	1479	1039.2	1397.2	676.2	610.8	727.1	608.9	437.1	1078.9	1083.7
P32657	Chromo domain-containing protein 1 OS=Saccharomyces cerevisiae (strain ATCC 204508 / S288c) OX=559292 GN=CHD1 PE=1 SV=1	0	49.426	9	11	17	11	1468	168.1	0.706	0.849	1.198	0.458424	0.902366	0.767667	1	1	1	1042.8	1253.4	1768.6	1313	1042.8	888.4	1224.2	1283.2	1446.9	1063.1	2369.8	1453.6	2152	1194	1233.9	1476.3	1611.3
P32468	Cell division control protein 12 OS=Saccharomyces cerevisiae (strain ATCC 204508 / S288c) OX=559292 GN=CDC12 PE=1 SV=1	0	28.18	14	5	17	5	407	46.6	0.934	1.497	1.255	0.805384	0.966943	0.999984	1	1	1	1228	1968.6	1650	1196.1	1256.5	1228	1755.5	2826.1	2207.6	1268.9	1948.6	1577.9	1725.3	1271	3098.2	1314.8	1097.8
P38912	Eukaryotic translation initiation factor 1A OS=Saccharomyces cerevisiae (strain ATCC 204508 / S288c) OX=559292 GN=TIF11 PE=1 SV=1	0	21.223	16	2	17	2	153	17.4	1.004	1.065	1.139	0.974511	0.999071	0.929842	1	1	1	2363.2	2506.3	2679.7	2422.3	2363.2	2129.4	2548	2315.1	2465.3	2671.5	3220.8	2356.2	3047.5	2055.4	2353.2	2349.2	2628
P40495	Homoisocitrate dehydrogenase, mitochondrial OS=Saccharomyces cerevisiae (strain ATCC 204508 / S288c) OX=559292 GN=LYS12 PE=1 SV=1	0	61.322	23	8	17	8	371	40	1.063	0.738	1.469	0.844335	0.0456045	0.0269221	1	1	0.117413	1649.5	1145.6	2280.9	1581.1	1649.5	2140.4	1151.8	1139.5	1199.9	957.9	2268.9	2577.5	2192.7	2292.9	1250.1	2028	1552.4
P53141	Myosin light chain 1 OS=Saccharomyces cerevisiae (strain ATCC 204508 / S288c) OX=559292 GN=MLC1 PE=1 SV=1	0	55.931	70	9	17	9	149	16.4	1.094	0.923	1.539	0.331426	0.760067	0.000548908	0.955467	1	0.0122189	2066.7	1742.7	2905.4	2039.1	2066.7	2579	1930	1711.9	1774	1591.5	2716.4	3100.7	2722.3	3324.2	1765.5	1888.3	2064.8
P14843	Phospho-2-dehydro-3-deoxyheptonate aldolase, phenylalanine-inhibited OS=Saccharomyces cerevisiae (strain ATCC 204508 / S288c) OX=559292 GN=ARO3 PE=1 SV=1	0	46.742	29	7	17	5	370	41	1.153	0.928	1.35	0.971347	0.93824	0.742066	1	1	1	960.5	772.7	1124.8	851.1	960.5	1455.2	763.7	995.2	781.9	613.3	816.9	2021.2	872.5	1450.1	1170.6	794.2	832.9
Q12389	ATP-dependent RNA helicase DBP10 OS=Saccharomyces cerevisiae (strain ATCC 204508 / S288c) OX=559292 GN=DBP10 PE=1 SV=2	0	55.085	12	11	17	11	995	112.9	1.16	1.148	1.237	0.741304	0.988652	0.603985	1	1	0.953261	1560.1	1543.5	1664	2081.2	1560.1	1338.1	1530.4	1170.7	1564.9	1556.7	2157	1320.3	2097.3	1302.3	1316.4	1344.9	1389.7
P40016	26S proteasome regulatory subunit RPN3 OS=Saccharomyces cerevisiae (strain ATCC 204508 / S288c) OX=559292 GN=RPN3 PE=1 SV=5	0	60.079	29	13	17	12	523	60.4	1.174	1.115	0.99	0.501669	0.760323	0.999986	1	1	1	2099.3	1993.5	1770.4	2099.3	2145.8	2050.5	2179.6	1842.3	1878.1	2116.1	1719.2	1790.6	1750.5	1927.8	1787.8	1931.6	1712.4
P53108	Protein YIP5 OS=Saccharomyces cerevisiae (strain ATCC 204508 / S288c) OX=559292 GN=YIP5 PE=1 SV=1	0	26.572	15	4	17	4	310	34.8	1.194	1.042	1.672	0.570163	0.848882	0.0372087	1	1	0.146436	2233.5	1948.8	3125.9	2589.6	2233.5	2098.6	1627.7	2309.7	1644.3	3141.2	3277.2	3062.7	3190.5	2456.4	1665.4	1869.9	1920.5
P38804	Restriction of telomere capping protein 3 OS=Saccharomyces cerevisiae (strain ATCC 204508 / S288c) OX=559292 GN=RTC3 PE=1 SV=1	0	21.955	24	2	17	2	111	12	1.209	0.979	2.379	0.909688	0.89271	0.00332839	1	1	0.0327777	549	444.7	1080.2	549	523.6	591.3	248.7	516	558.9	383.3	963.6	1388	901.5	1211	526.9	454	446.5
P53860	Phosphatidylinositol transfer protein PDR16 OS=Saccharomyces cerevisiae (strain ATCC 204508 / S288c) OX=559292 GN=PDR16 PE=1 SV=1	0	47.737	19	8	17	8	351	40.7	1.258	0.981	1.495	0.156819	0.999967	0.00349414	0.622906	1	0.033635	1747.4	1362.8	2076.4	1777.9	1571.7	1747.4	1225.5	1493.8	1462.8	1269.6	2363	1908.4	2259.2	1736.7	1434.1	1223.2	1389.1
P10869	Aspartokinase OS=Saccharomyces cerevisiae (strain ATCC 204508 / S288c) OX=559292 GN=HOM3 PE=1 SV=2	0	44.478	20	10	17	10	527	58.1	1.29	0.951	1.585	0.389085	0.988066	0.0557125	1	1	0.195304	1934.4	1426.3	2376.7	1934.4	1787.9	2233.1	1612.3	1376.9	1477.6	1221.9	2505.7	2343.9	2410	2040.5	1720.6	1499.4	1332.4
P53145	Large subunit GTPase 1 OS=Saccharomyces cerevisiae (strain ATCC 204508 / S288c) OX=559292 GN=LSG1 PE=1 SV=1	0	37.889	12	5	17	5	640	72.7	1.294	1.052	1.883	0.737741	0.975995	0.174171	1	1	0.411275	1336.7	1086.9	1944.6	1269.7	1336.7	1494.3	764.1	1004.2	1176.4	1680.3	3034	1321.2	2862.1	1076	774.1	1032.7	1052.9
P48415	COPII coat assembly protein SEC16 OS=Saccharomyces cerevisiae (strain ATCC 204508 / S288c) OX=559292 GN=SEC16 PE=1 SV=2	0	62.341	6	10	17	10	2195	241.5	1.324	0.984	2.785	0.317739	0.973825	5.37969e-05	0.937364	1	0.00442878	2283.6	1696.6	4801.6	2670.7	2036.3	2283.6	1704.1	1689.1	1752.4	1500	5954.8	4007.3	5753.4	3503.5	1658.2	1978	1724.3
Contaminant_KERATIN12	Contaminant_KERATIN12	0	23.089	10	6	17	1	431	47.9	1.347	1.124	0.873	0.877268	0.99998	0.925809	1	1	1	284.6	237.5	184.5	444.3	284.6	205.7	156.5	198.3	284.4	330.9	167.4	161.3	203.2	204.7	142.8	211.4	385.9
P09032	Translation initiation factor eIF-2B subunit gamma OS=Saccharomyces cerevisiae (strain ATCC 204508 / S288c) OX=559292 GN=GCD1 PE=1 SV=3	0	37.769	18	8	17	8	578	65.7	1.427	1.138	1.866	0.336534	0.997699	0.0188819	0.96412	1	0.0942771	1650.3	1315.2	2157.8	1891.5	1514.9	1650.3	1272.7	1407.6	1359.1	1094.8	2851.3	1734.8	2683.9	1687.7	1455.9	1156.1	1077.3
Q02892	Nucleolar GTP-binding protein 1 OS=Saccharomyces cerevisiae (strain ATCC 204508 / S288c) OX=559292 GN=NOG1 PE=1 SV=1	0	51.94	14	8	17	8	647	74.4	1.437	1.22	0.827	0.29549	0.519426	0.791213	0.908579	1	1	4162.7	3533.4	2394	5023.8	4162.7	3278.7	3505.5	3561.6	3290.2	4658.9	2325.7	2131.3	2464.3	2778.6	2556.8	2896	3235.6
Contaminant_KERATIN08	Contaminant_KERATIN08	0	28.312	13	7	17	3	469	50.5	1.66	1.382	1.169	0.998604	0.999621	0.910603	1	1	1	398.3	331.5	280.6	471.2	398.3	188.7	244	280	392.5	496.4	290.3	207.2	324.8	271.2	239.9	226.2	888.6
P17555	Adenylyl cyclase-associated protein OS=Saccharomyces cerevisiae (strain ATCC 204508 / S288c) OX=559292 GN=SRV2 PE=1 SV=1	0	50.582	14	7	17	7	526	57.5	1.795	1.043	3.966	0.0147977	0.995971	5.42908e-05	0.217486	1	0.00442878	1875.8	1090	4144.2	1738.5	1875.8	3208.7	1154.8	1084.9	1095	991.1	4456.2	4421.5	3884.2	2881.9	994	1428.7	1044.8
P33330	Phosphoserine aminotransferase OS=Saccharomyces cerevisiae (strain ATCC 204508 / S288c) OX=559292 GN=SER1 PE=1 SV=1	0	80.07	27	9	17	9	395	43.4	2.017	1.139	1.781	0.0557216	0.988213	0.166056	0.382126	1	0.397274	1985.1	1121.1	1752.6	1536.6	1985.1	3237.4	1106.3	1136	1208.3	849.2	1660.1	2305	1546.8	1850.2	1619.2	982.7	984.3
P38077	ATP synthase subunit gamma, mitochondrial OS=Saccharomyces cerevisiae (strain ATCC 204508 / S288c) OX=559292 GN=ATP3 PE=1 SV=1	0	43.193	32	7	16	7	311	34.3	0.674	1.056	1.263	0.99836	0.994752	0.73145	1	1	1	998.6	1565.4	1871.5	2266	973.4	998.6	1806.5	1220.8	1594.1	1537.2	2329.6	1503.4	2481.1	1370.6	996.5	1482.2	1839.9
P25574	ER membrane protein complex subunit 1 OS=Saccharomyces cerevisiae (strain ATCC 204508 / S288c) OX=559292 GN=EMC1 PE=1 SV=1	0	35.195	15	6	16	6	760	87.1	0.883	1.07	1.084	0.499739	0.807249	0.510101	1	1	0.846353	645.6	782.3	793.1	645.6	657.2	528.4	753.8	811.9	861.6	709.1	794.5	743.2	791.7	967.6	731.4	663.7	737.3
O13585	Dilute domain-containing protein YPR089W OS=Saccharomyces cerevisiae (strain ATCC 204508 / S288c) OX=559292 GN=YPR089W PE=1 SV=2	0	27.621	6	4	16	4	888	102.5	1	1.065	3.561	0.88988	0.946789	0.00302946	1	1	0.0312885	337.6	359.5	1201.6	503.4	319.8	337.6	341.8	378.2	497.4	242.1	1959.6	741.6	1841.2	784.2	337.5	374.1	187
Q08208	Nucleolar protein 12 OS=Saccharomyces cerevisiae (strain ATCC 204508 / S288c) OX=559292 GN=NOP12 PE=1 SV=1	0	27.553	15	7	16	7	459	51.9	1.004	1.072	0.956	0.999999	0.947552	0.999999	1	1	1	1999.9	2135.2	1905	2112.5	1999.9	1787.7	2779.5	1646.5	2208	2064.8	2408.4	1627.8	2195.1	1653.3	1992.6	2077.1	1796.7
P40075	Vesicle-associated membrane protein-associated protein SCS2 OS=Saccharomyces cerevisiae (strain ATCC 204508 / S288c) OX=559292 GN=SCS2 PE=1 SV=3	0	42.942	30	6	16	6	244	26.9	1.009	1.118	1.747	0.86068	0.95934	0.270377	1	1	0.549236	1424.9	1579.7	2467.6	1533.1	1422.1	1424.9	1599.4	1427.4	1627.6	1560.3	2932.6	2168.1	2808.5	2053.4	1298.1	1412.4	2832.3
P33202	Ubiquitin fusion degradation protein 4 OS=Saccharomyces cerevisiae (strain ATCC 204508 / S288c) OX=559292 GN=UFD4 PE=1 SV=1	0	36.619	6	8	16	8	1483	167.7	1.033	1.059	1.096	0.826965	0.869712	0.897405	1	1	1	1162.5	1191.4	1234	1470.4	1162.5	1097.9	1126.5	1431.4	1260.2	1066.2	1232.5	1235.5	1273.5	1086.6	1258.3	1125.5	952.9
P32857	Membrane protein PTM1 OS=Saccharomyces cerevisiae (strain ATCC 204508 / S288c) OX=559292 GN=PTM1 PE=1 SV=2	0	43.061	9	5	16	5	523	60	1.034	0.816	1.342	0.956152	0.999085	0.428542	1	1	0.759996	3370.8	2659.4	4374.1	3758.2	3370.8	3102.6	2629.9	2689.3	2032.9	4290.8	5304.7	4147.6	4613	3036.2	1989.2	3924.6	3260.4
P32501	Translation initiation factor eIF-2B subunit epsilon OS=Saccharomyces cerevisiae (strain ATCC 204508 / S288c) OX=559292 GN=GCD6 PE=1 SV=1	0	59.329	17	11	16	10	712	81.1	1.051	1.061	1.25	0.99737	0.997759	0.36707	1	1	0.687493	1847.9	1864.8	2197.4	1917.1	1847.9	1841.9	1691.2	1882.4	2039.2	1847.4	3012.4	1832.6	2634.8	1757.4	2041.4	1757.4	1611.3
P25605	Acetolactate synthase small subunit, mitochondrial OS=Saccharomyces cerevisiae (strain ATCC 204508 / S288c) OX=559292 GN=ILV6 PE=1 SV=2	0	37.562	15	4	16	4	309	34	1.074	1.004	1.535	0.912164	0.990702	0.016075	1	1	0.0852415	1402.1	1311	2004.6	1402.1	1344.9	1419.8	1320.3	1227.2	1415.3	1301.7	2205.6	1821.9	2263	1771.1	1445.6	1305.5	1023.7
P39517	ATP-dependent RNA helicase DHH1 OS=Saccharomyces cerevisiae (strain ATCC 204508 / S288c) OX=559292 GN=DHH1 PE=1 SV=1	0	50.588	19	8	16	8	506	57.5	1.12	1.374	1.437	0.999945	0.957345	0.851241	1	1	1	1238.3	1518.9	1588.4	1548.6	1238.3	1173.4	1337.9	1724.3	1873.3	1171.1	1808.4	1374.5	1803.8	1398.8	2046.1	1105.4	1061
P30822	Exportin-1 OS=Saccharomyces cerevisiae (strain ATCC 204508 / S288c) OX=559292 GN=CRM1 PE=1 SV=1	0	39.521	9	6	16	6	1084	124	1.174	0.892	1.288	0.662524	0.996017	0.326082	1	1	0.628347	437.4	332	479.6	367.4	437.4	568.5	322.9	447.1	341.5	303.1	402.8	602.7	423.9	542.7	437.1	372.4	304.9
P21524	Ribonucleoside-diphosphate reductase large chain 1 OS=Saccharomyces cerevisiae (strain ATCC 204508 / S288c) OX=559292 GN=RNR1 PE=1 SV=2	0	56.27	17	10	16	7	888	99.5	1.184	0.965	0.953	0.0137774	0.780639	0.732812	0.213494	1	1	1566.8	1276.5	1261.2	1682.5	1508.4	1566.8	1136.8	1249.5	1304	1325.2	1317.7	1153	1305.4	1218.4	1361.4	1263	1323.2
Q03280	E3 ubiquitin-protein ligase TOM1 OS=Saccharomyces cerevisiae (strain ATCC 204508 / S288c) OX=559292 GN=TOM1 PE=1 SV=1	0	66.632	5	11	16	11	3268	373.9	1.256	1.302	0.944	0.35532	0.179573	0.997778	0.995176	1	1	2397.4	2485.9	1801.5	2599.4	2397.4	2165.8	2357.6	2597.6	2585.3	2390.3	1706	1946.5	1791.8	1811.4	2229.1	1909.2	1553.5
P32610	V-type proton ATPase subunit D OS=Saccharomyces cerevisiae (strain ATCC 204508 / S288c) OX=559292 GN=VMA8 PE=1 SV=1	0	42.27	23	7	16	7	256	29.2	1.258	0.963	1.539	0.0911021	0.968282	0.00566293	0.477514	1	0.0462108	3291.8	2520.5	4027.6	4379.1	2906.5	3291.8	2758.1	2398.9	2648.4	2284.3	4029.8	3773.5	4025.4	4048	3024.2	2617.2	2368
Q04373	Pumilio homology domain family member 6 OS=Saccharomyces cerevisiae (strain ATCC 204508 / S288c) OX=559292 GN=PUF6 PE=1 SV=1	0	64.082	20	12	16	12	656	75.1	1.332	0.962	1.526	0.526153	0.998726	0.11916	1	1	0.314768	2272.4	1641.2	2603.2	2495.1	2272.4	1973.9	1583.1	1619.2	1663.5	2212.7	3714.2	1928.9	3370.7	2010.4	1353.7	1706.1	2037.8
P53303	Zinc finger protein ZPR1 OS=Saccharomyces cerevisiae (strain ATCC 204508 / S288c) OX=559292 GN=ZPR1 PE=1 SV=1	0	49.733	22	9	16	9	486	55	1.365	0.746	1.715	0.392625	0.173609	0.0735051	1	1	0.232368	2365.9	1292.9	2972.9	1874.8	2365.9	3373.7	1230.7	1456.2	1358.3	1199.2	3244.4	2923.4	3023.3	2296.6	2431	1733.6	1515.1
P15625	Phenylalanine--tRNA ligase alpha subunit OS=Saccharomyces cerevisiae (strain ATCC 204508 / S288c) OX=559292 GN=FRS2 PE=1 SV=3	0	47.044	30	12	16	12	503	57.5	1.381	0.895	1.651	0.0101664	0.992326	0.00125568	0.193979	1	0.0180448	1715.5	1112.3	2052	1556.9	1715.5	2377.6	1244	1004.2	1133.7	1091.3	1968.3	2305.9	1880.2	2139.4	990.1	1283.9	1242.7
P27809	Glycolipid 2-alpha-mannosyltransferase OS=Saccharomyces cerevisiae (strain ATCC 204508 / S288c) OX=559292 GN=KRE2 PE=1 SV=1	0	29.911	12	5	16	5	442	51.4	1.384	1.078	1.677	0.0866093	0.971749	0.00211382	0.467956	1	0.0250848	2777	2162.6	3363.1	2833.2	2656.6	2777	2220.3	2106.5	2066.4	2454.4	3737.5	2901.1	3586.4	3153.7	2005.9	1752.5	2603.2
P33302	Pleiotropic ABC efflux transporter of multiple drugs OS=Saccharomyces cerevisiae (strain ATCC 204508 / S288c) OX=559292 GN=PDR5 PE=1 SV=1	0	59.664	10	11	16	11	1511	170.3	1.442	1.294	0.797	0.931859	0.760798	0.939835	1	1	1	3384.3	3038.8	1871.2	3384.3	5014.9	2636	2911.1	3172.1	2736.1	10525.6	1784.3	1924.9	1818.9	2497.6	1811.3	2347.7	4212.3
Q05911	Adenylosuccinate lyase OS=Saccharomyces cerevisiae (strain ATCC 204508 / S288c) OX=559292 GN=ADE13 PE=1 SV=1	0	63.912	29	11	16	11	482	54.5	1.453	1.132	1.125	0.114748	0.959995	0.883865	0.529878	1	1	2782.8	2168.1	2154.8	2303.3	2782.8	3840.5	2126.4	2210.5	2231.9	1815.7	1714.2	2629.6	1765.7	2780.7	1915.2	1719.3	2061.5
P15454	Guanylate kinase OS=Saccharomyces cerevisiae (strain ATCC 204508 / S288c) OX=559292 GN=GUK1 PE=1 SV=2	0	30.261	35	4	16	4	187	20.6	1.471	0.876	1.356	0.492039	0.947005	0.61395	1	1	0.961885	2940.2	1751.4	2710.5	2107.7	2940.2	4463.8	1485.8	2161.5	2048	1497.7	2029.7	4223.3	2144.2	3426.4	2544.4	1737.7	1998.8
P40531	Protein GVP36 OS=Saccharomyces cerevisiae (strain ATCC 204508 / S288c) OX=559292 GN=GVP36 PE=1 SV=1	0	64.082	40	9	16	9	326	36.6	1.6	1.118	3.359	0.0869061	0.984712	6.00338e-06	0.467956	1	0.000954558	2928.9	2046	6147.8	2928.9	2435.1	3143.4	2457.5	1956.3	2139.8	1873.9	7453.2	5364	7046.2	5347.3	1830.1	2396.6	1759.9
P19414	Aconitate hydratase, mitochondrial OS=Saccharomyces cerevisiae (strain ATCC 204508 / S288c) OX=559292 GN=ACO1 PE=1 SV=2	0	46.874	14	11	16	11	778	85.3	1.741	0.934	1.903	0.0319493	0.999774	0.010395	0.316091	1	0.0649535	1815.1	973.7	1983.9	1473.7	1815.1	2488.3	1233.7	959.1	988.5	926.2	1613.2	2439.8	1548.9	2715.1	1171.5	941.9	1042.7
P38791	Deoxyhypusine synthase OS=Saccharomyces cerevisiae (strain ATCC 204508 / S288c) OX=559292 GN=DYS1 PE=1 SV=1	0	47.531	29	10	16	10	387	42.9	1.746	1.091	1.622	0.608132	0.887428	0.747361	1	1	1	1907.6	1191.9	1772.1	1544.1	1907.6	2388.2	1218.7	1198	1075.5	1185.9	1418.3	2210.9	1420.4	2288.2	2324.5	1085.4	1092.4
Q02753	60S ribosomal protein L21-A OS=Saccharomyces cerevisiae (strain ATCC 204508 / S288c) OX=559292 GN=RPL21A PE=1 SV=1	0	37.685	39	7	16	7	160	18.2	1.862	1.469	1.179	0.226995	0.525391	0.9903	0.784933	1	1	4872.6	3843.1	3084.4	4916.2	4872.6	4701.8	4106.2	3596.8	3069.2	5777.9	2921.6	3193.9	2978.7	3370.5	2127.4	2616.2	4002
Q08245	Protein ZEO1 OS=Saccharomyces cerevisiae (strain ATCC 204508 / S288c) OX=559292 GN=ZEO1 PE=1 SV=3	0	38.025	46	5	16	5	113	12.6	3.032	1.14	2.179	0.0366779	0.999998	0.173896	0.32679	1	0.411078	1731.8	651.3	1244.5	1088.4	1731.8	2957	648.4	655.7	654.2	553.5	825.6	1875.9	795.4	2054.2	570.1	571.1	787.5
P25623	Suppressor of yeast profilin deletion OS=Saccharomyces cerevisiae (strain ATCC 204508 / S288c) OX=559292 GN=SYP1 PE=1 SV=3	0	36.4	10	8	15	8	870	96.1	0.577	0.644	1.022	0.455757	0.532843	0.873136	1	1	1	725.1	808.5	1283.7	838.5	688.5	725.1	792.4	653.2	824.9	900.8	1916.9	894.1	1716.9	959.8	788.2	1259.9	1255.6
P00899	Anthranilate synthase component 1 OS=Saccharomyces cerevisiae (strain ATCC 204508 / S288c) OX=559292 GN=TRP2 PE=1 SV=4	0	42.666	24	9	15	9	507	56.7	0.781	0.632	0.879	0.0247368	3.70496e-05	0.485439	0.285436	0.0791749	0.820093	2646.1	2141.8	2977.2	2911	2527.6	2646.1	2088.7	2196.2	2077.9	2323.8	2798.8	3086.2	2872.1	3285.3	3387.8	3002.4	3416.1
P53327	Antiviral helicase SLH1 OS=Saccharomyces cerevisiae (strain ATCC 204508 / S288c) OX=559292 GN=SLH1 PE=1 SV=2	0	40.31	9	11	15	11	1967	224.7	0.824	0.863	1.364	0.963365	0.913203	0.0934321	1	1	0.272766	437.4	458.1	723.8	600.9	437.4	392.8	442.1	464.4	452	486.2	879.9	595.3	897.7	585.7	464.9	540	530.8
P53011	Nucleoporin SEH1 OS=Saccharomyces cerevisiae (strain ATCC 204508 / S288c) OX=559292 GN=SEH1 PE=1 SV=1	0	34.631	14	5	15	5	349	39.1	0.894	0.987	0.647	0.742494	0.976119	0.0210886	1	1	0.0999007	3086.1	3409.1	2233.4	3086.1	3142.3	2424.2	3436	3495.7	3382.4	3360.7	2079.1	2221.4	2245.5	2569.7	2830.9	3474	3452.3
Q99257	mRNA export factor MEX67 OS=Saccharomyces cerevisiae (strain ATCC 204508 / S288c) OX=559292 GN=MEX67 PE=1 SV=1	0	60.497	19	7	15	7	599	67.3	0.897	1.214	1.735	0.880818	0.867746	0.041715	1	1	0.159637	754.5	1020.9	1459	861.2	754.5	652.4	1015	1027	1160	848.4	1920.8	1136.2	1873.6	1050.4	991.8	793.7	841.1
Q00055	Glycerol-3-phosphate dehydrogenase [NAD(+)] 1 OS=Saccharomyces cerevisiae (strain ATCC 204508 / S288c) OX=559292 GN=GPD1 PE=1 SV=4	0	44.604	29	8	15	6	391	42.8	1.012	1.14	1.216	0.871996	0.999485	0.93412	1	1	1	1208.9	1361.7	1452.1	1208.9	1260.2	1090.4	1325.4	1493.3	1399	1247.3	1289.8	1642.1	1344.8	1567.9	1658.6	1194.5	1189.1
P23638	Proteasome subunit alpha type-3 OS=Saccharomyces cerevisiae (strain ATCC 204508 / S288c) OX=559292 GN=PRE9 PE=1 SV=1	0	25.752	35	5	15	5	258	28.7	1.017	1.099	0.825	0.999733	0.373542	0.467293	1	1	0.797873	790.2	854.5	641.5	811.4	790.2	777.7	1331	825.7	829.3	880.5	586.1	684.5	601.2	744.9	807.9	777.4	748.1
P25342	Cell division control protein 10 OS=Saccharomyces cerevisiae (strain ATCC 204508 / S288c) OX=559292 GN=CDC10 PE=1 SV=1	0	59.206	29	6	15	6	322	37	1.03	0.851	1.358	0.994538	0.444586	0.219959	1	1	0.482601	1607.3	1328.1	2119.3	1615.4	1472.7	1607.3	1407.8	1321.9	1334.4	1281	2621.6	1817.9	2470.7	1813.9	1561.1	1854.8	1528.6
P19454	Casein kinase II subunit alpha' OS=Saccharomyces cerevisiae (strain ATCC 204508 / S288c) OX=559292 GN=CKA2 PE=1 SV=2	0	39.94	41	9	15	9	339	39.4	1.064	0.956	1.114	0.704393	0.981513	0.64904	1	1	1	606.4	545.3	635.4	746.4	606.4	564.6	563	536.3	554.5	528	684.4	589.9	737.4	546.2	570.1	584.3	553
Q12452	3-keto-steroid reductase OS=Saccharomyces cerevisiae (strain ATCC 204508 / S288c) OX=559292 GN=ERG27 PE=1 SV=1	0	42.428	17	4	15	4	347	39.7	1.087	0.696	1.445	0.760908	0.697535	0.223725	1	1	0.487502	2979.9	1909	3962.8	3777.6	2884.1	2979.9	1691.6	1811.5	2137	2011.6	4179.1	3556.2	3894.7	4032.2	2741.9	1327.6	4158.8
P15496	Isopentenyl-diphosphate Delta-isomerase OS=Saccharomyces cerevisiae (strain ATCC 204508 / S288c) OX=559292 GN=IDI1 PE=1 SV=2	0	31.587	37	7	15	7	288	33.3	1.094	1	1.269	0.596677	0.999753	0.0464049	1	1	0.170098	1157.6	1058.3	1343	1157.6	1132.9	1250.5	1025.7	1091.9	1117.8	985.7	1201.4	1501.3	1199.2	1542.7	1202.7	881.9	1058.3
Q00764	Alpha,alpha-trehalose-phosphate synthase [UDP-forming] 56 kDa subunit OS=Saccharomyces cerevisiae (strain ATCC 204508 / S288c) OX=559292 GN=TPS1 PE=1 SV=2	0	52.026	30	9	15	8	495	56.1	1.096	0.948	1.404	0.936475	0.898285	0.0678885	1	1	0.220824	1875.3	1622.9	2404	1837.2	1875.3	2038.9	1608.4	1637.6	1726.9	1435.5	2426.2	2606.8	2382.1	2313.4	2328.4	1711.7	1358.3
P09232	Cerevisin OS=Saccharomyces cerevisiae (strain ATCC 204508 / S288c) OX=559292 GN=PRB1 PE=1 SV=1	0	38.602	11	7	15	7	635	69.6	1.131	0.814	1.893	0.844899	0.690772	0.00255431	1	1	0.0288813	745.2	536.3	1247.5	776.2	700.9	745.2	545.9	510	569.6	526.9	1569.2	1075.1	1447.5	1048.3	659.1	577.2	690.8
P32790	Actin cytoskeleton-regulatory complex protein SLA1 OS=Saccharomyces cerevisiae (strain ATCC 204508 / S288c) OX=559292 GN=SLA1 PE=1 SV=1	0	42.141	7	8	15	8	1244	135.8	1.159	1.176	1.369	0.938312	0.623572	0.138451	1	1	0.350136	757.2	768.2	894.4	776.8	757.2	651.2	709.2	768.2	870	768.2	1066.4	707.6	1011.1	791.2	751.9	599.8	653.5
P17157	Cyclin-dependent protein kinase PHO85 OS=Saccharomyces cerevisiae (strain ATCC 204508 / S288c) OX=559292 GN=PHO85 PE=1 SV=2	0	36.198	31	8	15	6	305	34.9	1.167	1.034	1.559	1	0.980608	0.944972	1	1	1	735.1	651.4	982.8	958.1	735.1	621	578.5	3303.4	642.6	660.2	983.4	911.9	982.1	1226.1	1369	630.2	530.3
Contaminant_GR78_SCHPO owl	P36604 78 KD GLUCOSE REGULATED PROTEIN HOMOLOG PRECURSOR (GRP 78) (IMMUNOGLOBULIN...	0	26.484	7	4	15	1	663	73	1.183	1.117	1.49	0.52807	0.538712	0.0353707	1	1	0.141284	1306.3	1233.7	1646	1342.5	1148.7	1306.3	1245.2	1308	1189.2	1222.3	1826.3	1353.2	1818.8	1489.6	734.8	1104.4	1217.3
P20449	ATP-dependent RNA helicase DBP5 OS=Saccharomyces cerevisiae (strain ATCC 204508 / S288c) OX=559292 GN=DBP5 PE=1 SV=2	0	41.377	16	7	15	7	482	53.8	1.184	0.995	1.393	0.343483	0.999998	0.0222679	0.977394	1	0.103674	830	697.4	976.7	942	767.4	830	839.6	648.8	749.6	614.5	1078.7	924.7	1031.7	837.7	680.9	752.4	701.1
P22203	V-type proton ATPase subunit E OS=Saccharomyces cerevisiae (strain ATCC 204508 / S288c) OX=559292 GN=VMA4 PE=1 SV=4	0	70.799	47	11	15	11	233	26.5	1.194	1.06	1.733	0.290315	0.998444	0.00431879	0.906765	1	0.0384552	1271.8	1129	1846.5	1187.4	1271.8	1689.5	1153.9	1170.2	1104.6	948.1	1580.6	2157.2	1464.1	2237.8	1138.9	970	1065.4
P38883	Pre-rRNA-processing protein RIX1 OS=Saccharomyces cerevisiae (strain ATCC 204508 / S288c) OX=559292 GN=RIX1 PE=1 SV=2	0	37.193	13	7	15	7	763	86.7	1.23	1.044	1.295	0.2406	0.999878	0.0731725	0.816127	1	0.232347	681.7	578.4	717.9	776.2	681.7	595.6	476.8	624.5	560.9	596.5	793.8	649.2	797.9	646	609	554.1	505.9
P34160	Nuclear cap-binding protein complex subunit 1 OS=Saccharomyces cerevisiae (strain ATCC 204508 / S288c) OX=559292 GN=STO1 PE=1 SV=2	0	35.994	12	6	15	6	861	100	1.235	1.139	1.314	0.0279821	0.119618	0.00226125	0.300303	1	0.0262625	618.6	570.5	658.1	594	631.9	618.6	562.6	572.5	568.4	639.1	677.5	639.3	680.1	610.7	500.8	494.9	569.2
P06101	Hsp90 co-chaperone Cdc37 OS=Saccharomyces cerevisiae (strain ATCC 204508 / S288c) OX=559292 GN=CDC37 PE=1 SV=2	0	44.402	18	7	15	7	506	58.3	1.269	1.087	2.25	0.587315	0.943519	0.000354773	1	1	0.00997565	1092.8	935.9	1937.8	983.8	1092.8	1365.9	921.1	976.4	951	712.3	2027.5	1974.7	1901.7	1804.1	1225.8	861.2	829.2
P32457	Cell division control protein 3 OS=Saccharomyces cerevisiae (strain ATCC 204508 / S288c) OX=559292 GN=CDC3 PE=1 SV=3	0	80.281	27	10	15	10	520	60	1.32	1.024	1.924	0.30371	0.999994	0.0152245	0.914124	1	0.0828839	1324.8	1027.5	1930.1	1800.2	1324.8	1282.8	1097.7	935.8	1108.2	961.8	2447.1	1565.3	2379.9	1449.7	1003.4	1117.7	985.9
P32356	Neutral trehalase OS=Saccharomyces cerevisiae (strain ATCC 204508 / S288c) OX=559292 GN=NTH1 PE=1 SV=3	0	47.968	21	13	15	13	751	85.8	1.323	1.074	1.986	0.73355	0.999996	0.00455004	1	1	0.0396276	431.3	349.9	647.2	450.3	431.3	374	327.6	383.6	357.8	342.2	789.4	485.5	759.2	551.7	437.5	313.6	325.9
Q08962	60S ribosome subunit biogenesis protein NIP7 OS=Saccharomyces cerevisiae (strain ATCC 204508 / S288c) OX=559292 GN=NIP7 PE=1 SV=1	0	45.82	44	7	15	7	181	20.4	1.326	1.091	1.932	0.163795	0.92004	0.00303457	0.637577	1	0.0312885	1507.6	1241	2196.7	2008.1	1507.6	1338.9	1209.7	1159.3	1312.8	1273.2	2915.4	1805.9	2672	1653.3	1212.1	980.5	1137.3
P17423	Homoserine kinase OS=Saccharomyces cerevisiae (strain ATCC 204508 / S288c) OX=559292 GN=THR1 PE=1 SV=4	0	44.491	27	7	15	7	357	38.7	1.358	1.1	1.259	0.0981056	0.982922	0.269735	0.494461	1	0.548975	1568.6	1270.5	1454.3	1477.9	1568.6	1835.2	1372.2	1260.9	1280.1	1224.3	1274.9	1595.7	1325.4	1845.3	1384	1154.9	1140.5
P32892	ATP-dependent RNA helicase DRS1 OS=Saccharomyces cerevisiae (strain ATCC 204508 / S288c) OX=559292 GN=DRS1 PE=1 SV=2	0	36.781	14	9	15	9	752	84.8	1.366	1.172	1.499	0.277515	0.759024	0.137716	0.879896	1	0.349524	982.3	842.5	1077.7	1166.9	982.3	952.3	772.3	889.7	797.8	959.9	1572	829.7	1399.7	776.9	727.5	632.6	718.9
P32342	Signal recognition particle subunit SRP21 OS=Saccharomyces cerevisiae (strain ATCC 204508 / S288c) OX=559292 GN=SRP21 PE=1 SV=3	0	24.089	22	4	15	4	167	18.4	1.393	1.276	2.055	0.225992	0.435647	0.00114855	0.784003	1	0.0179158	760.1	696	1121.4	760.1	680.2	813.9	700.7	691.4	797.8	599.2	1382.9	988.1	1272.7	823	647.5	545.6	505.4
P38903	Serine/threonine-protein phosphatase 2A 56 kDa regulatory subunit delta isoform OS=Saccharomyces cerevisiae (strain ATCC 204508 / S288c) OX=559292 GN=RTS1 PE=1 SV=2	0	46.015	10	6	15	6	757	85.3	1.489	1.248	1.893	0.319575	0.674184	0.0220633	0.938604	1	0.103171	1286.1	1077.9	1635.6	1326.4	1202.1	1286.1	1046.3	1044.8	1110.6	1271.2	2385	1237.6	2161.7	1125.1	843	863.9	997.3
P11745	Ran GTPase-activating protein 1 OS=Saccharomyces cerevisiae (strain ATCC 204508 / S288c) OX=559292 GN=RNA1 PE=1 SV=2	0	52.765	24	8	15	8	407	45.8	1.513	1.278	1.275	0.0443354	0.496999	0.650463	0.344843	1	1	2419	2043.5	2038.7	2419	2333.3	3520.9	1930.9	2675.9	1738.5	2162.6	1729.5	2333	1996.9	2081.3	2086.3	1598.8	1417.8
P35732	RNA polymerase II degradation factor 1 OS=Saccharomyces cerevisiae (strain ATCC 204508 / S288c) OX=559292 GN=DEF1 PE=1 SV=1	0	18.634	10	7	15	7	738	83.9	1.538	0.963	1.994	0.589204	0.983373	0.173389	1	1	0.410334	1001.8	627.4	1299.1	750.3	1001.8	1509.4	592.6	668.1	664.2	558.9	1577.7	1034.6	1469.1	1148.7	651.4	853.2	628.1
P38886	26S proteasome regulatory subunit RPN10 OS=Saccharomyces cerevisiae (strain ATCC 204508 / S288c) OX=559292 GN=RPN10 PE=1 SV=3	0	32.958	24	4	15	4	268	29.7	1.892	1.065	1.445	0.0316531	0.982227	0.259822	0.314617	1	0.535945	2083.9	1173.4	1591.5	1713.5	2083.9	3264.5	1171.1	1175.6	1054.3	1517.2	1233.8	2489.4	1311.6	1931.1	1015.8	1189.4	1101.6
P40185	Protein MMF1, mitochondrial OS=Saccharomyces cerevisiae (strain ATCC 204508 / S288c) OX=559292 GN=MMF1 PE=1 SV=1	0	57.902	75	7	15	7	145	15.9	1.963	1.151	1.238	0.0616125	0.963718	0.792295	0.4002	1	1	3550.5	2080.6	2238.7	2353.7	3550.5	5492.2	2156	2173.9	2007.7	1774.2	1607.7	3032.9	1652.5	3110.9	1808.3	1637.9	1841.6
P32377	Diphosphomevalonate decarboxylase OS=Saccharomyces cerevisiae (strain ATCC 204508 / S288c) OX=559292 GN=MVD1 PE=1 SV=2	0	54.477	31	9	15	9	396	44.1	2.308	1.257	1.284	0.0546036	0.98027	0.939087	0.378857	1	1	1125.1	613	625.9	721.9	1125.1	1486.3	513.3	732.1	735.2	508.9	510.2	825.6	561.2	698	746.3	459.4	487.6
P10964	DNA-directed RNA polymerase I subunit RPA190 OS=Saccharomyces cerevisiae (strain ATCC 204508 / S288c) OX=559292 GN=RPA190 PE=1 SV=2	0	56.019	8	9	15	8	1664	186.3	2.567	1.755	1.017	0.00659074	0.0780698	0.971416	0.163772	1	1	642.3	439	254.6	637	642.3	689.6	445.5	420.8	633.5	432.6	243.2	251.1	258	270	250.2	245.9	371.9
P43616	Cys-Gly metallodipeptidase DUG1 OS=Saccharomyces cerevisiae (strain ATCC 204508 / S288c) OX=559292 GN=DUG1 PE=1 SV=1	0	60.092	25	8	15	8	481	52.8	2.579	1.043	1.708	0.00596987	0.991534	0.0995572	0.154074	1	0.280678	1717.7	694.2	1137.7	1140.9	1717.7	2687.7	750.4	656.7	724.4	665.3	910.8	1421.2	867.5	1499.2	575.2	678.8	665.9
P31787	Acyl-CoA-binding protein OS=Saccharomyces cerevisiae (strain ATCC 204508 / S288c) OX=559292 GN=ACB1 PE=1 SV=3	0	43.113	69	5	15	5	87	10.1	2.64	0.917	2.203	0.0712227	0.999082	0.186115	0.432395	1	0.429976	3753.8	1304	3131.8	2580.6	3753.8	6431.6	1228.5	1381.8	1482.4	1230.5	1615.6	5505.2	1838.6	5334.6	1364.8	1421.7	1516.2
Q08421	Enhancer of translation termination 1 OS=Saccharomyces cerevisiae (strain ATCC 204508 / S288c) OX=559292 GN=ETT1 PE=1 SV=1	0	45.2	23	8	14	8	412	47.3	0.5	0.656	0.647	0.313879	0.840913	0.709859	0.92903	1	1	2206.3	2897.5	2854.9	2933.7	2114.8	2206.3	2642.7	3884.3	3176.9	2415.7	2515.2	3160.4	2770.9	2941.5	4415.5	5132.5	2093.4
P30771	ATP-dependent helicase NAM7 OS=Saccharomyces cerevisiae (strain ATCC 204508 / S288c) OX=559292 GN=NAM7 PE=1 SV=1	0	53.686	12	9	14	9	971	109.4	0.715	0.906	0.916	0.186905	0.695955	0.859292	0.698279	1	1	2054.8	2606.7	2635.1	2438.7	2054.8	1871.5	2539.8	2675.4	2708.2	2189.2	3330.9	2157	3219.2	2089.5	3366.8	2875.6	2864.8
P38626	NADH-cytochrome b5 reductase 1 OS=Saccharomyces cerevisiae (strain ATCC 204508 / S288c) OX=559292 GN=CBR1 PE=1 SV=2	0	41.978	39	9	14	9	284	31.5	0.761	0.946	2.364	0.467214	0.949935	0.00162059	1	1	0.021919	1001.3	1244.6	3109.7	1213.1	1001.3	968.2	1171.5	1299.1	1192.3	1348.3	4224.5	2532.8	3817.9	2445.3	1315.2	1107.3	1856.2
P38555	GTP-binding protein YPT31/YPT8 OS=Saccharomyces cerevisiae (strain ATCC 204508 / S288c) OX=559292 GN=YPT31 PE=1 SV=3	0	32.49	22	3	14	3	223	24.5	0.939	1.109	1.221	0.938805	0.428891	0.149371	1	1	0.368633	926.6	1094.4	1204.4	1300.2	863.1	926.6	1201.1	1049.8	1140.9	1032.6	1190.8	1240.5	1218.1	1079.7	854.5	997.5	986.5
Q03834	DNA mismatch repair protein MSH6 OS=Saccharomyces cerevisiae (strain ATCC 204508 / S288c) OX=559292 GN=MSH6 PE=1 SV=1	0	42.319	8	8	14	8	1242	140	1	1.052	1.201	0.995793	0.999799	0.372118	1	1	0.69041	675.1	710.6	811.2	750.9	675.1	614.3	606.8	738	711.3	709.9	918.2	712.5	911.3	722	760.4	675.4	663.8
P34253	Protein KTI12 OS=Saccharomyces cerevisiae (strain ATCC 204508 / S288c) OX=559292 GN=KTI12 PE=1 SV=2	0	34.111	25	8	14	8	313	35.3	1.004	1.201	1.183	0.96126	0.97136	0.96096	1	1	1	1386.7	1658.5	1633.7	1683.9	1386.7	1116.3	1659	1657.9	1697.8	1369	1698.4	1437	1708.1	1571.5	1852.3	1381.1	1286.4
P43609	Chromatin structure-remodeling complex protein RSC8 OS=Saccharomyces cerevisiae (strain ATCC 204508 / S288c) OX=559292 GN=RSC8 PE=1 SV=1	0	48.422	20	8	14	8	557	63.1	1.056	1.081	1.197	0.918229	0.98232	0.994256	1	1	1	1511.8	1547.8	1712.5	1541.4	1511.8	1327.2	1594.7	1402.2	1592.9	1503.9	1842.7	1591.5	1868.7	1541.4	1252.3	1431.1	2390.7
P53163	54S ribosomal protein L12, mitochondrial OS=Saccharomyces cerevisiae (strain ATCC 204508 / S288c) OX=559292 GN=MNP1 PE=1 SV=1	0	23.27	24	4	14	4	194	20.6	1.21	1.811	1.074	0.86649	0.0254215	0.998998	1	1	1	2091.4	3131.3	1857.3	2072.5	2091.4	2267.2	2785.9	3519.5	3567.9	2644.1	1628	2081.4	1657.2	2414.2	1692	1728.7	2172.9
P33416	Heat shock protein 78, mitochondrial OS=Saccharomyces cerevisiae (strain ATCC 204508 / S288c) OX=559292 GN=HSP78 PE=1 SV=2	0	53.798	17	11	14	11	811	91.3	1.343	0.909	1.727	0.0305361	0.99955	0.000323074	0.314617	1	0.00972408	1688.7	1143	2171.3	1688.7	1535.1	1736.4	1269.3	1123.6	1162.8	961	2334.1	2060.5	2287.9	1961.8	1257.4	1260.1	949.7
P32496	26S proteasome regulatory subunit RPN12 OS=Saccharomyces cerevisiae (strain ATCC 204508 / S288c) OX=559292 GN=RPN12 PE=1 SV=3	0	31.487	20	4	14	4	274	31.9	1.417	1.041	1.053	0.0907476	0.909619	0.991614	0.477514	1	1	2080.9	1528.6	1546.5	2080.9	2089	2039.4	1597.3	1335.2	1462.8	2189.6	1334.9	1670.5	1431.7	1777.9	1272	1703	1468.6
P40693	Ribosome biogenesis protein RLP7 OS=Saccharomyces cerevisiae (strain ATCC 204508 / S288c) OX=559292 GN=RLP7 PE=1 SV=1	0	30.56	29	7	14	7	322	36.5	1.441	1.085	0.905	0.0489603	0.963093	0.985331	0.357049	1	1	1901	1430.9	1194.4	2756.3	1901	1704.1	1381.6	1260.9	1527	1482	1376.6	1036.3	1425	1030.3	1319.4	1120.4	1448.6
P36015	Synaptobrevin homolog YKT6 OS=Saccharomyces cerevisiae (strain ATCC 204508 / S288c) OX=559292 GN=YKT6 PE=1 SV=1	0	31.238	47	6	14	6	200	22.7	1.626	1.127	2.709	0.0314046	0.906005	0.000497845	0.314617	1	0.0115641	2493	1727.5	4153.6	3636.3	2024.9	2493	1932.6	1611.3	1852.1	1441.7	4656.8	4143	4164.2	2681.5	1533.3	1642	1315.6
Q03048	Cofilin OS=Saccharomyces cerevisiae (strain ATCC 204508 / S288c) OX=559292 GN=COF1 PE=1 SV=1	0	26.872	34	4	14	4	143	15.9	1.743	1.399	1.644	0.200737	0.683737	0.226693	0.734546	1	0.492822	2430.9	1951.4	2293.1	2020.3	2430.9	3443.9	2450.6	1819	2093.5	1559.9	1612.9	4082.4	1677.2	3135.3	1582.5	1355.1	1394.5
P50861	6,7-dimethyl-8-ribityllumazine synthase OS=Saccharomyces cerevisiae (strain ATCC 204508 / S288c) OX=559292 GN=RIB4 PE=1 SV=2	0	32.36	34	4	14	4	169	18.5	1.935	1.11	1.868	0.321359	0.999097	0.2977	0.938604	1	0.589606	2824.1	1620	2726.5	2024.8	2824.1	3866.2	1655.2	1585.5	1695.4	1411.2	1538.8	4830.8	1527.2	4955.2	1422.1	1459.6	1535.1
P38143	Glutathione peroxidase-like peroxiredoxin 2 OS=Saccharomyces cerevisiae (strain ATCC 204508 / S288c) OX=559292 GN=GPX2 PE=1 SV=1	0	20.39	23	3	14	1	162	18.4	2.514	1.346	1.82	0.0044635	0.70246	0.0427639	0.151405	1	0.162217	728.6	390.2	527.4	573.1	728.6	1085.5	266.3	479.3	493.9	317.6	498.8	696.7	485.2	557.5	372.5	289.8	236.7
O14467	Multiprotein-bridging factor 1 OS=Saccharomyces cerevisiae (strain ATCC 204508 / S288c) OX=559292 GN=MBF1 PE=1 SV=2	0	46.391	46	8	14	8	151	16.4	2.835	1.093	1.482	0.0388395	0.997869	0.612792	0.32758	1	0.960981	3529.4	1360.7	1845.5	2010.8	3529.4	5882.7	1614	1246.5	1451.6	1275.5	1421.5	2370.3	1436.8	2718	1245	1054.8	1589.1
P36007	L-threo-3-hydroxyaspartate ammonia-lyase OS=Saccharomyces cerevisiae (strain ATCC 204508 / S288c) OX=559292 GN=SRY1 PE=1 SV=1	0	44.396	37	7	13	7	326	34.9	0.598	0.614	0.924	0.321418	0.243937	0.991999	0.938604	1	1	734.6	753.5	1134.1	1011.8	734.6	659.5	918.1	703.3	766.3	740.8	1418.1	889	1461.9	907	1227.5	1227.6	1281.6
Q12265	Ribose-phosphate pyrophosphokinase 5 OS=Saccharomyces cerevisiae (strain ATCC 204508 / S288c) OX=559292 GN=PRS5 PE=1 SV=1	0	30.999	15	5	13	5	496	53.5	0.753	1.061	0.81	0.83121	0.928838	0.948876	1	1	1	675.9	952.5	727.9	658.7	732.4	675.9	1148.3	898.6	1009.6	612.5	711.2	779.3	677.1	744.9	946.5	898.1	607
Q12018	Cell division control protein 53 OS=Saccharomyces cerevisiae (strain ATCC 204508 / S288c) OX=559292 GN=CDC53 PE=1 SV=1	0	43.118	16	11	13	11	815	93.9	0.805	0.691	0.92	0.792556	0.214952	0.879895	1	1	1	1707.3	1464.6	1951.9	2133.9	1673.7	1707.3	1318.1	1423	1507.5	1714	2110.6	1944	1959.7	1698.4	2690.2	2120.8	2106.4
P32492	Myosin-4 OS=Saccharomyces cerevisiae (strain ATCC 204508 / S288c) OX=559292 GN=MYO4 PE=1 SV=1	0	28.965	5	4	13	4	1471	169.2	0.815	1.246	1.221	0.890563	0.319989	0.350132	1	1	0.663327	158.6	242.5	237.6	199.2	158.6	158.4	221.7	273.6	265.3	190.5	235.3	240	255.9	205.9	171.9	194.6	203.8
P47075	Vacuolar transporter chaperone 4 OS=Saccharomyces cerevisiae (strain ATCC 204508 / S288c) OX=559292 GN=VTC4 PE=1 SV=2	0	39.334	19	9	13	9	721	83.1	0.863	0.722	1.403	0.999215	0.993533	0.880455	1	1	1	1256	1051.2	2042.3	1256	1165	1318.4	1832.7	924.4	1022.8	1080.3	2861.9	1759.4	2370.8	1361.8	1137.7	1455.7	1581
P22579	Transcriptional regulatory protein SIN3 OS=Saccharomyces cerevisiae (strain ATCC 204508 / S288c) OX=559292 GN=SIN3 PE=1 SV=2	0	44.256	7	8	13	8	1536	174.7	0.889	1.056	0.916	0.323768	0.985076	0.849663	0.941349	1	1	1014.5	1204.1	1045.1	1014.5	1063.4	788.7	1166.8	1257.4	1242.6	1097.5	1123.4	972.3	1125.3	971.1	1140.7	1324.5	977.8
P38694	Putative aldehyde dehydrogenase-like protein YHR039C OS=Saccharomyces cerevisiae (strain ATCC 204508 / S288c) OX=559292 GN=MSC7 PE=1 SV=1	0	48.612	18	7	13	7	644	71.3	0.894	0.966	0.908	0.983863	0.99953	0.999928	1	1	1	1293	1398	1313.1	1293	1532.6	1067.3	1296.3	1507.7	1252.2	1907.6	1152.2	1496.5	1129.9	2266.7	1446.9	1127.5	1743.2
P38129	Transcription initiation factor TFIID subunit 5 OS=Saccharomyces cerevisiae (strain ATCC 204508 / S288c) OX=559292 GN=TAF5 PE=1 SV=1	0	32.313	10	7	13	7	798	88.9	0.901	1.002	1.332	0.842595	0.977208	0.692902	1	1	1	1391.1	1546.2	2055.4	1875.7	1391.1	1163.6	1480.2	1547.9	1672.2	1544.6	2539.9	1613	2425.6	1741.6	1436.2	1543.4	2184.2
P38065	AP-2 complex subunit alpha OS=Saccharomyces cerevisiae (strain ATCC 204508 / S288c) OX=559292 GN=APL3 PE=1 SV=1	0	30.958	9	7	13	7	1025	114.9	0.929	1.111	1.182	0.773719	0.801649	0.480567	1	1	0.814411	748.7	895.5	952.7	829.6	748.7	607.7	834.5	917.9	907.9	883.2	1076.3	858.9	1056.7	768.9	805.8	762.6	847.5
P32597	Nuclear protein STH1/NPS1 OS=Saccharomyces cerevisiae (strain ATCC 204508 / S288c) OX=559292 GN=STH1 PE=1 SV=1	0	23.793	5	6	13	4	1359	156.6	0.945	0.968	1.157	0.5047	0.740474	0.994723	1	1	1	1080.4	1106.9	1322.8	1112.9	1080.4	807.6	1036	1142.4	1103.8	1110.1	1629.9	1105.5	1582.9	970.9	991.8	1143.5	2363.7
P43555	Protein EMP47 OS=Saccharomyces cerevisiae (strain ATCC 204508 / S288c) OX=559292 GN=EMP47 PE=1 SV=1	0	31.976	19	7	13	7	445	50.3	0.959	1.091	1.457	0.964846	0.941035	0.0303832	1	1	0.127062	561.5	638.6	853.4	645.9	561.5	508.9	626.9	694.9	622.3	650.5	928.5	717.1	905.7	804.1	585.5	513.8	738.9
Q08162	Exosome complex exonuclease DIS3 OS=Saccharomyces cerevisiae (strain ATCC 204508 / S288c) OX=559292 GN=DIS3 PE=1 SV=1	0	36.382	10	8	13	8	1001	113.6	1.019	1.134	1.336	0.9998	0.906743	0.247047	1	1	0.524268	1124.5	1250.9	1474.1	1118.9	1151.4	1124.5	1398.8	1063.6	1403.8	1118.7	1923.4	1129.5	1844.6	1178	1103.5	1148.4	1066.4
P11075	Protein transport protein SEC7 OS=Saccharomyces cerevisiae (strain ATCC 204508 / S288c) OX=559292 GN=SEC7 PE=1 SV=2	0	42.912	5	8	13	8	2009	226.7	1.035	1.007	1.577	0.998142	0.947749	0.0857656	1	1	0.259976	827.1	804.6	1259.9	1118	808.9	827.1	739.7	869.3	787.9	821.8	1297.1	1223.8	1333.6	1094.2	1143.7	799	732.4
P32644	Putative ATP-dependent RNA helicase ECM32 OS=Saccharomyces cerevisiae (strain ATCC 204508 / S288c) OX=559292 GN=ECM32 PE=1 SV=1	0	35.774	8	7	13	7	1121	126.9	1.039	1.14	1.62	0.997544	0.878763	0.0593255	1	1	0.202194	497.6	546.1	775.5	544.2	497.6	399.3	614.9	490.2	608.3	417	1046.4	627.3	958.6	521.4	481.6	478.8	396.7
P38112	ATP-dependent RNA helicase MAK5 OS=Saccharomyces cerevisiae (strain ATCC 204508 / S288c) OX=559292 GN=MAK5 PE=1 SV=1	0	51.002	17	9	13	9	773	87	1.073	1.047	1.216	0.973407	0.999917	0.918439	1	1	1	1540.2	1502.3	1745.4	2605.7	1540.2	1192.2	1415.1	1352.6	1594.8	1739.8	2320.8	1301.1	2380	1312.6	1730	1435.3	1296.2
P07560	Ras-related protein SEC4 OS=Saccharomyces cerevisiae (strain ATCC 204508 / S288c) OX=559292 GN=SEC4 PE=1 SV=1	0	34.024	29	5	13	5	215	23.5	1.074	1.152	1.224	0.332116	0.391768	0.167076	0.955467	1	0.398483	1597.4	1712.5	1820	2283.3	1483.1	1597.4	1975.1	1468.6	1731.7	1693.6	1775	1782.8	1857.9	1863.9	1487.1	1253.3	1505.9
P38998	Saccharopine dehydrogenase [NAD(+), L-lysine-forming] OS=Saccharomyces cerevisiae (strain ATCC 204508 / S288c) OX=559292 GN=LYS1 PE=1 SV=3	0	44.67	32	8	13	8	373	41.4	1.154	0.497	2.427	0.247413	0.0290928	0.000477199	0.8275	1	0.0114345	1747.2	752.6	3673.4	1747.2	1731.5	2543.7	750.8	754.4	834.5	707.2	4066.6	4635.6	3318.2	2992.9	1639.4	993.1	1513.5
Q12024	Ribosome biogenesis protein YTM1 OS=Saccharomyces cerevisiae (strain ATCC 204508 / S288c) OX=559292 GN=YTM1 PE=1 SV=1	0	44.616	22	8	13	8	460	51.3	1.165	1.251	1.217	0.979081	0.46029	0.74059	1	1	1	1760.4	1889.3	1838.5	1813.7	1760.4	1456.3	1847.7	1802.1	1946.3	1931.8	2159.8	1386.9	2068.7	1634	1430.6	1510.8	1782.1
P32769	Elongation factor 1 alpha-like protein OS=Saccharomyces cerevisiae (strain ATCC 204508 / S288c) OX=559292 GN=HBS1 PE=1 SV=2	0	47.324	14	7	13	7	611	68.7	1.181	0.91	2.524	0.727178	0.992703	0.0052011	1	1	0.043417	1014.8	782.2	2168.7	1014.8	848.8	1171.8	780.9	783.6	1020	692.3	3297.2	1550.5	3033.4	1416.1	859.2	883.6	524.3
Q12122	Homocitrate synthase, mitochondrial OS=Saccharomyces cerevisiae (strain ATCC 204508 / S288c) OX=559292 GN=LYS21 PE=1 SV=1	0	57.246	31	11	13	2	440	48.6	1.2	0.993	1.729	0.220457	0.519385	1.39645e-05	0.768293	1	0.00175541	1840.5	1523.1	2652.3	1840.5	1825.5	1952.4	1453.6	1517.6	1582.1	1528.6	2810.2	2475.4	2682.9	2622.1	1921.2	1533.9	1527.5
P38930	Casein kinase II subunit beta' OS=Saccharomyces cerevisiae (strain ATCC 204508 / S288c) OX=559292 GN=CKB2 PE=1 SV=1	0	32.162	24	4	13	4	258	29.8	1.215	1.054	1.246	0.821033	1	0.694865	1	1	1	708.4	614.5	726.5	914.3	708.4	556.8	611.5	606.2	617.5	668.1	794.3	664.4	817	642.7	559.9	746.8	583.2
Q08746	Regulator of ribosome biosynthesis OS=Saccharomyces cerevisiae (strain ATCC 204508 / S288c) OX=559292 GN=RRS1 PE=1 SV=1	0	19.348	11	2	13	2	203	22.9	1.218	1.329	1.073	0.483776	0.11364	0.752963	1	1	1	1652.9	1803.7	1456.5	1732.9	1652.9	1386.9	1935.6	1680.7	1498.3	2021	1742.7	1276.3	1616.2	1312.6	1411.8	1083	1357.2
P23201	Protein SPA2 OS=Saccharomyces cerevisiae (strain ATCC 204508 / S288c) OX=559292 GN=SPA2 PE=1 SV=1	0	36.819	4	7	13	7	1466	163	1.248	0.886	2.381	0.605849	0.932222	0.000648158	1	1	0.0134473	795.9	564.8	1518.6	813.8	694.6	795.9	538.6	623.5	592.4	423.2	1788.2	1378	1673.6	1239.3	637.7	675.4	515.7
Q12522	Eukaryotic translation initiation factor 6 OS=Saccharomyces cerevisiae (strain ATCC 204508 / S288c) OX=559292 GN=TIF6 PE=1 SV=1	0	28.421	21	2	13	2	245	26.4	1.381	1.068	1.164	0.00911027	0.479173	0.132109	0.183212	1	0.339731	895.2	692.3	754.4	900	873.5	895.2	708.4	676.5	657	877.7	737	772.2	729.6	868.4	648.4	583.5	704.3
P38861	60S ribosomal export protein NMD3 OS=Saccharomyces cerevisiae (strain ATCC 204508 / S288c) OX=559292 GN=NMD3 PE=1 SV=3	0	52.356	17	6	13	6	518	59.1	1.47	1.195	1.112	0.102551	0.4564	0.960445	0.506125	1	1	893.1	726.3	675.6	893.1	871.1	895.7	619.2	1065.6	639.9	824.5	712.6	656.4	688.4	663	714.2	607.6	576.2
P25369	LAS seventeen-binding protein 5 OS=Saccharomyces cerevisiae (strain ATCC 204508 / S288c) OX=559292 GN=LSB5 PE=1 SV=3	0	27.795	18	4	13	4	354	39.8	1.499	1.212	2.441	0.999711	0.998006	0.578804	1	1	0.923062	678.7	548.9	1105.3	678.7	626.6	681.2	482	812.8	625.1	404.8	1179.9	1093	1117.8	769.3	1212.1	452.8	434
P06106	Homocysteine/cysteine synthase OS=Saccharomyces cerevisiae (strain ATCC 204508 / S288c) OX=559292 GN=MET17 PE=1 SV=3	0	49.171	18	5	13	5	444	48.6	1.512	0.881	1.442	0.178543	0.981685	0.179397	0.675304	1	0.418986	947.4	551.8	903.6	736.9	947.4	1425.3	674.9	516	579.2	525.7	767.4	1487.4	723.9	1063.9	617.6	639.7	626.5
Contaminant_NRL_1IKFH owl	Immunoglobulin igg1-kappa antibody fragment fab complexed With...	0	12.872	12	1	13	1	228	24.7	1.53	1.896	1.256	0.214606	0.00298411	0.691579	0.759292	0.318852	1	1551.8	1922.5	1273.3	1684.5	1551.8	1171.6	1898.3	2513.4	1947.1	1735.5	1135.7	1255.1	1291.8	1343.3	1214.7	1014	971.3
P23542	Aspartate aminotransferase, cytoplasmic OS=Saccharomyces cerevisiae (strain ATCC 204508 / S288c) OX=559292 GN=AAT2 PE=1 SV=3	0	33.592	20	6	13	6	418	46	1.727	1.128	1.384	0.0239079	0.916894	0.222611	0.282408	1	0.486421	1318.2	860.9	1056.8	1118.9	1318.2	1831.7	1007.3	784.6	944.6	724.4	876.7	1253.5	891	1364.2	763.4	799.5	702.1
P0C0V8	40S ribosomal protein S21-A OS=Saccharomyces cerevisiae (strain ATCC 204508 / S288c) OX=559292 GN=RPS21A PE=1 SV=1	0	26.865	52	4	13	1	87	9.7	1.75	1.46	1.294	0.363529	0.894233	0.939368	1	1	1	2037.3	1699.9	1506.2	1381.3	2037.3	3293.8	1905.6	1656.4	1744.4	1120.6	1139.8	2092.2	1130.8	1990.5	1697.1	1164.2	1020.5
P16550	Protein APA1 OS=Saccharomyces cerevisiae (strain ATCC 204508 / S288c) OX=559292 GN=APA1 PE=1 SV=4	0	67.401	23	7	13	7	321	36.5	2.045	0.935	2.881	0.00137738	0.957793	3.85918e-05	0.091983	1	0.00360435	4084.8	1868.4	5756.6	3460.6	4084.8	6174.5	1902.6	1834.8	2212.8	1771.9	5314.3	7343.4	5294.4	6235.6	1953.7	2359.9	1997.8
P26754	Replication factor A protein 2 OS=Saccharomyces cerevisiae (strain ATCC 204508 / S288c) OX=559292 GN=RFA2 PE=1 SV=1	0	20.208	23	5	12	4	273	29.9	0.747	1.588	0.772	0.492642	0.0839754	0.737968	1	1	1	536.5	1139.7	553.9	536.5	550.1	493.2	933.9	1390.8	1391.4	708.4	492.7	576.4	532.4	704.8	739.5	610.3	717.8
P39714	(R,R)-butanediol dehydrogenase OS=Saccharomyces cerevisiae (strain ATCC 204508 / S288c) OX=559292 GN=BDH1 PE=1 SV=2	0	23.758	20	6	12	6	382	41.6	0.793	1.1	0.731	0.00398395	0.839451	0.000247118	0.143115	1	0.00918592	773.8	1072.7	713.4	773.8	847.6	691	1072.9	1072.6	1079.9	961.4	699.2	669.2	728	741.2	1073.1	975.4	936.2
P40303	Proteasome subunit alpha type-4 OS=Saccharomyces cerevisiae (strain ATCC 204508 / S288c) OX=559292 GN=PRE6 PE=1 SV=1	0	57.756	48	8	12	8	254	28.4	0.802	1.118	0.763	0.540015	0.613107	0.411571	1	1	0.742845	1839.4	2564.3	1749.9	1985.7	1839.4	1752.2	3674	2351.8	2796	2212.7	1726.5	2109	1733.6	1766.4	2698.3	1896.1	2294.5
Q06512	Nucleolar complex protein 4 OS=Saccharomyces cerevisiae (strain ATCC 204508 / S288c) OX=559292 GN=NOC4 PE=1 SV=1	0	30.828	18	7	12	7	552	63.6	0.816	1.454	1.229	0.731998	0.396306	0.921567	1	1	1	859.2	1529.9	1293.7	1119.2	859.2	671.5	1179.2	1942.9	2033.3	1204.7	1483.3	985.3	1600.5	1128.4	1238.2	1052.4	1020
Q99207	Nucleolar complex protein 14 OS=Saccharomyces cerevisiae (strain ATCC 204508 / S288c) OX=559292 GN=NOP14 PE=1 SV=1	0	46.322	12	11	12	11	810	94.2	0.847	1.079	1.149	0.990642	0.964852	0.895261	1	1	1	1285.4	1638.2	1743.9	1765.7	1285.4	1154	1582.3	1696.1	2036.8	1356.9	2123.8	1347.1	2048.5	1484.5	1531.1	1517.9	1418.9
P32319	Vacuolar protein sorting/targeting protein VPS10 OS=Saccharomyces cerevisiae (strain ATCC 204508 / S288c) OX=559292 GN=PEP1 PE=1 SV=1	0	42.007	6	7	12	7	1579	177.7	0.85	0.741	0.946	0.967064	0.999989	0.993427	1	1	1	1205.6	1051.4	1341.8	1205.6	1180	1302	1023.1	1035.9	1067.1	4078.8	1378.9	1321.5	1362.4	1259.3	1076.1	1418.5	2215.1
P47171	Histone transcription regulator 3 OS=Saccharomyces cerevisiae (strain ATCC 204508 / S288c) OX=559292 GN=HIR3 PE=1 SV=1	0	43.264	6	6	12	6	1648	191.6	0.928	1.166	1.063	0.41215	0.878498	0.737662	1	1	1	793.6	997.8	909.4	878.2	793.6	635.8	924.5	1056.2	1139.3	942.6	841.2	1084	843.1	980.9	816	855.6	3255
Q12165	ATP synthase subunit delta, mitochondrial OS=Saccharomyces cerevisiae (strain ATCC 204508 / S288c) OX=559292 GN=ATP16 PE=1 SV=1	0	22.479	34	3	12	2	160	17	0.93	1.197	1.173	0.820537	0.99195	0.929631	1	1	1	170.2	219.1	214.7	162.8	170.2	194.9	223.8	216.1	222.2	169	207	235.4	222.8	194	183.1	165.2	254.6
P32366	V-type proton ATPase subunit d OS=Saccharomyces cerevisiae (strain ATCC 204508 / S288c) OX=559292 GN=VMA6 PE=1 SV=2	0	45.544	28	5	12	5	345	39.8	0.964	1.027	1.431	0.999434	0.952004	0.220722	1	1	0.483744	2406.8	2564.4	3571.9	2568.4	2330.9	2406.8	2663.7	2468.8	2446.9	3828.5	4790.6	2909	4385.8	2624.2	2294.6	2496.2	2793.4
P39002	Long-chain-fatty-acid--CoA ligase 3 OS=Saccharomyces cerevisiae (strain ATCC 204508 / S288c) OX=559292 GN=FAA3 PE=1 SV=1	0	21.081	11	7	12	4	694	77.9	0.993	1.159	1.004	0.955105	0.933694	0.999987	1	1	1	172.9	201.7	174.8	263.9	172.9	163.9	150.5	187.8	216.6	243.3	177.3	172.2	172.3	183.4	173.2	187.5	174
P03871	Partitioning protein REP1 OS=Saccharomyces cerevisiae (strain ATCC 204508 / S288c) OX=559292 GN=REP1 PE=1 SV=1	0	28.544	18	6	12	6	373	43.2	1.038	1.047	1.302	0.999545	0.99982	0.483506	1	1	0.818093	2550.4	2572.3	3198.9	3639	2550.4	2076	2247.8	2841.5	2510	2636.3	3687	2957	3401.7	3008.1	2456.2	2322.5	3097.7
P32915	Protein transport protein SEC61 OS=Saccharomyces cerevisiae (strain ATCC 204508 / S288c) OX=559292 GN=SEC61 PE=1 SV=1	0	17.154	8	3	12	3	480	52.9	1.045	1.15	2.005	0.989417	0.999983	0.00386263	1	1	0.0357335	658.1	723.8	1262.2	736.6	658.1	646.6	758.6	729.6	718	711.9	1608.6	1111.8	1398.5	1139.1	629.6	591.8	1007.5
P39101	Protein CAJ1 OS=Saccharomyces cerevisiae (strain ATCC 204508 / S288c) OX=559292 GN=CAJ1 PE=1 SV=1	0	26.658	16	7	12	7	391	44.8	1.052	1.036	1.825	0.991756	0.968028	0.00197489	1	1	0.0243584	692.7	681.7	1201.3	692.7	611.7	697	839.2	543.2	845.7	553.9	1413.7	1109.2	1301	1081.3	658.2	674.6	558.9
P47047	ATP-dependent RNA helicase DOB1 OS=Saccharomyces cerevisiae (strain ATCC 204508 / S288c) OX=559292 GN=MTR4 PE=1 SV=1	0	37.284	11	8	12	8	1073	122	1.06	1.077	1.355	0.810242	0.7676	0.0285249	1	1	0.121672	951	966.8	1215.9	951	941.3	1025.9	1040.7	898.1	1115.8	858.6	1355.9	975.3	1289.7	1146.4	915.7	842.7	897.3
P37898	Alanine/arginine aminopeptidase OS=Saccharomyces cerevisiae (strain ATCC 204508 / S288c) OX=559292 GN=AAP1 PE=1 SV=2	0	32.861	7	6	12	5	856	97.6	1.067	1.051	0.894	0.999766	0.999994	0.922327	1	1	1	746.3	734.6	624.9	560.3	746.3	967.2	680.5	793	1425.3	509.7	529.3	747	524.5	737.7	1357.1	699.2	494.6
Q03769	Epsin-5 OS=Saccharomyces cerevisiae (strain ATCC 204508 / S288c) OX=559292 GN=ENT5 PE=1 SV=1	0	48.672	14	7	12	7	411	47.3	1.084	0.961	2.019	0.984609	0.999935	0.0813235	1	1	0.251867	847.3	751.2	1578.8	1168.1	847.3	701.3	625.2	666.6	945	846.4	2228.2	1206	2066.7	978	939.2	782	650.8
Q12099	ATP-dependent RNA helicase FAL1 OS=Saccharomyces cerevisiae (strain ATCC 204508 / S288c) OX=559292 GN=FAL1 PE=1 SV=1	0	24.537	11	4	12	4	399	45.2	1.086	1.105	1.425	0.787484	0.967702	0.435795	1	1	0.76461	457	464.7	599.6	882.1	457	394.8	463.1	466.4	594	428.3	769.3	480.4	735.7	488.6	522.2	420.8	359.4
P53258	GTPase-activating protein GYP2 OS=Saccharomyces cerevisiae (strain ATCC 204508 / S288c) OX=559292 GN=MDR1 PE=1 SV=1	0	23.571	8	7	12	7	950	109.2	1.11	1.037	1.075	0.475716	0.91993	0.949285	1	1	1	329.8	308.1	319.5	410.3	329.8	320.1	305.7	306.3	310	364.2	311	328.2	336.1	296.6	331.9	297.1	267
P02992	Elongation factor Tu, mitochondrial OS=Saccharomyces cerevisiae (strain ATCC 204508 / S288c) OX=559292 GN=TUF1 PE=1 SV=1	0	42.493	26	9	12	9	437	47.9	1.121	1.035	1.131	0.496912	0.9896	0.575899	1	1	0.919803	1987.8	1835.5	2005	1987.8	1956.2	2265.6	1900.9	1772.4	1933.5	1768.3	1992.4	2077.7	2008.4	2001.6	2176.5	1773.2	1436.7
P38251	Replication factor C subunit 5 OS=Saccharomyces cerevisiae (strain ATCC 204508 / S288c) OX=559292 GN=RFC5 PE=1 SV=1	0	47.242	30	8	12	8	354	39.9	1.165	1.081	1.395	0.921721	0.997411	0.197212	1	1	0.447676	1139	1056.6	1364.2	1382.8	1139	881.8	995.3	1077	1063.5	1049.8	1529.9	1216.4	1556.8	1079.7	1184.3	977.6	883.2
Q04175	Importin beta SMX1 OS=Saccharomyces cerevisiae (strain ATCC 204508 / S288c) OX=559292 GN=SXM1 PE=1 SV=1	0	48.926	14	8	12	8	944	108.3	1.168	1.016	1.087	0.997219	0.999005	0.999339	1	1	1	1483.1	1289.6	1380.7	1343.4	1483.1	1651.7	1107.2	1795.2	1427.7	1164.8	1368.6	1826.3	1392.9	1297.2	2081.2	1269.8	1049.2
Q06205	FK506-binding protein 4 OS=Saccharomyces cerevisiae (strain ATCC 204508 / S288c) OX=559292 GN=FPR4 PE=1 SV=1	0	30.133	21	6	12	5	392	43.9	1.187	1.102	1.189	0.967343	0.974988	0.907733	1	1	1	1318	1223.7	1320.3	1467.7	1318	1028.4	1105	1121.1	1434.1	1335.7	1689.2	947.5	1652	1055.1	1026.5	1110.7	1292.4
P40159	Uncharacterized protein YNL208W OS=Saccharomyces cerevisiae (strain ATCC 204508 / S288c) OX=559292 GN=YNL208W PE=1 SV=2	0	37.069	17	2	12	2	199	20.1	1.199	1.02	3.686	0.99999	0.986836	0.00747374	1	1	0.0542166	696.7	592.8	2142.7	693.6	696.7	698.4	473.4	595.3	590.4	965.3	2769.8	2086.6	2200.2	1260.6	581.2	509	1210.8
P32379	Proteasome subunit alpha type-5 OS=Saccharomyces cerevisiae (strain ATCC 204508 / S288c) OX=559292 GN=PUP2 PE=1 SV=2	0	24.822	21	4	12	4	260	28.6	1.216	1.473	1.203	0.813916	0.0676563	0.922676	1	1	1	1437.9	1741.7	1422.1	1437.9	1419.2	1543.4	3185.6	1518.1	1994.2	1521.1	1422.8	1463.2	1421.4	1264.7	1182.6	1471	1068.6
P53877	Pre-rRNA-processing protein IPI3 OS=Saccharomyces cerevisiae (strain ATCC 204508 / S288c) OX=559292 GN=IPI3 PE=1 SV=1	0	52.358	17	7	12	7	555	61.7	1.217	1.064	1.322	0.214264	0.790276	0.100244	0.759292	1	0.28097	1302.4	1138.9	1414.7	1534.8	1302.4	1157.7	1067.3	1215.3	1060.7	1332.2	1557.5	1326.3	1509.1	1118.4	1070.1	1158.8	918.9
P33399	La protein homolog OS=Saccharomyces cerevisiae (strain ATCC 204508 / S288c) OX=559292 GN=LHP1 PE=1 SV=2	0	32.947	26	8	12	8	275	32.1	1.33	1.065	1.584	0.0918798	0.884506	0.00575129	0.478895	1	0.0464077	1378.3	1103.7	1640.8	1435.8	1335.4	1378.3	1098.6	1097.3	1213.9	1108.9	1959.9	1231	1886.6	1427.1	1047	1020.6	1036.2
Q01662	Methionine aminopeptidase 1 OS=Saccharomyces cerevisiae (strain ATCC 204508 / S288c) OX=559292 GN=MAP1 PE=1 SV=2	0	38.324	17	6	12	6	387	43.3	1.435	1.009	1.711	0.148363	0.999774	0.00996675	0.604733	1	0.0632016	1850.4	1301	2207.4	1787.4	1879.9	1850.4	1759.8	1187.5	1425.3	995.8	2318.2	2002.4	2353.1	2101.8	1289.9	1609	1156.2
P36160	Ribosome biogenesis protein RPF2 OS=Saccharomyces cerevisiae (strain ATCC 204508 / S288c) OX=559292 GN=RPF2 PE=1 SV=1	0	17.137	19	4	12	4	344	39.6	1.486	1.146	1.607	0.362156	0.903093	0.0865078	1	1	0.260743	1816.3	1400.4	1963.9	1839.9	1816.3	1560.9	1286	1484.4	1321.2	1852	2509.6	1668.1	2312.2	1494.9	1111.1	1222.2	1628.1
P43123	UDP-N-acetylglucosamine pyrophosphorylase OS=Saccharomyces cerevisiae (strain ATCC 204508 / S288c) OX=559292 GN=QRI1 PE=1 SV=1	0	31.269	18	6	12	6	477	53.4	1.498	1.144	1.608	0.0555313	0.997343	0.0196513	0.382126	1	0.0965733	1192.2	910.2	1279.6	1028.5	1192.2	1609.4	886.8	1015.6	934.3	765.1	1246.9	1455.6	1288.3	1271	1062	765.2	795.6
Q04062	26S proteasome regulatory subunit RPN9 OS=Saccharomyces cerevisiae (strain ATCC 204508 / S288c) OX=559292 GN=RPN9 PE=1 SV=1	0	34.53	23	8	12	8	393	45.8	1.504	1.121	1.226	0.162656	0.818826	0.726086	0.635459	1	1	1522.8	1135.2	1241	1473.7	1608.4	1522.8	1077.2	1196.5	964.6	1765.2	1231.7	1214.7	1250.4	1301.7	911.4	1012.6	1227
P29952	Mannose-6-phosphate isomerase OS=Saccharomyces cerevisiae (strain ATCC 204508 / S288c) OX=559292 GN=PMI40 PE=1 SV=4	0	33.64	27	9	12	9	429	48.2	1.534	0.991	1.248	0.430982	0.999372	0.887079	1	1	1	1112.5	718.9	905.3	825.4	1112.5	1647.6	761.1	1160.3	678.9	614.9	613.1	1385.3	686.6	1193.8	803.2	696.5	725.4
P53295	Ribosome-interacting GTPase 2 OS=Saccharomyces cerevisiae (strain ATCC 204508 / S288c) OX=559292 GN=RBG2 PE=1 SV=1	0	42.942	23	7	12	7	368	41	1.617	1.067	2.156	0.248809	0.997088	0.0271688	0.83079	1	0.118007	1909.3	1260.2	2546.3	2441.4	1645.1	1909.3	1220.8	1250.5	1375.8	1270	3482.6	2011.5	3223.2	1966.3	1306.6	1180.9	1095.1
P39533	Homocitrate dehydratase, mitochondrial OS=Saccharomyces cerevisiae (strain ATCC 204508 / S288c) OX=559292 GN=ACO2 PE=1 SV=1	0	44.355	14	7	12	7	789	86.5	1.661	1.28	1.243	0.148849	0.609034	0.717546	0.604733	1	1	773.2	595.5	578.7	549.6	773.2	892.2	578.5	613.1	673.4	577.3	489.2	758.6	503	665.8	612.9	439.2	465.4
P22217	Thioredoxin-1 OS=Saccharomyces cerevisiae (strain ATCC 204508 / S288c) OX=559292 GN=TRX1 PE=1 SV=3	0	25.308	35	4	12	2	103	11.2	1.661	0.97	1.701	0.168705	0.999987	0.0988844	0.653119	1	0.279752	1429.4	834.7	1463.4	1113.2	1429.4	1912.3	828	878.8	778.3	841.3	1029	2054.7	1042.3	2308.9	861.8	813.8	860.5
P06208	2-isopropylmalate synthase OS=Saccharomyces cerevisiae (strain ATCC 204508 / S288c) OX=559292 GN=LEU4 PE=1 SV=1	0	44.072	17	7	12	5	619	68.4	1.717	1.04	1.288	0.0611296	0.992233	0.485455	0.398274	1	0.820093	661.8	400.9	496.3	472.6	661.8	910	439.5	385.1	417.3	375.5	407.5	604.4	396.9	629.8	428.1	321.4	385.4
P22146	1,3-beta-glucanosyltransferase GAS1 OS=Saccharomyces cerevisiae (strain ATCC 204508 / S288c) OX=559292 GN=GAS1 PE=1 SV=2	0	33.259	13	6	12	6	559	59.5	1.82	1.365	2.519	0.287717	0.975045	0.0192026	0.901541	1	0.0952111	1890.6	1418.4	2617.3	1631.8	1890.6	2454.3	1551.4	1160.8	1296.9	1932.6	2938.1	2301.9	2709.5	2528.3	1038.9	1034.2	2105.3
P40471	NADPH-dependent 1-acyldihydroxyacetone phosphate reductase OS=Saccharomyces cerevisiae (strain ATCC 204508 / S288c) OX=559292 GN=AYR1 PE=1 SV=1	0	43.739	32	9	11	9	297	32.8	0.485	0.583	1.417	0.390977	0.618755	0.145515	1	1	0.36243	316.2	380	923.5	403.2	316.2	248.6	373.9	386.1	430.8	263.6	989.1	883.8	965.1	693.5	671.5	274.3	651.9
P34087	DNA-directed RNA polymerase II subunit RPB7 OS=Saccharomyces cerevisiae (strain ATCC 204508 / S288c) OX=559292 GN=RPB7 PE=1 SV=1	0	22.032	26	2	11	2	171	19	0.497	0.59	0.455	0.00485469	0.0369502	0.000946381	0.152427	1	0.0159245	390.6	463.9	357.6	390.6	485.5	332.3	452.4	472.8	455.2	592.2	347.9	345.4	367.7	379.4	1031.6	560.2	785.9
P22276	DNA-directed RNA polymerase III subunit RPC2 OS=Saccharomyces cerevisiae (strain ATCC 204508 / S288c) OX=559292 GN=RET1 PE=1 SV=2	0	38.083	7	8	11	8	1149	129.4	0.781	0.829	0.805	0.682739	0.91949	0.729205	1	1	1	802.9	852.1	827.1	924.7	802.9	636.7	849.9	832.2	883.6	854.2	894.3	660.4	908.5	765	729.2	1220.3	1027.5
P30665	DNA replication licensing factor MCM4 OS=Saccharomyces cerevisiae (strain ATCC 204508 / S288c) OX=559292 GN=MCM4 PE=1 SV=2	0	48.211	11	8	11	8	933	104.9	0.854	0.854	1.344	0.080282	0.14526	0.00421218	0.45918	1	0.0380334	1716.2	1715.9	2701.1	1908.2	1716.2	1396.5	1755.1	1630.6	1827	1677.6	2744	2658.8	2919.7	2555.5	2009.3	1966.1	2082.6
P32563	V-type proton ATPase subunit a, vacuolar isoform OS=Saccharomyces cerevisiae (strain ATCC 204508 / S288c) OX=559292 GN=VPH1 PE=1 SV=3	0	49.909	15	8	11	8	840	95.5	0.879	0.882	1.33	0.604198	0.588073	0.111373	1	1	0.301652	555.2	557	840.5	567.2	541.3	555.2	530	548.2	566.1	592.2	1094.5	716.3	970.4	727.9	631.7	571.9	764.3
Q02457	Protein TBF1 OS=Saccharomyces cerevisiae (strain ATCC 204508 / S288c) OX=559292 GN=TBF1 PE=1 SV=2	0	27.113	11	5	11	5	562	62.8	0.892	1.173	1.663	0.558356	0.996598	0.523106	1	1	0.859906	381	501	710.4	449.4	381	367	473.8	532.8	529.8	465.1	922.6	586.1	860.9	519.8	427.3	423.2	823.8
P32598	Serine/threonine-protein phosphatase PP1-2 OS=Saccharomyces cerevisiae (strain ATCC 204508 / S288c) OX=559292 GN=GLC7 PE=1 SV=1	0	30.263	31	7	11	7	312	35.9	0.924	0.863	1.087	0.88807	0.602011	0.749854	1	1	1	1217.2	1136.8	1432.1	1109.3	1217.2	1296.5	1157.8	1116.2	1254.2	1107.7	1619.6	1314.1	1560.6	1288.8	1229.2	1317.2	1370.2
P53551	Histone H1 OS=Saccharomyces cerevisiae (strain ATCC 204508 / S288c) OX=559292 GN=HHO1 PE=1 SV=1	0	56.042	31	8	11	8	258	27.8	0.927	1.139	1.376	0.930853	0.994448	0.995883	1	1	1	754.5	926.7	1119.9	1291.5	754.5	646	919.8	866.4	1069.5	933.7	1278.7	1005.5	1247.2	950.8	740.3	813.6	1802.1
Q12117	Protein MRH1 OS=Saccharomyces cerevisiae (strain ATCC 204508 / S288c) OX=559292 GN=MRH1 PE=1 SV=1	0	23.609	18	5	11	5	320	36.2	0.932	1.192	1.063	0.978634	0.713583	0.999995	1	1	1	495	632.9	564.9	495	594.3	455.4	586.6	664.6	602.8	1115.5	584.5	517.6	546	607.4	531.2	418.1	831.9
Q06679	U3 small nucleolar RNA-associated protein 4 OS=Saccharomyces cerevisiae (strain ATCC 204508 / S288c) OX=559292 GN=UTP4 PE=1 SV=1	0	34.756	12	8	11	8	776	87.7	0.949	1.111	0.989	0.913958	0.739751	0.994794	1	1	1	1493.1	1747.8	1556.7	1608.2	1493.1	1298.3	1878.6	1663.4	1836.6	1456.2	1635.1	1330.9	1534.4	1579.3	1573.5	1465.6	1638.3
P40347	Low molecular weight phosphotyrosine protein phosphatase OS=Saccharomyces cerevisiae (strain ATCC 204508 / S288c) OX=559292 GN=LTP1 PE=1 SV=1	0	21.673	35	6	11	6	161	18.7	0.998	0.903	2.254	0.99929	0.980218	0.115924	1	1	0.309662	1481.9	1341.3	3347.8	1500.6	1481.9	1313.8	1129.9	1394.7	1443.7	1290	4530.1	2613.2	4112	2725.6	1936.2	1259.1	1485.4
Q04225	Ribosome assembly protein RRB1 OS=Saccharomyces cerevisiae (strain ATCC 204508 / S288c) OX=559292 GN=RRB1 PE=1 SV=1	0	61.252	21	8	11	8	511	57.2	1.004	1.121	1.002	0.999619	0.686176	1	1	1	1	1468.5	1639.6	1465	1766.2	1468.5	1265.1	1706.2	1575.6	1957.5	1503.9	1609.7	1304	1578.8	1359.3	1745	1462.2	1201
P53172	Protein SDS23 OS=Saccharomyces cerevisiae (strain ATCC 204508 / S288c) OX=559292 GN=SDS23 PE=1 SV=2	0	32.073	12	4	11	3	527	58.1	1.012	0.877	1.047	0.999967	0.93508	0.996961	1	1	1	145.5	126	150.5	138.1	145.5	152	128.2	123.9	116.1	141.2	151.2	143.6	155.5	149.8	195.5	103.2	143.8
Q12149	Exosome complex exonuclease RRP6 OS=Saccharomyces cerevisiae (strain ATCC 204508 / S288c) OX=559292 GN=RRP6 PE=1 SV=1	0	48.687	16	8	11	8	733	84	1.014	1.127	1.581	0.999995	0.961267	0.11624	1	1	0.309665	836.9	930.7	1304.8	993.9	836.9	710.4	974.2	848	1083.4	889.1	1833.9	970.6	1754	961.7	825.4	898.4	824.8
P46682	AP-3 complex subunit beta OS=Saccharomyces cerevisiae (strain ATCC 204508 / S288c) OX=559292 GN=APL6 PE=1 SV=2	0	48.125	10	7	11	7	809	91.6	1.021	0.96	1.728	0.999312	0.99878	0.115905	1	1	0.309662	909.2	854.8	1539	1026.4	824.5	909.2	781.7	781.6	1256.6	934.8	2430.7	1104.2	2129.5	1112.2	890.5	1012.1	725.9
P23292	Casein kinase I homolog 2 OS=Saccharomyces cerevisiae (strain ATCC 204508 / S288c) OX=559292 GN=YCK2 PE=1 SV=1	0	43.811	14	7	11	5	546	62	1.064	0.998	1.249	0.990946	0.999984	0.736643	1	1	1	846.1	793.7	993.8	845.1	902.4	846.1	643.2	709.8	887.6	1056.5	1134.6	887.6	1112.8	836.9	839.1	795.6	757.3
P31380	ATP-dependent helicase FUN30 OS=Saccharomyces cerevisiae (strain ATCC 204508 / S288c) OX=559292 GN=FUN30 PE=1 SV=1	0	32.67	7	8	11	8	1131	128.4	1.097	0.958	1.452	0.752493	0.990713	0.780251	1	1	1	572.4	499.8	757.6	1451.3	572.4	517.2	482	451.5	560.9	518.3	890.3	558	868.9	660.5	767.7	521.8	431.9
Q08686	Thiosulfate sulfurtransferase TUM1 OS=Saccharomyces cerevisiae (strain ATCC 204508 / S288c) OX=559292 GN=TUM1 PE=1 SV=1	0	43.17	29	9	11	9	304	34.2	1.113	1.176	1.49	0.365091	0.366233	0.00309935	1	1	0.0312885	1275	1347.2	1706.3	1641.6	1238.1	1275	1429.2	1345.7	1348.7	1320.1	1693.1	1646.6	1720.6	1719.5	1381	1145.4	1053.5
P21965	Protein kinase MCK1 OS=Saccharomyces cerevisiae (strain ATCC 204508 / S288c) OX=559292 GN=MCK1 PE=1 SV=1	0	42.067	27	7	11	7	375	43.1	1.116	1.204	0.981	0.998951	0.891798	0.974014	1	1	1	786.1	848	690.8	822.4	719.3	786.1	846.9	849	895.6	723.6	634.6	836.9	654.6	729.1	984.6	704.3	617.3
P06197	CDP-diacylglycerol--inositol 3-phosphatidyltransferase OS=Saccharomyces cerevisiae (strain ATCC 204508 / S288c) OX=559292 GN=PIS1 PE=1 SV=1	0	17.606	21	4	11	4	220	24.8	1.127	0.912	2.081	0.259096	0.990926	0.000106402	0.847915	1	0.0062895	696.7	563.9	1286.6	642	696.7	805.5	554.9	618.1	556.1	571.8	1472.9	1265.9	1307.7	1061	659.5	400.1	618.4
P40553	Peroxiredoxin DOT5 OS=Saccharomyces cerevisiae (strain ATCC 204508 / S288c) OX=559292 GN=DOT5 PE=1 SV=1	0	43.088	39	9	11	9	215	24.1	1.13	1.002	1.407	0.482572	0.999878	0.00654649	1	1	0.0501428	588.4	521.6	732.4	650.1	551.8	588.4	479.4	506.5	579.6	537	834.2	660	812.8	643.5	570.1	469.6	520.5
P25644	DNA topoisomerase 2-associated protein PAT1 OS=Saccharomyces cerevisiae (strain ATCC 204508 / S288c) OX=559292 GN=PAT1 PE=1 SV=4	0	33.692	12	6	11	6	796	88.5	1.133	1.046	1.841	0.88485	0.999999	0.0251936	1	1	0.113031	399	368.6	648.7	521	399	375.9	380.8	356.9	400.9	347.7	868.2	498.7	843.8	462.4	416.6	352.3	341.1
P54860	E4 ubiquitin-protein ligase UFD2 OS=Saccharomyces cerevisiae (strain ATCC 204508 / S288c) OX=559292 GN=UFD2 PE=1 SV=3	0	36.19	12	7	11	7	961	109.8	1.135	1.206	1.159	0.406393	0.305548	0.345626	1	1	0.658139	1159.9	1232.4	1184.7	1149.3	1159.9	1333.4	1260.3	1376.4	1205.1	1066.6	1169.8	1312.7	1184.8	1184.6	1097.9	1021.8	931.9
Q12009	tRNA (guanine-N(7)-)-methyltransferase OS=Saccharomyces cerevisiae (strain ATCC 204508 / S288c) OX=559292 GN=TRM8 PE=1 SV=1	0	22.189	19	5	11	5	286	33.4	1.154	0.924	1.664	0.765744	0.99947	0.15382	1	1	0.375611	762.8	611.2	1100.1	723.4	762.8	1007.7	573.7	656.2	651	573.8	1438.5	862.8	1402.7	730.4	661.2	677.5	582.7
P35183	Protein AST1 OS=Saccharomyces cerevisiae (strain ATCC 204508 / S288c) OX=559292 GN=AST1 PE=4 SV=2	0	27.427	24	6	11	6	429	48.3	1.165	1.345	1.813	0.999997	0.982618	0.531836	1	1	0.869777	365	421.4	568.2	406.7	365	309.9	386.8	483.7	459.1	354.8	692.1	476	678.2	415.3	636.8	313.4	241.6
P53927	Ribosome biogenesis protein 15 OS=Saccharomyces cerevisiae (strain ATCC 204508 / S288c) OX=559292 GN=NOP15 PE=1 SV=1	0	36.245	18	6	11	6	220	25.4	1.188	1.132	1.616	0.773452	0.964714	0.12612	1	1	0.32828	3123.1	2974.9	4247.4	4210.3	3123.1	2508.4	2969.5	2145.1	2980.3	3419.3	6220.5	3004.5	5863.6	3076.7	2058.9	2849.9	2629.1
P35191	DnaJ homolog 1, mitochondrial OS=Saccharomyces cerevisiae (strain ATCC 204508 / S288c) OX=559292 GN=MDJ1 PE=1 SV=1	0	32.969	15	6	11	6	511	55.5	1.193	0.876	0.989	0.311225	0.995206	0.953899	0.92801	1	1	788.8	578.9	653.5	728.8	788.8	956	507.7	538.3	622.7	630.1	538.7	792.8	536	853.5	470.9	661	704.8
P38817	ADP-ribosylation factor-binding protein GGA2 OS=Saccharomyces cerevisiae (strain ATCC 204508 / S288c) OX=559292 GN=GGA2 PE=1 SV=1	0	38.288	17	8	11	8	585	64.3	1.224	1.041	1.897	0.356659	0.999986	0.049166	0.997618	1	0.177875	1220.3	1038.1	1891.5	2464	1220.3	1142.5	1012.4	1068.6	1032	1044.3	2307.9	1526.4	2219.9	1611.7	1138.9	997	941.6
P00546	Cyclin-dependent kinase 1 OS=Saccharomyces cerevisiae (strain ATCC 204508 / S288c) OX=559292 GN=CDC28 PE=1 SV=1	0	27.078	24	7	11	5	298	34	1.242	0.968	1.543	0.628908	0.993899	0.234521	1	1	0.505213	1208.2	941.6	1500.8	1900.4	1208.2	1029.2	967	916.9	909.9	1155	1724.4	1259.6	1757.2	1306.2	1367.3	972.7	862.1
P10962	Protein MAK16 OS=Saccharomyces cerevisiae (strain ATCC 204508 / S288c) OX=559292 GN=MAK16 PE=1 SV=2	0	19.865	14	5	11	5	306	35.7	1.355	1.271	1.345	0.126632	0.292249	0.240534	0.553099	1	0.513509	684.6	641.7	679.5	924.1	684.6	575.8	671.1	613.6	567.3	754.1	800.9	512.2	742.1	622.2	445.2	505.1	538.4
P40327	26S proteasome regulatory subunit 4 homolog OS=Saccharomyces cerevisiae (strain ATCC 204508 / S288c) OX=559292 GN=RPT2 PE=1 SV=3	0	49.387	28	8	11	8	437	48.8	1.377	1.393	1.008	0.318011	0.241959	0.995318	0.937364	1	1	2003.3	2026.9	1466.7	2319.7	2003.3	1861	2026.1	1914.6	2027.7	2326.5	1369.7	1485.4	1448.1	1656	1302.3	1997.2	1455.1
Q6Q547	H/ACA ribonucleoprotein complex subunit NOP10 OS=Saccharomyces cerevisiae (strain ATCC 204508 / S288c) OX=559292 GN=NOP10 PE=1 SV=1	0	18.757	64	4	11	4	58	6.6	1.466	1.104	1.848	0.450849	0.999468	0.120484	1	1	0.316697	2193	1651.7	2765.5	2713.3	2193	2063.9	1711.4	1204.4	1594.1	2010.8	4168.1	1843.2	3827.7	1998.1	1162.5	1496.2	2057.8
P43593	Ubiquitin carboxyl-terminal hydrolase 6 OS=Saccharomyces cerevisiae (strain ATCC 204508 / S288c) OX=559292 GN=UBP6 PE=1 SV=1	0	24.519	13	5	11	5	499	57.1	1.467	0.906	1.317	0.0596239	0.974628	0.0905158	0.394478	1	0.267912	1281	791	1150.1	1074.1	1281	1676.6	813	755.8	769.5	859.7	1159.7	1734.7	1041.1	1140.5	885.3	824.5	873.5
P28834	Isocitrate dehydrogenase [NAD] subunit 1, mitochondrial OS=Saccharomyces cerevisiae (strain ATCC 204508 / S288c) OX=559292 GN=IDH1 PE=1 SV=2	0	25.952	14	6	11	6	360	39.3	1.558	1.077	1.467	0.00145844	0.750759	0.00595503	0.094445	1	0.0467864	2999.2	2073.7	2824.8	3739.5	2999.2	2722.7	2046.3	1814.5	2101.5	2224	2619	2835.6	2818.6	2831.1	2159.4	1925	1469.1
P38858	6-phosphogluconolactonase 3 OS=Saccharomyces cerevisiae (strain ATCC 204508 / S288c) OX=559292 GN=SOL3 PE=1 SV=2	0	31.93	36	7	11	7	249	27.8	1.592	0.974	1.31	0.00549547	0.99975	0.101363	0.154074	1	0.282416	3114.4	1906.1	2562.6	3114.4	3027.4	4419.1	1909.5	1902.7	1827	1943.6	2259.9	3570.5	2091	2905.7	1956.7	2042.1	1592.9
P32264	Glutamate 5-kinase OS=Saccharomyces cerevisiae (strain ATCC 204508 / S288c) OX=559292 GN=PRO1 PE=1 SV=2	0	33.062	16	6	11	6	428	47.1	1.646	1.205	1.517	0.502235	0.996344	0.592606	1	1	0.940163	1859.9	1360.9	1714.1	1859.9	1725	1928.3	1387.6	1334.7	1414.5	1241.9	1679.7	1881.8	1610.2	1749.2	1536.3	1129.7	1107
P29509	Thioredoxin reductase 1 OS=Saccharomyces cerevisiae (strain ATCC 204508 / S288c) OX=559292 GN=TRR1 PE=1 SV=3	0	23.913	21	4	11	4	319	34.2	1.715	1.354	1.15	0.832662	0.998763	0.997564	1	1	1	2129.3	1680.6	1427.7	1449.3	2129.3	3233.4	1336.2	2133.2	2113.8	1314.6	859.2	2290.6	972.9	2095	2438.3	1241.4	1235.6
P32467	Low-affinity glucose transporter HXT4 OS=Saccharomyces cerevisiae (strain ATCC 204508 / S288c) OX=559292 GN=HXT4 PE=1 SV=1	0	39.872	11	7	11	6	576	63.9	1.73	1.282	1.263	0.839728	0.915007	0.999874	1	1	1	3058.7	2266.9	2233.4	3058.7	4962.9	2484.6	1999.1	2499	2056.4	7883	2257.7	1974.4	2209.4	2560.9	1039.7	1768.3	5066.8
P54838	Dihydroxyacetone kinase 1 OS=Saccharomyces cerevisiae (strain ATCC 204508 / S288c) OX=559292 GN=DAK1 PE=1 SV=1	0	51.5	21	8	11	8	584	62.2	1.757	0.784	2.177	0.0566833	0.772848	0.00821868	0.384547	1	0.0572255	1678.1	749.1	2078.8	1259.6	1678.1	2486.5	728.5	723.6	797.4	770.2	1552.1	2877.7	1500.3	2784.2	1006.8	847.1	955.1
Q04925	SVF1-like protein YDR222W OS=Saccharomyces cerevisiae (strain ATCC 204508 / S288c) OX=559292 GN=YDR222W PE=1 SV=1	0	41.984	18	6	11	5	415	47.4	2.216	0.488	0.635	0.115881	0.2399	0.722549	0.532553	1	1	3658.6	805.6	1049	2065	4269.6	3658.6	696.4	849	764.3	1065.1	826.3	1463.8	917.9	1198.9	813.5	2468.7	1651.3
Q04600	Translation machinery-associated protein 64 OS=Saccharomyces cerevisiae (strain ATCC 204508 / S288c) OX=559292 GN=TMA64 PE=1 SV=1	0	32.702	17	7	10	7	565	64	0.527	1.489	1.014	0.0911679	0.262664	1	0.477514	1	1	186.8	527.5	358.9	238.6	186.8	172.8	399.2	743	696.9	336.8	403.5	268.3	364.9	353	354.1	323.3	361.1
P11938	DNA-binding protein RAP1 OS=Saccharomyces cerevisiae (strain ATCC 204508 / S288c) OX=559292 GN=RAP1 PE=1 SV=2	0	15.67	5	3	10	3	827	92.4	0.715	0.802	0.936	0.0389124	0.107881	0.854651	0.32758	1	1	573.1	643.3	750.4	654	573.1	545.3	665.5	725.1	621.9	552.7	816.5	693.6	736.4	764.6	801.9	707.9	983.7
Q00416	Helicase SEN1 OS=Saccharomyces cerevisiae (strain ATCC 204508 / S288c) OX=559292 GN=SEN1 PE=1 SV=2	0	27.481	4	9	10	9	2231	252.3	0.758	0.773	0.749	0.0993088	0.132039	0.0840985	0.497009	1	0.258159	533.2	543.2	526.6	467.3	542	533.2	518.4	544.2	560.1	542.1	528.7	495	524.5	531	577	703.1	1186.4
Q12406	Actin-related protein 7 OS=Saccharomyces cerevisiae (strain ATCC 204508 / S288c) OX=559292 GN=ARP7 PE=1 SV=1	0	29.603	20	7	10	7	477	53.8	0.765	0.955	1.229	0.234498	0.903017	0.801876	0.800515	1	1	400.9	500.7	644.6	503.7	400.9	341.8	519.7	481.8	519.4	482.7	718.3	578.5	744.9	565.8	524.4	436.3	769.2
P11433	Cell division control protein 24 OS=Saccharomyces cerevisiae (strain ATCC 204508 / S288c) OX=559292 GN=CDC24 PE=1 SV=2	0	39.462	11	6	10	6	854	96.9	0.833	1.083	0.991	0.875328	0.861729	0.963757	1	1	1	607.6	790.2	723.3	761.9	607.6	506.6	638.5	799	854.9	781.5	762.8	678.8	833	685.9	751	593.3	729.7
P53091	DNA replication licensing factor MCM6 OS=Saccharomyces cerevisiae (strain ATCC 204508 / S288c) OX=559292 GN=MCM6 PE=1 SV=2	0	32.589	8	7	10	7	1017	112.9	0.893	0.965	1.037	0.858815	0.983673	0.986118	1	1	1	1507.6	1628.7	1750.3	1867	1507.6	1331.4	1642.3	1615.3	1660.3	1559.1	1949.4	1583.4	1934.8	1577.5	1769.8	1603.4	1687.5
P32855	Exocyst complex component SEC8 OS=Saccharomyces cerevisiae (strain ATCC 204508 / S288c) OX=559292 GN=SEC8 PE=1 SV=1	0	25.714	9	6	10	6	1065	122.1	0.903	1.139	1.086	0.747327	0.89999	0.999223	1	1	1	478.7	604.2	575.8	552	478.7	384.5	530.9	658.2	683.7	554.6	616.9	537.5	658.9	447.4	622.7	530.3	487
P38333	Essential nuclear protein 1 OS=Saccharomyces cerevisiae (strain ATCC 204508 / S288c) OX=559292 GN=ENP1 PE=1 SV=1	0	20.69	10	6	10	6	483	55.1	0.916	0.931	1.104	0.99998	0.999999	0.999773	1	1	1	2154.8	2190.1	2597	3505.7	2154.8	1924.4	1933.9	2154.5	2226.3	3657.9	2646.2	2083.4	2671.7	2548.6	2353.2	1823	3193.4
P12754	Translation initiation factor eIF-2B subunit delta OS=Saccharomyces cerevisiae (strain ATCC 204508 / S288c) OX=559292 GN=GCD2 PE=1 SV=1	0	36.616	12	6	10	6	651	70.8	0.92	1.079	1.116	0.972099	0.997358	0.921472	1	1	1	774.2	907.8	938.5	935.2	774.2	703	942.5	816.8	928.7	887.5	1208.9	748.2	1125.8	782.4	823.3	841.3	918.3
Q12453	Cytoplasmic export protein 1 OS=Saccharomyces cerevisiae (strain ATCC 204508 / S288c) OX=559292 GN=CEX1 PE=1 SV=1	0	31.807	11	7	10	7	761	84.7	0.931	0.918	1.514	0.999333	0.97277	0.134922	1	1	0.344353	846.1	834.5	1376.3	990.6	846.1	822.3	843.5	793.5	883.2	825.7	1754.3	1126.8	1681	1078.4	1030.3	909.1	823.2
P25303	DnaJ-related protein SCJ1 OS=Saccharomyces cerevisiae (strain ATCC 204508 / S288c) OX=559292 GN=SCJ1 PE=1 SV=2	0	16.425	14	4	10	4	377	41.5	0.94	1.003	0.995	0.676918	0.998001	1	1	1	1	256.5	273.8	271.7	256.5	273	215.9	282.2	265.7	304.4	257.8	266.3	256.5	285.1	277.2	304.1	241.2	273
P39524	Probable phospholipid-transporting ATPase DRS2 OS=Saccharomyces cerevisiae (strain ATCC 204508 / S288c) OX=559292 GN=DRS2 PE=1 SV=2	0	16.874	4	4	10	4	1355	153.7	0.959	1.333	1.241	0.988155	0.0695869	0.208127	1	1	0.464751	597.9	831	773.2	597.9	624.6	517.5	644.1	954.1	829.7	832.3	809.7	666.1	816.5	738.3	682.6	524.5	623.2
P25582	27S pre-rRNA (guanosine(2922)-2'-O)-methyltransferase OS=Saccharomyces cerevisiae (strain ATCC 204508 / S288c) OX=559292 GN=SPB1 PE=1 SV=2	0	35.85	10	5	10	5	841	96.4	0.97	1.047	1.05	0.64692	0.993354	0.993332	1	1	1	742.2	800.7	802.9	2747	742.2	734.6	781.3	855.5	757.5	820.6	794.1	811.8	828	778.7	780.1	580.1	764.8
P38996	Nuclear polyadenylated RNA-binding protein 3 OS=Saccharomyces cerevisiae (strain ATCC 204508 / S288c) OX=559292 GN=NAB3 PE=1 SV=1	0	17.82	6	3	10	3	802	90.4	0.994	1.089	1.2	0.963785	0.711637	0.0720009	1	1	0.230551	763.4	836.2	921	763.4	798.5	707.5	844.7	785.1	858.1	827.7	954.5	889.4	953.6	805.7	834.9	767.7	741.6
P20967	2-oxoglutarate dehydrogenase, mitochondrial OS=Saccharomyces cerevisiae (strain ATCC 204508 / S288c) OX=559292 GN=KGD1 PE=1 SV=2	0	44.31	10	7	10	7	1014	114.3	1.027	1.029	1.113	0.934935	0.861075	0.345854	1	1	0.658139	636	637.5	689.1	639.3	636	627.8	626.5	648.8	621.1	666.5	732.1	616.5	706.1	672.6	642.4	551.2	619.4
P53741	UBP3-associated protein BRE5 OS=Saccharomyces cerevisiae (strain ATCC 204508 / S288c) OX=559292 GN=BRE5 PE=1 SV=1	0	21.109	13	4	10	4	515	57.6	1.041	1.082	1.1	0.991072	0.923918	0.935018	1	1	1	267.6	278.1	282.9	270.8	267.6	202.4	267.6	274.6	281.6	293.7	282.3	283.4	285.3	262.2	257	226.2	291.9
P14904	Vacuolar aminopeptidase 1 OS=Saccharomyces cerevisiae (strain ATCC 204508 / S288c) OX=559292 GN=APE1 PE=1 SV=2	0	20.434	9	3	10	3	514	57.1	1.042	1.169	1.444	0.999475	0.970785	0.0239025	1	1	0.10868	397.3	446	550.9	382.3	397.3	445.8	464.4	444.1	448	340.7	522.4	572.2	554	547.8	457.6	381.4	365.9
P36139	Protein PET10 OS=Saccharomyces cerevisiae (strain ATCC 204508 / S288c) OX=559292 GN=PET10 PE=1 SV=3	0	26.223	20	5	10	5	283	31.2	1.051	1.371	1.715	0.931483	0.990359	0.568711	1	1	0.913099	613	799	999.6	822.4	613	546.1	810.4	903.5	769.9	787.8	913.3	1041.9	964.4	1036.2	582.9	557.5	1318.3
P15442	eIF-2-alpha kinase GCN2 OS=Saccharomyces cerevisiae (strain ATCC 204508 / S288c) OX=559292 GN=GCN2 PE=1 SV=3	0	16.688	4	5	10	4	1659	190.1	1.052	1.094	1.178	0.998854	0.995954	0.998352	1	1	1	528.9	550.2	592.6	659.3	528.9	467	512.4	590.8	617.1	456.5	674.7	493.9	685.5	520.4	727.5	502.9	495.7
P32802	Transmembrane 9 superfamily member 1 OS=Saccharomyces cerevisiae (strain ATCC 204508 / S288c) OX=559292 GN=EMP70 PE=1 SV=2	0	27.044	12	6	10	6	667	75.9	1.055	1.014	1.484	0.7586	0.761828	0.000701284	1	1	0.013624	922.4	886.1	1297.1	941.7	922.4	893.4	861.5	911.5	842.9	1049.8	1466.8	1190.6	1413.2	1157.7	874.2	741	904.8
P50101	Ubiquitin carboxyl-terminal hydrolase 15 OS=Saccharomyces cerevisiae (strain ATCC 204508 / S288c) OX=559292 GN=UBP15 PE=1 SV=1	0	37.828	8	9	10	9	1230	143.5	1.061	0.911	1.198	0.605588	0.998687	0.105754	1	1	0.291984	672.1	576.9	758.5	672.1	732.4	655.1	541.2	597.7	556.9	691.1	817.8	746.2	771	687.1	633.4	525	671.3
P51601	GTP cyclohydrolase 1 OS=Saccharomyces cerevisiae (strain ATCC 204508 / S288c) OX=559292 GN=FOL2 PE=1 SV=1	0	21.999	30	8	10	8	243	27.8	1.097	1.317	1.2	0.996118	0.360406	0.994088	1	1	1	693.6	833.1	758.8	746.7	693.6	545.4	777.4	805.4	861.6	1164.8	772.4	624.9	776.2	745.5	597.5	869	632.4
P15436	DNA polymerase delta catalytic subunit OS=Saccharomyces cerevisiae (strain ATCC 204508 / S288c) OX=559292 GN=POL3 PE=1 SV=4	0	28.29	5	4	10	4	1097	124.5	1.097	1.082	1.218	0.994978	0.999002	0.659966	1	1	1	415.8	409.9	461.6	466.4	415.8	347.4	347.8	432.2	438.4	388.8	512.9	415.5	518.6	376.8	473.9	379	328.6
Q01159	mRNA-capping enzyme subunit alpha OS=Saccharomyces cerevisiae (strain ATCC 204508 / S288c) OX=559292 GN=CEG1 PE=1 SV=2	0	25.783	13	5	10	5	459	52.7	1.112	0.936	1.8	0.9574	0.940361	0.00774708	1	1	0.0548196	563.2	474	911.6	528.1	563.2	578.7	391.5	476.3	509.4	471.7	1050.7	806	1031.1	723.8	506.4	486.4	528.1
P36114	IML2-like protein YKR018C OS=Saccharomyces cerevisiae (strain ATCC 204508 / S288c) OX=559292 GN=YKR018C PE=1 SV=1	0	36.526	10	4	10	4	725	81.7	1.115	0.944	1.05	0.786062	0.923571	0.847043	1	1	1	800.7	677.7	753.7	739.2	800.7	826.5	686.9	668.6	664.2	719.7	747.6	868.9	759.8	737.5	795.9	664.4	717.8
P54837	Endoplasmic reticulum vesicle protein 25 OS=Saccharomyces cerevisiae (strain ATCC 204508 / S288c) OX=559292 GN=ERV25 PE=1 SV=1	0	18.357	12	3	10	3	211	24.1	1.131	1.13	2.754	0.99867	0.99958	0.00565015	1	1	0.0462108	1456.1	1455.1	3545.5	1607.3	1400.5	1456.1	1894.9	1293.1	1431.3	1479.3	4680.3	2911	4310.8	2916.1	1287.4	1190.1	2504.2
P36000	AP-1 complex subunit beta-1 OS=Saccharomyces cerevisiae (strain ATCC 204508 / S288c) OX=559292 GN=APL2 PE=1 SV=1	0	41.622	18	9	10	9	726	81.8	1.154	1.056	1.582	0.982701	0.999964	0.147717	1	1	0.365783	1653.3	1512.7	2267	1830.7	1653.3	1549	1341.7	1676.7	1612	1419.4	3054.5	1783.9	2881	1746.5	1868.2	1432.6	1343.7
P07256	Cytochrome b-c1 complex subunit 1, mitochondrial OS=Saccharomyces cerevisiae (strain ATCC 204508 / S288c) OX=559292 GN=COR1 PE=1 SV=1	0	33.281	21	6	10	6	457	50.2	1.186	0.991	1.689	0.635788	0.986751	0.0445836	1	1	0.165858	930.4	777.7	1324.7	895.2	930.4	1322.3	986.2	638.9	813	743.9	1503.5	1225.9	1431.6	1156.3	688.2	784.4	1098.9
P40160	Serine/threonine-protein kinase RIO2 OS=Saccharomyces cerevisiae (strain ATCC 204508 / S288c) OX=559292 GN=RIO2 PE=1 SV=1	0	32.251	18	7	10	7	425	49.1	1.203	0.815	1.407	0.181481	0.9397	0.117254	0.683995	1	0.311268	1255.9	850.4	1468.7	1948.2	1207.5	1255.9	855.9	878.3	839.3	844.9	1619.3	1306.7	1599.6	1348.6	1045.3	1043.7	811.3
P38836	Putative metallocarboxypeptidase ECM14 OS=Saccharomyces cerevisiae (strain ATCC 204508 / S288c) OX=559292 GN=ECM14 PE=1 SV=1	0	37.938	20	5	10	5	430	49.8	1.209	1.038	1.469	0.999973	0.991061	0.963791	1	1	1	652.8	560.6	793.1	596.1	652.8	795.4	486.3	707.3	584.8	537.4	844.9	807.4	779	755.3	1093.6	475.7	540
P32599	Fimbrin OS=Saccharomyces cerevisiae (strain ATCC 204508 / S288c) OX=559292 GN=SAC6 PE=1 SV=1	0	28.558	18	8	10	8	642	71.7	1.222	0.944	1.899	0.109291	0.935858	0.000229718	0.521152	1	0.00903132	528	408.1	820.5	521.9	528	631.3	460.1	307.3	444	375.1	871.8	724.4	865.3	778.1	432.4	432.2	400.5
P49090	Asparagine synthetase [glutamine-hydrolyzing] 2 OS=Saccharomyces cerevisiae (strain ATCC 204508 / S288c) OX=559292 GN=ASN2 PE=1 SV=2	0	33.375	19	8	10	5	572	64.6	1.225	1.012	1.127	0.104615	0.997865	0.597428	0.509349	1	0.945925	320.6	264.7	294.8	283.9	320.6	376.6	302.3	256.7	272.9	253.5	261.1	325.9	292.1	297.5	278.4	255.8	261.6
P48234	Ribosome biogenesis protein ENP2 OS=Saccharomyces cerevisiae (strain ATCC 204508 / S288c) OX=559292 GN=ENP2 PE=1 SV=2	0	33.78	14	8	10	8	707	81.7	1.248	1.03	1.682	0.90554	1	0.131792	1	1	0.339326	345.8	285.5	466.3	386.8	345.8	299.1	275.3	257.7	331.9	296.1	688.9	309.4	631.6	344.2	277.1	329.7	267.6
Q12176	Ribosome biogenesis protein MAK21 OS=Saccharomyces cerevisiae (strain ATCC 204508 / S288c) OX=559292 GN=MAK21 PE=1 SV=1	0	39.462	9	6	10	6	1025	116.6	1.259	1.053	2.041	0.888404	0.999766	0.0885045	1	1	0.265265	1521.7	1272.6	2468.4	2056.1	1521.7	1233.3	1131.6	1337.2	1299.7	1246.2	3394.9	2054.1	2966.2	1327.6	1143.7	1569.4	1209.1
P07213	Mitochondrial import receptor subunit TOM70 OS=Saccharomyces cerevisiae (strain ATCC 204508 / S288c) OX=559292 GN=TOM70 PE=1 SV=2	0	48.73	17	7	10	7	617	70.1	1.268	1.189	1.524	0.946109	0.989112	0.181185	1	1	0.421778	1857.5	1741.5	2232.2	1857.5	1625.4	1944.5	1838.3	1622.2	1649.9	1862.2	2328.9	1961.7	2317.8	2149.7	1464.9	1302.4	2346.9
P31383	Protein phosphatase PP2A regulatory subunit A OS=Saccharomyces cerevisiae (strain ATCC 204508 / S288c) OX=559292 GN=TPD3 PE=1 SV=3	0	22.991	16	7	10	7	635	70.9	1.293	0.909	2.235	0.919895	0.219948	0.00516089	1	1	0.0433411	586.3	412.4	1013.9	586.3	538.9	715.9	348.2	402	446.4	423.2	1124.4	852.4	1035.6	992.6	453.4	453.6	781.1
P43588	Ubiquitin carboxyl-terminal hydrolase RPN11 OS=Saccharomyces cerevisiae (strain ATCC 204508 / S288c) OX=559292 GN=RPN11 PE=1 SV=1	0	28.025	17	5	10	5	306	34.4	1.302	1.144	1.146	0.00533319	0.0504055	0.133697	0.154074	1	0.34299	1388.9	1221.1	1222.5	1550.9	1388.9	1301.1	1243.1	1199.4	1180.8	1496.1	1230.4	1184	1214.6	1287.4	1071.4	1017.2	1067
P40579	Uncharacterized oxidoreductase YIR035C OS=Saccharomyces cerevisiae (strain ATCC 204508 / S288c) OX=559292 GN=YIR035C PE=1 SV=1	0	19.594	15	3	10	3	254	27.5	1.313	0.948	1.997	0.140202	0.916266	0.00122284	0.582904	1	0.0180448	520.1	375.5	791.1	520.1	507.8	720.2	396.2	355.9	426	324.6	663.2	1020.2	697	897.9	457.2	396.2	388.1
P15565	tRNA (guanine(26)-N(2))-dimethyltransferase, mitochondrial OS=Saccharomyces cerevisiae (strain ATCC 204508 / S288c) OX=559292 GN=TRM1 PE=1 SV=1	0	26.621	16	8	10	8	570	64	1.394	1.081	1.369	0.830749	0.970868	0.893034	1	1	1	1581.5	1226.8	1553.9	1674.7	1581.5	1541.2	1219.1	1234.6	1149.7	2349.2	1690.3	1278.9	1720.4	1428.5	859.7	1134.8	1917.8
P53598	Succinate--CoA ligase [ADP-forming] subunit alpha, mitochondrial OS=Saccharomyces cerevisiae (strain ATCC 204508 / S288c) OX=559292 GN=LSC1 PE=1 SV=1	0	26.1	29	6	10	6	329	35	1.417	1.182	1.451	0.00219617	0.148407	0.000789365	0.114468	1	0.0142955	1071.7	894	1097	1059.5	1071.7	1090.5	911.2	849	877.2	967.7	1137	1052.6	1084.8	1109.4	698.4	756.3	881.1
P23639	Proteasome subunit alpha type-2 OS=Saccharomyces cerevisiae (strain ATCC 204508 / S288c) OX=559292 GN=PRE8 PE=1 SV=1	0	40.816	33	7	10	7	250	27.1	1.42	1.16	1.278	0.53396	0.531875	0.756184	1	1	1	1259.9	1029.8	1134.6	1118.6	1259.9	1573.2	2772.6	889.2	1185.6	894.5	1025.5	1255.3	1006.4	1382	887.5	816.5	914
P18759	Vesicular-fusion protein SEC18 OS=Saccharomyces cerevisiae (strain ATCC 204508 / S288c) OX=559292 GN=SEC18 PE=1 SV=2	0	44.347	12	7	10	6	758	84	1.444	1.352	1.743	0.113739	0.318215	0.00218822	0.529878	1	0.0256936	991.2	928	1196.3	991.2	898.8	1047.8	930.1	925.8	976.5	804.6	1224.8	1115.4	1231.5	1168.4	962.3	679	686.5
P47176	Branched-chain-amino-acid aminotransferase, cytosolic OS=Saccharomyces cerevisiae (strain ATCC 204508 / S288c) OX=559292 GN=BAT2 PE=1 SV=1	0	39.445	23	6	10	3	376	41.6	1.451	1.031	1.38	0.236659	1	0.278833	0.80532	1	0.561608	885.7	629	842.1	724	885.7	1242.4	622.2	760.3	635.9	595.7	1168.9	758	935.3	758.2	837.9	535.9	610.2
P04046	Amidophosphoribosyltransferase OS=Saccharomyces cerevisiae (strain ATCC 204508 / S288c) OX=559292 GN=ADE4 PE=1 SV=2	0	36.503	19	8	10	8	510	56.7	1.533	1.089	1.275	0.00113104	0.975591	0.0758837	0.088826	1	0.237428	822.1	584	683.6	805.1	822.1	998.4	584	604.7	584	489.7	604.3	768.9	608.7	767.8	511.5	568.7	536.2
P38137	Peroxisomal-coenzyme A synthetase OS=Saccharomyces cerevisiae (strain ATCC 204508 / S288c) OX=559292 GN=PCS60 PE=1 SV=1	0	36.114	14	7	10	7	543	60.5	1.752	1.077	1.434	0.0148022	0.999225	0.134727	0.217486	1	0.344353	1071.7	658.8	877.5	818.9	1071.7	1564.2	682.2	642.3	675.8	575.8	800.7	1054.2	768.4	961.7	698	564.6	611.9
Q08732	Serine/threonine-protein kinase HRK1 OS=Saccharomyces cerevisiae (strain ATCC 204508 / S288c) OX=559292 GN=HRK1 PE=1 SV=1	0	23.792	8	7	10	7	759	85.6	1.843	1.567	2.041	0.0907031	0.402872	0.0625373	0.477514	1	0.208816	1764.6	1500.6	1954.3	2733.3	1764.6	1359.9	988	1317.9	1708.5	2054.3	2310.4	1730.1	2207.7	1429.2	957.6	1146.9	941
Q12692	Histone H2A.Z OS=Saccharomyces cerevisiae (strain ATCC 204508 / S288c) OX=559292 GN=HTZ1 PE=1 SV=3	0	13.585	19	3	9	2	134	14.3	0.488	0.422	0.584	0.00196869	0.000447896	0.00971495	0.110713	0.287018	0.0619727	434	375.6	519.9	450.3	434	370.3	462.7	308.8	393.3	358.7	491.2	516.3	525.1	523.6	889.6	700.6	1481.6
P20436	DNA-directed RNA polymerases I, II, and III subunit RPABC3 OS=Saccharomyces cerevisiae (strain ATCC 204508 / S288c) OX=559292 GN=RPB8 PE=1 SV=1	0	22.365	38	4	9	4	146	16.5	0.492	0.307	0.395	0.082917	0.00398403	0.0154809	0.462338	0.336689	0.0835432	1854.3	1154.4	1488	1384.8	2210.2	1854.3	1089.6	1150.9	1158	1599.4	1338.5	1653.5	1400.4	1581	6014.2	1950.3	3766.4
Q02486	ARS-binding factor 2, mitochondrial OS=Saccharomyces cerevisiae (strain ATCC 204508 / S288c) OX=559292 GN=ABF2 PE=1 SV=1	0	22.237	30	7	9	7	183	21.5	0.537	0.59	0.844	0.179372	0.113536	0.986157	0.67724	1	1	550.7	605.7	865.8	540.6	637.7	550.7	636.8	576.9	635.9	419.3	792.3	946.1	785.8	1046.5	1026	562.6	1637.8
P32910	DNA-directed RNA polymerase III subunit RPC6 OS=Saccharomyces cerevisiae (strain ATCC 204508 / S288c) OX=559292 GN=RPC34 PE=1 SV=1	0	26.252	24	5	9	5	317	36.1	0.74	0.955	1.115	0.42869	0.878896	0.999998	1	1	1	807.5	1042.6	1217.5	998.1	807.5	761.8	904.3	1141	1002.5	1084.2	1659.9	1025.4	1445.6	909.8	1091.9	982.7	1757.8
P08536	Sulfate adenylyltransferase OS=Saccharomyces cerevisiae (strain ATCC 204508 / S288c) OX=559292 GN=MET3 PE=1 SV=2	0	32.351	14	4	9	4	511	57.7	0.777	0.847	0.747	0.89981	0.874684	0.372182	1	1	0.69041	459.3	501.2	442.1	581.5	435.4	459.3	512.4	527.4	490.3	427.5	463.3	421.8	509.1	370.4	591.5	646.9	416.7
P33332	Exocyst complex component SEC3 OS=Saccharomyces cerevisiae (strain ATCC 204508 / S288c) OX=559292 GN=SEC3 PE=1 SV=1	0	26.689	7	7	9	6	1336	154.6	0.874	1.025	0.907	0.985447	0.949836	0.999999	1	1	1	269.8	316.5	280.1	290.7	269.8	237.4	259	343	326.3	307	315.2	248.7	333	248.9	340	308.8	214.6
Q08689	N-alpha-acetyltransferase NAT5 OS=Saccharomyces cerevisiae (strain ATCC 204508 / S288c) OX=559292 GN=NAT5 PE=1 SV=1	0	26.555	40	4	9	4	176	19.7	0.879	1.072	1.181	0.999996	0.986296	0.848244	1	1	1	585	713.6	785.8	883	585	551.6	697.2	669.6	730.4	745.5	915.9	674.3	964.3	562.6	665.5	631.9	696.7
P39107	Mannan polymerase complexes subunit MNN9 OS=Saccharomyces cerevisiae (strain ATCC 204508 / S288c) OX=559292 GN=MNN9 PE=1 SV=3	0	28.327	17	6	9	5	395	45.9	0.889	1.045	0.877	0.52021	0.999925	0.478674	1	1	0.812492	402	472.9	397	402	457.5	325	498.3	619	448.8	417.3	359.3	402.2	391.8	421.2	655.7	419.8	452.4
Q01852	Mitochondrial import inner membrane translocase subunit TIM44 OS=Saccharomyces cerevisiae (strain ATCC 204508 / S288c) OX=559292 GN=TIM44 PE=1 SV=1	0	15.627	12	5	9	5	431	48.8	0.889	1.062	1.479	0.994779	0.999995	0.197547	1	1	0.447676	599.1	715.1	996.4	783.1	599.1	583.8	590.5	683	789	748.6	1340.8	734.5	1272.4	780.3	673.6	633.1	775.6
P47064	AP-3 complex subunit sigma OS=Saccharomyces cerevisiae (strain ATCC 204508 / S288c) OX=559292 GN=APS3 PE=1 SV=1	0	11.794	7	1	9	1	194	21.9	0.898	1.123	1.201	0.503989	0.989251	0.993333	1	1	1	332.5	415.6	444.8	351.6	332.5	312.1	404.4	427.2	460.7	387.2	474.5	431.1	458.9	320.8	496.1	370.2	345.9
Q04432	Glutathione-independent glyoxalase HSP31 OS=Saccharomyces cerevisiae (strain ATCC 204508 / S288c) OX=559292 GN=HSP31 PE=1 SV=1	0	18.296	15	2	9	2	237	25.7	0.898	0.99	1.571	0.999548	0.999992	0.0432167	1	1	0.16317	571.7	630.3	1000.6	571.7	543.3	634.7	891.1	556.6	713.7	358.3	1009.6	1388	980.7	991.6	636.8	645.2	537.8
P13393	TATA-box-binding protein OS=Saccharomyces cerevisiae (strain ATCC 204508 / S288c) OX=559292 GN=SPT15 PE=1 SV=3	0	32.891	38	7	9	7	240	27	0.927	0.918	1.034	0.448626	0.552663	0.846696	1	1	1	1235.9	1223.8	1378.5	1236.3	1235.9	1013.8	1229.4	1218.3	1206.3	1279.4	1277.1	1467.4	1295	1487.3	1332.7	1079.6	3374.5
Q03790	Nucleoporin NUP53 OS=Saccharomyces cerevisiae (strain ATCC 204508 / S288c) OX=559292 GN=NUP53 PE=1 SV=1	0.012	2.297	1	1	9	1	475	52.6	0.959	1.184	0.747	0.645721	0.742815	0.0446271	1	1	0.165858	1056.2	1304.1	822.4	1057.4	1056.2	917	1466.9	1263.9	1345.5	1191.4	716.5	914.1	739.9	1045.9	1327.1	1083.5	1101.6
P32588	Nuclear and cytoplasmic polyadenylated RNA-binding protein PUB1 OS=Saccharomyces cerevisiae (strain ATCC 204508 / S288c) OX=559292 GN=PUB1 PE=1 SV=4	0	37.023	18	5	9	5	453	50.7	0.98	0.876	1.614	0.883256	0.412546	0.00134665	1	1	0.0189328	1025.3	916.7	1688.8	1007.9	1025.3	1393.1	879.9	955.1	969.8	747.9	1612.8	1768.3	1553	1801	1130.8	1046.3	939.4
P46989	Autophagy-related protein 27 OS=Saccharomyces cerevisiae (strain ATCC 204508 / S288c) OX=559292 GN=ATG27 PE=1 SV=2	0	16.848	18	4	9	4	271	30.2	0.993	0.959	1.584	0.979221	0.990864	0.0984598	1	1	0.279427	667.4	644.5	1065.2	710.6	667.4	610	690.4	601.7	544.5	918	1061.3	1000.1	1105	1069.2	672.3	564.3	974
P47035	Nucleolar protein NET1 OS=Saccharomyces cerevisiae (strain ATCC 204508 / S288c) OX=559292 GN=NET1 PE=1 SV=1	0	27.443	7	8	9	8	1189	128.5	1.021	1.037	1.763	0.999979	0.997853	0.00517173	1	1	0.0433411	302.6	307.3	522.5	349.5	277.8	302.6	318.6	296.4	323.5	247.6	614.1	447.1	610.5	411.6	296.4	324.1	295.7
P32783	mRNA cap guanine-N7 methyltransferase OS=Saccharomyces cerevisiae (strain ATCC 204508 / S288c) OX=559292 GN=ABD1 PE=1 SV=1	0	31.248	14	7	9	7	436	50.3	1.026	1.112	1.602	0.999678	0.999662	0.298086	1	1	0.589824	1298.8	1407.2	2027.8	1609.7	1298.8	1254.3	1820.3	994.2	1819	1088.5	2771.7	1555.2	2524.6	1628.7	991.8	1265.7	1838.3
P40106	Glycerol-1-phosphate phosphohydrolase 2 OS=Saccharomyces cerevisiae (strain ATCC 204508 / S288c) OX=559292 GN=GPP2 PE=1 SV=1	0	24.588	18	5	9	1	250	27.8	1.03	0.967	1.513	0.999997	0.99534	0.582615	1	1	0.927756	344.6	323.4	506.1	316.1	344.6	356.3	309.2	351.4	338.3	260.9	293.3	863	300.3	853.1	402	302.7	334.6
P38758	Putative oxidoreductase TDA3 OS=Saccharomyces cerevisiae (strain ATCC 204508 / S288c) OX=559292 GN=TDA3 PE=1 SV=2	0	16.904	6	2	9	2	523	57.6	1.032	0.699	2.06	0.997505	0.394422	0.00957296	1	1	0.0616113	713.9	483.5	1425.4	713.9	658.1	789.8	451.1	524.9	486.3	480.7	2011.5	1223.2	1661	1082.9	803.2	691.9	556.7
P46985	Probable alpha-1,6-mannosyltransferase MNN11 OS=Saccharomyces cerevisiae (strain ATCC 204508 / S288c) OX=559292 GN=MNN11 PE=1 SV=2	0	29.077	15	5	9	5	422	47.8	1.039	1.071	1.677	0.985109	0.999951	0.0271486	1	1	0.118007	910.4	938	1469.5	910.4	863.6	910.5	982.4	842.1	1054.7	895.7	1665.6	1362.4	1585	1251.5	1290.4	766	876.2
P12688	Serine/threonine-protein kinase YPK1 OS=Saccharomyces cerevisiae (strain ATCC 204508 / S288c) OX=559292 GN=YPK1 PE=1 SV=2	0	35.195	14	7	9	7	680	76.4	1.062	1.005	1.965	0.999995	1	0.0291732	1	1	0.123697	889.9	841.5	1645.8	937.5	701.1	889.9	922.4	767.7	951.4	673.5	2336.2	1369.7	1977.6	987.7	880.6	837.6	763.2
P37262	6-phosphogluconolactonase-like protein 2 OS=Saccharomyces cerevisiae (strain ATCC 204508 / S288c) OX=559292 GN=SOL2 PE=1 SV=2	0	19.72	10	2	9	2	315	34.5	1.067	0.752	1.346	0.999046	0.858916	0.936153	1	1	1	1021.9	719.9	1289.3	1021.9	972.1	1164	711.8	642.8	728	751	1310.3	1338.8	1268.6	1028.2	957.6	918.1	1023.2
P25586	KRR1 small subunit processome component OS=Saccharomyces cerevisiae (strain ATCC 204508 / S288c) OX=559292 GN=KRR1 PE=1 SV=1	0	22.026	19	6	9	6	316	37.1	1.074	1.495	1.183	0.999524	0.605706	0.999949	1	1	1	764	1063.3	841.4	905.3	764	691.6	1075	1051.7	1168	791.7	1015	640.5	949.1	745.9	1130	658.6	711.3
P14743	Glycylpeptide N-tetradecanoyltransferase OS=Saccharomyces cerevisiae (strain ATCC 204508 / S288c) OX=559292 GN=NMT1 PE=1 SV=1	0	25.945	16	6	9	6	455	52.8	1.086	1.198	1.289	0.992878	0.986625	0.424248	1	1	0.756672	1037.9	1144.8	1231.8	1015.4	1037.9	1136	1168.5	1121.6	1239	800.3	1268.3	1196.3	1312.9	1193.4	1230.9	872.1	955.6
P36068	SWI5-dependent HO expression protein 2 OS=Saccharomyces cerevisiae (strain ATCC 204508 / S288c) OX=559292 GN=SHE2 PE=1 SV=1	0	26.571	17	2	9	2	246	28.2	1.096	1.06	1.451	0.924379	0.999315	0.529152	1	1	0.867177	550.5	532.5	728.9	934	550.5	547.4	468.3	714.7	605.5	448.6	681.7	823.3	705.7	752.9	751.9	502.4	489.7
P33333	Probable 1-acyl-sn-glycerol-3-phosphate acyltransferase OS=Saccharomyces cerevisiae (strain ATCC 204508 / S288c) OX=559292 GN=SLC1 PE=1 SV=1	0	23.958	19	6	9	6	303	33.9	1.106	0.918	1.797	0.971409	0.547216	0.185024	1	1	0.428549	304.1	252.6	494.2	337.3	304.1	256.3	270.1	234.4	236.2	289.8	549.5	413.5	550.7	444.4	275	248.5	525.4
Q12246	Sphingoid long chain base kinase 4 OS=Saccharomyces cerevisiae (strain ATCC 204508 / S288c) OX=559292 GN=LCB4 PE=1 SV=1	0	24.144	13	6	9	6	624	69.6	1.123	1.011	0.767	0.996973	0.997503	0.828389	1	1	1	342.9	308.9	234.3	342.9	416.5	249.3	278.3	334.6	285.2	426.7	232.5	225.8	236	286.2	275.9	337	305.4
P32381	Actin-related protein 2 OS=Saccharomyces cerevisiae (strain ATCC 204508 / S288c) OX=559292 GN=ARP2 PE=1 SV=1	0	36.944	21	6	9	6	391	44	1.143	0.867	1.218	0.599206	0.762278	0.452893	1	1	0.788137	955.1	724.8	1018	955.1	943.7	1118.4	715.7	804.9	734	695.8	963.5	1058.9	978.7	1089.1	1056.8	835.9	672.4
P38328	Actin-related protein 2/3 complex subunit 1 OS=Saccharomyces cerevisiae (strain ATCC 204508 / S288c) OX=559292 GN=ARC40 PE=1 SV=1	0	29.124	22	6	9	6	384	42.4	1.145	0.988	1.51	0.929228	0.989458	0.0754528	1	1	0.236426	1196.8	1033.4	1578.5	1085.5	1196.8	1351.7	1057.9	1062.1	992.1	1009.5	1641	1465	1633.4	1525.5	1330.1	1045.6	929.2
P38264	SRP-independent targeting protein 3 OS=Saccharomyces cerevisiae (strain ATCC 204508 / S288c) OX=559292 GN=PHO88 PE=1 SV=1	0	17.589	30	4	9	4	188	21.1	1.152	1.017	1.363	0.979373	0.980796	0.381184	1	1	0.702233	394.6	348.4	467	427.3	394.6	369.3	334	315.2	363.4	403.3	468.3	412.7	467.1	466.9	342.6	313.4	482.7
Q06704	Golgin IMH1 OS=Saccharomyces cerevisiae (strain ATCC 204508 / S288c) OX=559292 GN=IMH1 PE=1 SV=1	0	34.459	11	8	9	8	911	105.2	1.153	1.125	1.965	0.935639	0.973413	0.0114642	1	1	0.0694025	1041.7	1016.8	1776.3	1108.7	975.8	1041.7	948.5	864.4	1135.7	1090.1	2469.2	1270.3	2315.9	1362.4	767.3	1096.1	903.8
P31384	Glucose-repressible alcohol dehydrogenase transcriptional effector OS=Saccharomyces cerevisiae (strain ATCC 204508 / S288c) OX=559292 GN=CCR4 PE=1 SV=2	0	25.085	7	5	9	5	837	94.6	1.177	1.064	1.754	0.896822	0.999993	0.098967	1	1	0.279752	675.9	611.1	1007.2	815.9	675.9	643.2	547.6	592.3	635.5	630.5	1422.3	799.3	1269.3	709.3	639.4	574.3	565.9
P42941	Phosphoserine phosphatase OS=Saccharomyces cerevisiae (strain ATCC 204508 / S288c) OX=559292 GN=SER2 PE=1 SV=1	0	13.134	9	2	9	2	309	34.2	1.181	1.237	0.886	0.998689	0.999956	0.868271	1	1	1	1088.2	1140.1	816.4	880.9	1088.2	1245.3	1143.2	1137	1193.9	697	504.1	1210.3	617.8	1078.8	1213.8	877.2	921.6
P50896	Protein PSP1 OS=Saccharomyces cerevisiae (strain ATCC 204508 / S288c) OX=559292 GN=PSP1 PE=1 SV=2	0	9.959	3	2	9	2	841	95.3	1.197	1.126	1.742	0.871555	0.998105	0.0120312	1	1	0.0717515	603.7	567.6	878.4	684.1	603.7	586.6	551.9	583.9	637.9	532.7	1057.9	734.4	1045.2	738.3	695.4	504.3	491.9
P21827	Guanine nucleotide exchange factor SRM1 OS=Saccharomyces cerevisiae (strain ATCC 204508 / S288c) OX=559292 GN=SRM1 PE=1 SV=1	0	28.977	18	7	9	7	482	53	1.203	1.069	1.714	0.98993	0.999999	0.262877	1	1	0.540681	799.7	710.5	1139.8	770.3	799.7	805.3	634.2	796	808.6	624.3	1542.5	775.8	1459.5	890	855	646.7	664.8
Q06151	m7GpppX diphosphatase OS=Saccharomyces cerevisiae (strain ATCC 204508 / S288c) OX=559292 GN=DCS1 PE=1 SV=1	0	35.565	19	5	9	5	350	40.7	1.244	0.914	1.856	0.91156	0.975314	0.0200777	1	1	0.0970723	870.5	639.7	1298.8	870.5	835.4	944.7	613.2	1076	667.4	583.6	1271.2	1509.2	1304	1293.7	969.6	684.4	700
P32939	GTP-binding protein YPT7 OS=Saccharomyces cerevisiae (strain ATCC 204508 / S288c) OX=559292 GN=YPT7 PE=1 SV=1	0	31.536	27	6	9	6	208	23	1.245	1.067	1.723	0.111164	0.907658	0.0466743	0.525572	1	0.170793	1905.7	1632	2637.1	4284.6	1731.3	1905.7	1516.2	1812	1541	1728.4	2807.9	2594.7	2680.1	2272.6	1148.8	1571.6	1530.2
P29465	Chitin synthase 3 OS=Saccharomyces cerevisiae (strain ATCC 204508 / S288c) OX=559292 GN=CHS3 PE=1 SV=3	0	18.207	4	5	9	4	1165	131.5	1.251	1.028	1.415	0.931498	0.999973	0.283254	1	1	0.567305	524.8	431.3	593.5	532.3	524.8	449.8	439.5	388.1	423.2	539.8	675.8	521.4	675.5	508.3	388.8	419.6	558.9
P30619	Protein transport protein SEC1 OS=Saccharomyces cerevisiae (strain ATCC 204508 / S288c) OX=559292 GN=SEC1 PE=1 SV=1	0	22.836	9	5	9	5	724	83.4	1.253	1.081	1.696	0.546237	0.999977	0.0197885	1	1	0.096769	419.2	361.4	567.1	441.3	419.2	408.7	307.9	347.4	379.4	375.9	654.4	503	639.5	412.6	334.5	321.9	389.7
P35197	ADP-ribosylation factor GTPase-activating protein GCS1 OS=Saccharomyces cerevisiae (strain ATCC 204508 / S288c) OX=559292 GN=GCS1 PE=1 SV=1	0	26.98	13	5	9	5	352	39.3	1.41	1.163	1.717	0.00245111	0.211586	0.000200587	0.124715	1	0.00893031	1396.4	1151.7	1701.1	1338.6	1396.4	1908.4	1139.8	1152.4	1228.2	1151.1	1767.3	1623.3	1637.3	1885.8	831.9	990.7	1069.2
Q06689	Cell membrane protein YLR413W OS=Saccharomyces cerevisiae (strain ATCC 204508 / S288c) OX=559292 GN=YLR413W PE=1 SV=1	0	27.506	7	4	9	4	675	72.7	1.436	0.945	0.926	0.882975	0.976205	0.998172	1	1	1	1141.4	751.3	736.3	855.8	1212.6	1141.4	732.4	770.7	726	1904.5	852.6	639.7	847.4	621.2	599.2	794.9	1060
P38197	Pyridoxal phosphate homeostasis protein OS=Saccharomyces cerevisiae (strain ATCC 204508 / S288c) OX=559292 GN=YBL036C PE=1 SV=1	0	25.514	25	5	9	5	257	29.1	1.465	1.118	2.201	0.294454	0.999722	0.0123728	0.906765	1	0.0726389	884.7	674.8	1329.2	772	884.7	1175.7	674.5	675.1	756.7	569.1	1451.3	1412.8	1250.5	990.1	778.4	573.8	603.8
P38795	Glutamine-dependent NAD(+) synthetase OS=Saccharomyces cerevisiae (strain ATCC 204508 / S288c) OX=559292 GN=QNS1 PE=1 SV=1	0	25.124	10	6	9	6	714	80.6	1.507	0.928	1.073	0.207471	0.870559	0.998358	0.752314	1	1	514.1	316.6	365.9	432.4	514.1	675.8	345.2	268.6	304.4	329.3	281.2	534.6	297.9	449.5	414	341.1	331.3
P32614	Fumarate reductase 1 OS=Saccharomyces cerevisiae (strain ATCC 204508 / S288c) OX=559292 GN=FRD1 PE=1 SV=1	0	42.221	23	7	9	7	470	50.8	1.57	1.043	1.402	0.197018	1	0.496216	0.727668	1	0.833004	1758.7	1168.5	1569.9	1427.5	1758.7	2576.7	1340	1115.7	1223.9	990	1129.9	2263.7	1174.6	2098.3	1259.6	1119.9	1118.3
P53281	LAS seventeen-binding protein 1 OS=Saccharomyces cerevisiae (strain ATCC 204508 / S288c) OX=559292 GN=LSB1 PE=1 SV=1	0	13.003	15	2	9	2	241	26.1	1.58	1.201	1.367	0.0449836	0.821274	0.273303	0.344843	1	0.553077	684.7	520.5	592.3	684.7	682.9	988.5	578.9	495.6	546.5	450.6	516.9	787.2	524.1	669.5	442.2	433.4	423.2
Q00776	AP-1 complex subunit mu-1-I OS=Saccharomyces cerevisiae (strain ATCC 204508 / S288c) OX=559292 GN=APM1 PE=1 SV=2	0	20.73	17	7	9	7	475	53.8	1.633	1.142	2.395	0.152885	0.979016	0.00118284	0.614128	1	0.0180448	385.3	269.5	565	385.3	329.6	407	271.9	267.1	299.2	242.9	723.7	478.4	631.4	505.6	284	235.9	227.6
P24783	ATP-dependent RNA helicase DBP2 OS=Saccharomyces cerevisiae (strain ATCC 204508 / S288c) OX=559292 GN=DBP2 PE=1 SV=1	0	35.003	12	6	9	6	546	61	1.678	1.469	0.908	0.0559689	0.135762	0.966392	0.382126	1	1	2002.3	1751.9	1082.9	1902.2	2041.2	2002.3	1368.7	1296.1	2400.3	2242.4	933.9	1130.8	1036.9	1181.1	1333.1	1022	1192.9
P53886	Anaphase-promoting complex subunit 1 OS=Saccharomyces cerevisiae (strain ATCC 204508 / S288c) OX=559292 GN=APC1 PE=1 SV=2	0	35.973	5	6	9	6	1748	196	1.945	1.499	0.932	0.198062	0.409347	0.984702	0.728498	1	1	1905.8	1468.8	913.7	1905.8	2115.2	1090.4	1469.1	1468.6	1237	1509	699.1	995.5	840.5	993.2	794.2	1174.1	980
Q3E7X9	40S ribosomal protein S28-A OS=Saccharomyces cerevisiae (strain ATCC 204508 / S288c) OX=559292 GN=RPS28A PE=1 SV=1	0	32.561	58	5	9	5	67	7.6	2.164	1.061	1.551	0.0117078	0.963103	0.198147	0.208496	1	0.447754	2828	1386.7	2027.1	2133	2828	4381.2	1864	1285.2	1458	1318.9	1503.8	2633.2	1560.5	2707.1	1307	1202.3	1384.8
P07277	Mevalonate kinase OS=Saccharomyces cerevisiae (strain ATCC 204508 / S288c) OX=559292 GN=ERG12 PE=1 SV=1	0	33.989	15	5	9	5	443	48.4	2.249	2.074	1.562	0.0640056	0.0752652	0.446809	0.409521	1	0.781368	1680.1	1549.3	1166.7	1505	1736.6	1680.1	1174.5	1995.4	1830.2	1311.5	1162	1474.8	1171.4	1065.1	1326.3	747	638.9
P04051	DNA-directed RNA polymerase III subunit RPC1 OS=Saccharomyces cerevisiae (strain ATCC 204508 / S288c) OX=559292 GN=RPO31 PE=1 SV=1	0	31.473	6	6	8	6	1460	162.2	0.366	0.368	0.339	0.044638	0.0337734	0.0178799	0.344843	1	0.0911916	751.4	755.7	695.2	768.2	751.4	725.8	655.6	775.2	736.8	882.8	761.1	635.1	771.3	619.5	802.4	2928.8	2052.9
P40422	DNA-directed RNA polymerases I, II, and III subunit RPABC4 OS=Saccharomyces cerevisiae (strain ATCC 204508 / S288c) OX=559292 GN=RPC10 PE=1 SV=1	0	13.755	40	2	8	2	70	7.7	0.658	0.518	0.73	0.100239	0.0162321	0.232715	0.497783	0.832998	0.503352	524.7	413.2	582.6	454.8	589.2	524.7	365.3	384.6	444	605.1	747.7	493.8	687.5	491.3	656.9	797.8	1331.3
P06780	GTP-binding protein RHO1 OS=Saccharomyces cerevisiae (strain ATCC 204508 / S288c) OX=559292 GN=RHO1 PE=1 SV=3	0	27.428	15	3	8	3	209	23.1	0.721	0.664	1.458	0.311903	0.120794	0.281537	0.928323	1	0.564395	922.1	849.5	1864.2	1025.2	836.4	922.1	941.2	765.3	828.5	871.1	2433.1	1562.1	2224.7	1533.4	1278.8	1072.1	1723.2
Q00684	Tyrosine-protein phosphatase CDC14 OS=Saccharomyces cerevisiae (strain ATCC 204508 / S288c) OX=559292 GN=CDC14 PE=1 SV=2	0	25.248	11	4	8	4	551	61.9	0.731	0.577	1.291	0.985813	0.323043	0.654915	1	1	1	866.5	683.7	1529.8	1518.7	866.5	669.7	632.1	638.4	738.8	732.2	1695.2	1388.3	1685.7	1225.5	1319.4	813.6	1184.8
P38988	Mitochondrial GTP/GDP carrier protein 1 OS=Saccharomyces cerevisiae (strain ATCC 204508 / S288c) OX=559292 GN=GGC1 PE=1 SV=1	0	20.98	17	3	8	3	300	33.2	0.777	1.021	1.141	0.124755	0.828973	0.999335	0.550828	1	1	304.8	400.3	447.4	304.8	291.7	314.5	405.6	395	369	427.9	526.1	395.5	501.3	399.3	392.2	347.9	748.6
P38985	Signal recognition particle subunit SRP14 OS=Saccharomyces cerevisiae (strain ATCC 204508 / S288c) OX=559292 GN=SRP14 PE=1 SV=1	0	12.079	18	2	8	2	146	16.4	0.794	1.102	0.588	0.293263	0.995673	0.0244104	0.906765	1	0.110405	3094.7	4293	2290.8	3094.7	3311	2148	3815.5	4413.6	4266	4320.1	1869.2	2546.4	2272.2	2309.5	4645.6	3445.6	3895.5
P38840	Aromatic amino acid aminotransferase 2 OS=Saccharomyces cerevisiae (strain ATCC 204508 / S288c) OX=559292 GN=ARO9 PE=1 SV=3	0	15.39	4	2	8	2	513	58.5	0.839	0.887	0.797	0.999528	0.947782	0.91747	1	1	1	751.6	795.3	714.6	1161.8	751.6	745.5	739.3	875.3	855.7	571.8	1003.4	574.3	889.1	546.4	1262.1	896.2	697.3
P38144	ISWI chromatin-remodeling complex ATPase ISW1 OS=Saccharomyces cerevisiae (strain ATCC 204508 / S288c) OX=559292 GN=ISW1 PE=1 SV=2	0	32.956	7	7	8	6	1129	131	0.85	0.88	1.231	0.646305	0.562766	0.993884	1	1	1	935.4	968.7	1355.3	1082.2	932.1	935.4	864	1102.3	1036	905.9	1731.2	1154.8	1590.6	1062.9	1100.9	944.3	1952.4
Q05359	Protein ERP1 OS=Saccharomyces cerevisiae (strain ATCC 204508 / S288c) OX=559292 GN=ERP1 PE=1 SV=1	0	33.951	37	6	8	6	219	24.7	0.852	1.026	1.636	0.719171	0.999897	0.0265685	1	1	0.116443	1140	1372.4	2189.6	1140	1170.1	1107.8	1560.8	1464.1	1286.5	1284.9	2748.3	1900.5	2454.7	1953.2	1338.3	991.9	1927.5
P16622	Ferrochelatase, mitochondrial OS=Saccharomyces cerevisiae (strain ATCC 204508 / S288c) OX=559292 GN=HEM15 PE=1 SV=1	0	26.885	20	5	8	5	393	44.6	0.865	1.021	0.976	0.755293	0.999997	0.980166	1	1	1	636.5	751.3	718	674.8	636.5	618.3	1104.6	704.3	801.4	700.5	662.9	777.7	660.5	838.5	1201	735.6	590.2
P32349	DNA-directed RNA polymerase III subunit RPC3 OS=Saccharomyces cerevisiae (strain ATCC 204508 / S288c) OX=559292 GN=RPC82 PE=1 SV=2	0	21.74	10	4	8	4	654	74	0.866	0.837	0.877	0.438082	0.426917	0.451658	1	1	0.787255	788.4	762.4	798.5	725.5	799.7	788.4	690.4	769.2	755.5	918.4	839.4	843	759.6	700.4	774.6	910.5	1217.3
P21147	Acyl-CoA desaturase 1 OS=Saccharomyces cerevisiae (strain ATCC 204508 / S288c) OX=559292 GN=OLE1 PE=1 SV=2	0	38.946	15	6	8	6	510	58.4	0.88	0.661	1.729	0.780026	0.141538	0.253257	1	1	0.53164	685	514.8	1346.4	683.8	695	685	532.6	497.6	456.4	616.8	1797.7	1092.2	1534.3	1181.5	778.8	576.7	1526.4
P32521	Actin cytoskeleton-regulatory complex protein PAN1 OS=Saccharomyces cerevisiae (strain ATCC 204508 / S288c) OX=559292 GN=PAN1 PE=1 SV=2	0	29.507	5	5	8	5	1480	160.2	0.885	0.982	1.243	0.799254	1	0.0861994	1	1	0.260181	384.7	426.8	540.2	384.7	377.6	395.8	433.9	419.8	468.3	383.3	553.7	553.5	527.2	511.8	434.5	445.3	395.7
P53742	Nucleolar GTP-binding protein 2 OS=Saccharomyces cerevisiae (strain ATCC 204508 / S288c) OX=559292 GN=NOG2 PE=1 SV=1	0	13.068	6	3	8	3	486	55.5	0.893	1.216	0.582	0.466241	0.602855	0.00638248	1	1	0.0495976	2168.2	2952.2	1413.2	2244.6	2168.2	1526.9	3093	2597.6	2817.9	3163.1	1089.7	1521.7	1312.5	1821.3	2215.5	2426.9	2687.5
P40498	U3 small nucleolar RNA-associated protein 25 OS=Saccharomyces cerevisiae (strain ATCC 204508 / S288c) OX=559292 GN=UTP25 PE=1 SV=1	0	23.469	9	5	8	5	721	83.9	0.909	1.115	1.59	0.999988	0.877001	0.119161	1	1	0.314768	998.1	1224.7	1746.1	1240.2	998.1	955.5	1249.5	1200.4	1539	1013.1	2451.5	1291.5	2360.7	1140.7	1114.6	1098.3	921
P38426	Trehalose synthase complex regulatory subunit TPS3 OS=Saccharomyces cerevisiae (strain ATCC 204508 / S288c) OX=559292 GN=TPS3 PE=1 SV=3	0	29.773	8	5	8	4	1054	118.8	0.914	0.866	0.956	0.600594	0.763583	0.999513	1	1	1	456.8	432.6	477.7	467.9	456.8	354.4	409.1	457.5	509.8	386.8	464.5	477.8	477.5	493.3	499.5	410.6	563.8
Q12344	GTPase-activating protein GYP5 OS=Saccharomyces cerevisiae (strain ATCC 204508 / S288c) OX=559292 GN=GYP5 PE=1 SV=1	0	21.141	7	5	8	5	894	101.7	0.928	1.245	1.656	0.408787	0.98426	0.0656378	1	1	0.21613	255	342.1	455.1	270.2	255	201.9	284.3	340	344.3	356.7	539.9	399.3	518.7	395	392.6	274.8	273.5
Q05580	E3 ubiquitin-protein ligase HEL2 OS=Saccharomyces cerevisiae (strain ATCC 204508 / S288c) OX=559292 GN=HEL2 PE=1 SV=1	0	18.838	8	4	8	4	639	72.7	0.94	1.11	1.12	0.988383	0.678051	0.671209	1	1	1	680	803.1	810.3	743.1	680	651.8	798.4	857	807.8	733.4	917.9	675.2	890.7	737.1	798.1	642.3	723.8
Q12338	Ribonuclease H2 subunit C OS=Saccharomyces cerevisiae (strain ATCC 204508 / S288c) OX=559292 GN=RNH203 PE=1 SV=1	0	12.203	30	3	8	3	110	12.5	0.942	1.053	1.141	0.994842	0.997868	0.801395	1	1	1	117.2	131.1	141.9	117.2	154.9	96.2	120.1	130.4	141.6	131.8	137.7	125.6	167	146.3	124.5	104.9	154
P26755	Replication factor A protein 3 OS=Saccharomyces cerevisiae (strain ATCC 204508 / S288c) OX=559292 GN=RFA3 PE=1 SV=1	0	15.567	29	2	8	2	122	13.8	0.991	2.348	1.054	0.999825	0.0705055	0.998383	1	1	1	508.1	1203.7	540.4	508.1	535.2	463	823.7	1759	1955.5	599.2	433.7	595.2	490.7	795.7	503.4	512.6	557.3
Q05123	Actin-like protein ARP9 OS=Saccharomyces cerevisiae (strain ATCC 204508 / S288c) OX=559292 GN=ARP9 PE=1 SV=1	0	20.917	15	5	8	5	467	53	1	1.005	1.097	0.882473	0.974437	0.997766	1	1	1	590.1	593.4	647.7	639.9	590.1	472	606.8	580.4	578	702.1	788.6	553.1	757.8	553.6	426	590.3	1363.7
P01120	Ras-like protein 2 OS=Saccharomyces cerevisiae (strain ATCC 204508 / S288c) OX=559292 GN=RAS2 PE=1 SV=4	0	25.704	16	3	8	3	322	34.7	1.005	1.163	1.189	0.708871	0.134109	0.0737894	1	1	0.232922	832	963.3	984.4	817.4	832	950.1	1049.7	927.8	1000.1	866.8	992.6	974.9	1012.7	976.2	828	628.5	884.8
Q08965	Ribosome biogenesis protein BMS1 OS=Saccharomyces cerevisiae (strain ATCC 204508 / S288c) OX=559292 GN=BMS1 PE=1 SV=1	0	25.177	7	7	8	7	1183	135.5	1.006	0.9	1.314	0.944664	0.994604	0.0263388	1	1	0.116097	583.6	522	762.3	625.9	583.6	544.5	496.6	548.7	578.8	479.5	865	647.2	877.5	671.8	580	607.6	455.1
Q01329	Pre-tRNA-processing protein PTA1 OS=Saccharomyces cerevisiae (strain ATCC 204508 / S288c) OX=559292 GN=PTA1 PE=1 SV=1	0	29.421	9	6	8	6	785	88.4	1.032	1.151	1.379	0.979459	0.66926	0.0610304	1	1	0.205389	794.9	885.9	1061.7	979.3	794.9	767.1	807.9	1059.7	918.7	854.2	1240.1	942.2	1182.5	953.3	852.8	769.9	768.1
Q00245	GTP-binding protein RHO3 OS=Saccharomyces cerevisiae (strain ATCC 204508 / S288c) OX=559292 GN=RHO3 PE=1 SV=2	0	17.743	13	2	8	2	231	25.3	1.039	1.118	0.841	0.999885	0.793805	0.257734	1	1	0.534602	1439.1	1549.9	1164.9	1439.1	1466.6	1178.4	1286.4	1567.7	1532.2	1679.6	981.7	1274.4	1064.8	1274.9	1385.7	1319.1	1415.1
Q08977	UPF0662 protein YPL260W OS=Saccharomyces cerevisiae (strain ATCC 204508 / S288c) OX=559292 GN=YPL260W PE=1 SV=1	0	34.331	9	5	8	5	551	62.7	1.049	0.943	1.626	0.976193	0.986384	0.0240071	1	1	0.108924	1051.5	945.3	1630.8	1376.8	1051.5	981.1	970.8	920.4	1109.8	914.9	1527.6	1882.3	1598.5	1663.7	1138.1	983.9	1002.7
Q04372	Type 2A phosphatase-associated protein 42 OS=Saccharomyces cerevisiae (strain ATCC 204508 / S288c) OX=559292 GN=TAP42 PE=1 SV=1	0	20.904	16	6	8	6	366	42.5	1.056	1.355	1.302	0.985762	0.987588	0.983047	1	1	1	194.1	249	239.3	194.1	234.4	153.6	217.4	251.8	248.9	249.2	234.7	244.1	231.6	266.1	320.8	171.3	183.8
Q01477	Ubiquitin carboxyl-terminal hydrolase 3 OS=Saccharomyces cerevisiae (strain ATCC 204508 / S288c) OX=559292 GN=UBP3 PE=1 SV=1	0	31.141	7	3	8	3	912	101.9	1.078	0.947	1.68	0.926837	0.999614	0.0161685	1	1	0.0855251	355.3	312.2	553.9	380.5	355.3	329.1	299.7	299.4	325.1	380.6	626.4	489.8	635.3	420.8	360.5	329.7	265.9
P47130	Cop9 signalosome complex subunit 12 OS=Saccharomyces cerevisiae (strain ATCC 204508 / S288c) OX=559292 GN=CSN12 PE=1 SV=1	0	28.765	16	6	8	6	423	49.5	1.083	0.976	1.676	0.996625	0.999965	0.0988762	1	1	0.279752	693.8	625.8	1074	831.7	693.8	556.8	611.5	640.4	676.2	592.2	1465.9	786.9	1475.6	748.8	633	640.9	650.8
P32621	Guanosine-diphosphatase OS=Saccharomyces cerevisiae (strain ATCC 204508 / S288c) OX=559292 GN=GDA1 PE=1 SV=1	0	28.838	14	5	8	5	518	56.8	1.086	0.94	1.728	0.986667	0.994809	0.0042756	1	1	0.0382398	838	724.8	1333	807.2	843.7	838	760.3	690.9	663	939.1	1439.2	1275.3	1393.3	1041.6	937.5	672.2	771.3
P47096	3-hydroxyanthranilate 3,4-dioxygenase OS=Saccharomyces cerevisiae (strain ATCC 204508 / S288c) OX=559292 GN=BNA1 PE=1 SV=1	0	17.694	14	1	8	1	177	20.2	1.095	1.113	1.132	0.999998	0.986467	0.955678	1	1	1	451.5	458.9	466.8	451.5	459.2	413.7	408.2	491.2	428.8	498.7	475.1	482.8	458.7	430.8	520.9	412.3	394.6
Q99216	Pre-rRNA-processing protein PNO1 OS=Saccharomyces cerevisiae (strain ATCC 204508 / S288c) OX=559292 GN=PNO1 PE=1 SV=1	0	14.204	16	5	8	5	274	30.3	1.099	0.947	1.003	0.324246	0.997685	0.999168	0.941459	1	1	1957.6	1687.2	1786.4	5361.7	1957.6	1733.4	1602.9	1626.7	1750	2118.8	1878.9	1515.2	1844.8	1729.9	1801.4	1395.7	1781
P12683	3-hydroxy-3-methylglutaryl-coenzyme A reductase 1 OS=Saccharomyces cerevisiae (strain ATCC 204508 / S288c) OX=559292 GN=HMG1 PE=1 SV=1	0	42.749	8	6	8	5	1054	115.6	1.1	1.234	1.934	0.993196	0.999345	0.048261	1	1	0.1751	544	610.4	956.4	591.9	544	521.7	704.5	529.8	669.8	556.2	1199.8	811.3	1110.7	823.4	494.4	479.6	866.5
P07274	Profilin OS=Saccharomyces cerevisiae (strain ATCC 204508 / S288c) OX=559292 GN=PFY1 PE=1 SV=2	0	22.452	26	2	8	2	126	13.7	1.102	1.268	1.103	0.973664	0.789896	0.988965	1	1	1	656.7	755.4	657.4	572.2	656.7	815.4	964.8	677	842.9	505.7	545.9	792.2	562.9	767.8	595.8	662.5	583.2
P36161	Nucleoporin NUP133 OS=Saccharomyces cerevisiae (strain ATCC 204508 / S288c) OX=559292 GN=NUP133 PE=1 SV=1	0	30.748	5	5	8	5	1157	133.2	1.114	0.932	1.379	0.999741	0.831904	0.450845	1	1	0.786495	86.9	72.7	107.5	95.4	77.2	86.9	92.2	80.3	65.8	61.4	110.2	124.5	104.9	83	105.6	78	72.4
Q07527	tRNA (guanosine(18)-2'-O)-methyltransferase OS=Saccharomyces cerevisiae (strain ATCC 204508 / S288c) OX=559292 GN=TRM3 PE=1 SV=1	0	23.996	5	7	8	7	1436	164.9	1.128	0.893	1.015	0.0818568	0.935992	0.77087	0.46019	1	1	354.3	280.5	318.8	383.8	354.3	340.6	283	278.1	296.4	274.6	301.2	335.4	331.2	306.9	321.6	314.1	257.8
Q07896	Nucleolar complex-associated protein 3 OS=Saccharomyces cerevisiae (strain ATCC 204508 / S288c) OX=559292 GN=NOC3 PE=1 SV=1	0	30.615	8	5	8	5	663	75.5	1.179	1.238	1.194	0.462457	0.402265	0.607309	1	1	0.955684	780.3	819	790	1078.3	780.3	664.5	792.4	740.5	846.5	927	857.2	671.3	921.3	728.1	621	661.8	716.2
P36017	Vacuolar protein sorting-associated protein 21 OS=Saccharomyces cerevisiae (strain ATCC 204508 / S288c) OX=559292 GN=VPS21 PE=1 SV=1	0	33.643	19	3	8	3	210	23.1	1.186	1.356	1.574	0.135877	0.148656	0.0179416	0.573853	1	0.0912885	1009	1153.9	1340	1562	970.7	1009	941.7	1168.2	1139.7	1241.1	1394.6	1287.6	1426.3	1206.3	851.1	627.7	959.4
Q06506	Ribosomal RNA-processing protein 9 OS=Saccharomyces cerevisiae (strain ATCC 204508 / S288c) OX=559292 GN=RRP9 PE=1 SV=1	0	16.11	7	4	8	4	573	65	1.189	0.937	2.022	0.808999	0.99997	0.0117826	1	1	0.0705308	675.6	532.2	1149.1	799.2	675.6	526.2	533.4	488.7	531	590.6	1749.1	819.8	1610.7	808.8	443.1	568.2	571.9
P53941	U3 small nucleolar ribonucleoprotein protein IMP4 OS=Saccharomyces cerevisiae (strain ATCC 204508 / S288c) OX=559292 GN=IMP4 PE=1 SV=1	0	18.363	19	4	8	4	290	33.5	1.235	1.156	1.441	0.321597	0.961008	0.321108	0.938604	1	0.621439	1363.6	1275.8	1591	2446.7	1363.6	1215	1267.1	1046.8	1284.5	1345.1	1816	1230.8	1885	1393.9	958.9	1247	1103.7
P53686	NAD-dependent protein deacetylase HST2 OS=Saccharomyces cerevisiae (strain ATCC 204508 / S288c) OX=559292 GN=HST2 PE=1 SV=1	0	5.831	5	2	8	2	357	40	1.265	1.099	1.731	0.808672	0.999915	0.0256594	1	1	0.113764	306.5	266.3	419.2	390.3	306.5	239.6	289.4	265.7	266.9	252.7	458.3	383.5	473.7	373.3	337.9	242.2	224.3
Q07505	Putative carboxymethylenebutenolidase OS=Saccharomyces cerevisiae (strain ATCC 204508 / S288c) OX=559292 GN=YDL086W PE=1 SV=1	0	17.614	15	4	8	4	273	30.8	1.271	1.186	1.285	0.913715	0.999803	0.911584	1	1	1	788.8	735.9	797.6	643.5	788.8	1006.7	725.1	759.8	746.8	623.5	636.4	1003.3	619.4	999.6	928.1	578.2	620.5
P20051	Dihydroorotase OS=Saccharomyces cerevisiae (strain ATCC 204508 / S288c) OX=559292 GN=URA4 PE=1 SV=2	0	28.292	21	6	8	6	364	40.3	1.271	0.958	1.191	0.604951	0.972953	0.795589	1	1	1	608.1	458.1	569.5	481.6	608.1	765.1	475.5	466.9	425.6	449.4	457	721.3	459.7	705.6	564.1	441.2	478.4
P49367	Homoaconitase, mitochondrial OS=Saccharomyces cerevisiae (strain ATCC 204508 / S288c) OX=559292 GN=LYS4 PE=1 SV=1	0	28.502	14	6	8	6	693	75.1	1.273	1.1	1.176	0.0670555	0.876778	0.45077	0.422703	1	0.786495	742.2	641	685.8	742.2	725.6	978.8	647.1	634.9	615.1	667.3	654.1	776.9	635.3	719.1	582.9	466.7	731.3
Q12480	Probable electron transfer flavoprotein subunit alpha, mitochondrial OS=Saccharomyces cerevisiae (strain ATCC 204508 / S288c) OX=559292 GN=AIM45 PE=1 SV=1	0	30.844	22	5	8	5	344	36.8	1.321	0.877	1.292	0.182878	0.999339	0.0799789	0.688047	1	0.249147	223.4	148.3	218.5	225.1	195.7	223.4	187.4	145.2	148	148.6	226.2	292.6	178.1	211	140.7	169.1	173.5
Q12363	Transcriptional modulator WTM1 OS=Saccharomyces cerevisiae (strain ATCC 204508 / S288c) OX=559292 GN=WTM1 PE=1 SV=1	0	29.535	16	5	8	5	437	48.4	1.343	0.775	1.401	0.337013	0.417101	0.399487	0.96412	1	0.723856	1674.2	966.6	1745.9	1444.5	1674.2	2518.4	1158.6	935.8	998.5	797.1	1433.5	2176.9	1404.4	2126.5	1077.8	1612.6	1246.4
Q03862	Probable metalloprotease ARX1 OS=Saccharomyces cerevisiae (strain ATCC 204508 / S288c) OX=559292 GN=ARX1 PE=1 SV=1	0	35.458	12	5	8	5	593	65.2	1.345	1.036	1.651	0.752892	0.974368	0.392066	1	1	0.715214	792.4	610.7	973.2	749.7	792.4	993.2	519.3	718.2	508.6	1348.6	1077.7	888.2	1066.3	838.7	589.4	478.8	838.9
Q04491	Protein transport protein SEC13 OS=Saccharomyces cerevisiae (strain ATCC 204508 / S288c) OX=559292 GN=SEC13 PE=1 SV=1	0	35.648	21	4	8	4	297	33	1.348	1.215	1.669	0.150225	0.818282	0.00840841	0.60772	1	0.0577774	505.4	455.5	625.6	495.9	505.4	620.2	431.4	466.4	444.8	501.4	651.6	602	623	628.3	352.4	374.9	545.4
P48015	Aminomethyltransferase, mitochondrial OS=Saccharomyces cerevisiae (strain ATCC 204508 / S288c) OX=559292 GN=GCV1 PE=1 SV=2	0	30.607	14	5	8	5	400	44.4	1.351	0.925	1.002	0.0382944	0.945137	0.990436	0.32758	1	1	1233.7	844	914.6	998.1	1233.7	1514.5	855	833.2	942.6	726	890.1	1011.3	875.6	939.9	937.9	827.4	912.9
P30657	Proteasome subunit beta type-7 OS=Saccharomyces cerevisiae (strain ATCC 204508 / S288c) OX=559292 GN=PRE4 PE=1 SV=1	0	17.589	9	3	8	3	266	29.4	1.353	1.273	1.087	0.825197	0.661149	0.998592	1	1	1	1110.3	1044.5	891.7	851.1	1110.3	1570.3	2627.7	763.3	1268.9	859.7	693.5	1209.1	734	1083.3	783.5	918.5	820.5
P39010	Palmitoyltransferase AKR1 OS=Saccharomyces cerevisiae (strain ATCC 204508 / S288c) OX=559292 GN=AKR1 PE=1 SV=1	0	23.851	7	4	8	4	764	85.8	1.359	1.227	1.072	0.0174295	0.134316	0.764023	0.238761	1	1	1024.6	925.3	808.5	1024.6	1006.1	1178.8	797.6	972.4	880.4	1063.5	809.6	837	807.3	769.9	804.5	617.1	754
P53600	Coatomer subunit zeta OS=Saccharomyces cerevisiae (strain ATCC 204508 / S288c) OX=559292 GN=RET3 PE=1 SV=1	0	28.883	35	4	8	4	189	21.7	1.36	0.707	3.126	0.262012	0.811872	0.00139419	0.852238	1	0.0192218	190.3	98.9	437.1	190.3	172.7	287	91.8	106.6	97.3	100.5	505.4	399.4	478.5	356.5	139.9	171.8	83.2
P46982	Alpha-1,2-mannosyltransferase MNN5 OS=Saccharomyces cerevisiae (strain ATCC 204508 / S288c) OX=559292 GN=MNN5 PE=1 SV=2	0	34.799	11	6	8	6	586	67.2	1.362	1.067	1.623	0.10983	0.983682	0.00326744	0.521572	1	0.0326935	773.2	605.5	921.1	795.3	723.2	773.2	568.6	632.9	579.2	693.9	1053.1	840.6	1009.4	769.3	567.6	514.3	700.5
P53920	Pro-apoptotic serine protease NMA111 OS=Saccharomyces cerevisiae (strain ATCC 204508 / S288c) OX=559292 GN=NMA111 PE=1 SV=1	0	19.516	8	6	8	6	997	110.8	1.387	0.9	1.657	0.128258	0.650672	0.00851518	0.554832	1	0.0581372	487.4	316.4	582.1	369.2	487.4	638	263.7	314.7	321.1	318	614.2	667.1	551.6	481.9	348.6	362.7	351.3
Q05948	Uncharacterized SVF1-like protein YLR225C OS=Saccharomyces cerevisiae (strain ATCC 204508 / S288c) OX=559292 GN=YLR225C PE=1 SV=1	0	15.486	12	4	8	3	407	46.4	1.389	0.816	1.201	0.113286	0.783895	0.674721	0.529878	1	1	3262.3	1915.7	2820.9	3594.8	3237	3262.3	2052.3	1788.3	1724.1	3017.6	2934.8	2612.3	2797.3	2844.6	2175.7	2348.2	2668
Q04767	Golgi apparatus membrane protein TVP18 OS=Saccharomyces cerevisiae (strain ATCC 204508 / S288c) OX=559292 GN=TVP18 PE=1 SV=1	0	29.006	16	2	8	2	167	18.7	1.421	0.951	1.512	0.34744	0.999983	0.0687579	0.98472	1	0.221957	738.5	494.4	786.2	746.7	738.5	639	498.7	490.2	427.2	809.7	794.8	908.9	740.6	777.7	446.9	519.9	650.8
Q12377	26S proteasome regulatory subunit RPN6 OS=Saccharomyces cerevisiae (strain ATCC 204508 / S288c) OX=559292 GN=RPN6 PE=1 SV=3	0	30.487	13	7	8	7	434	49.7	1.433	0.962	1.058	0.0585448	0.951542	0.991328	0.39097	1	1	2099	1409.3	1550.6	2120.5	2099	2000.5	1259	1577.6	1180	1744.9	1471.8	1632.5	1472.8	1765.1	1666.7	1465.1	1432.4
P53633	Prenylated Rab acceptor 1 OS=Saccharomyces cerevisiae (strain ATCC 204508 / S288c) OX=559292 GN=YIP3 PE=1 SV=2	0	14.289	24	4	8	4	176	19.4	1.434	1.248	1.502	0.120427	0.576564	0.0212259	0.544084	1	0.100132	1697.8	1477.2	1777.6	1726	1658.7	1697.8	1238.8	1502.8	1452	1763.3	1722.2	1834.7	1702.7	2185.9	1604.3	1077.2	1183.7
P23724	Proteasome subunit beta type-6 OS=Saccharomyces cerevisiae (strain ATCC 204508 / S288c) OX=559292 GN=PRE7 PE=1 SV=1	0	24.675	16	3	8	3	241	26.9	1.461	1.52	1.014	0.768884	0.315173	0.999313	1	1	1	1297.8	1350.5	900.7	1617.1	1297.8	1257.3	1342.2	4463.2	1070.3	1358.8	784.6	999.1	811.9	1100.8	1205.7	888.4	864.8
Q07623	Nucleolar protein 6 OS=Saccharomyces cerevisiae (strain ATCC 204508 / S288c) OX=559292 GN=NOP6 PE=1 SV=1	0	27.414	24	5	8	5	225	25.2	1.514	1.056	2.087	0.0334441	0.935732	0.000158747	0.320923	1	0.00771085	1580.2	1102.2	2178.5	1580.2	1402.2	1633.7	1153.9	1052.7	1309.6	996.2	2676.4	1822.2	2573.9	1843.8	1044	1154.4	918.9
Q01802	Aspartate aminotransferase, mitochondrial OS=Saccharomyces cerevisiae (strain ATCC 204508 / S288c) OX=559292 GN=AAT1 PE=1 SV=2	0	33.434	14	6	8	6	451	51.8	1.53	1.29	1.672	0.0415205	0.54017	0.128256	0.342584	1	0.332086	1013	854	1107.5	2841.3	951.7	1013	813	897.1	1008.8	769.4	1224.9	1001.3	1369.6	935.6	704.4	662.2	453
P32911	Eukaryotic translation initiation factor eIF-1 OS=Saccharomyces cerevisiae (strain ATCC 204508 / S288c) OX=559292 GN=SUI1 PE=1 SV=1	0	33.874	48	4	8	4	108	12.3	1.534	1.241	2.348	0.0668099	0.293193	0.00031991	0.422405	1	0.00972408	1191.2	963.3	1823.2	1178.5	1191.2	1192	840	912	1017.6	1342	2270.2	1550.6	2029.2	1638.1	638.5	776.4	897.3
P17695	Glutaredoxin-2, mitochondrial OS=Saccharomyces cerevisiae (strain ATCC 204508 / S288c) OX=559292 GN=GRX2 PE=1 SV=3	0	30.949	45	5	8	5	143	15.9	1.583	0.956	1.749	0.0933205	1	0.0228652	0.480545	1	0.105535	1933.8	1167.4	2136	1453.4	1933.8	2734.9	1161.2	1367	1173.6	1077.6	1746.6	2961.5	1767.7	2581.1	1221.5	987.5	1409.1
P40088	Plasma membrane iron permease OS=Saccharomyces cerevisiae (strain ATCC 204508 / S288c) OX=559292 GN=FTR1 PE=1 SV=1	0	13.027	10	5	8	5	404	45.7	1.629	1.86	0.724	0.956111	0.630979	0.820394	1	1	1	548.4	626.3	243.8	548.4	931.1	402.4	657.4	596.7	427.6	2498.6	220.4	269.7	206.5	383.7	266	336.7	851.3
P39683	Nicotinate phosphoribosyltransferase OS=Saccharomyces cerevisiae (strain ATCC 204508 / S288c) OX=559292 GN=NPT1 PE=1 SV=3	0	26.088	20	6	8	6	429	49	1.734	1.075	1.24	0.104367	0.985951	0.64538	0.509349	1	0.997236	976.5	605.4	698.1	712.7	976.5	1488.3	584.5	721.6	627.1	578.5	549.7	1145	568.8	856.8	637.7	509.4	563.2
P53981	Uncharacterized phosphatase YNL010W OS=Saccharomyces cerevisiae (strain ATCC 204508 / S288c) OX=559292 GN=YNL010W PE=1 SV=1	0	18.76	14	4	8	4	241	27.5	1.864	1.087	1.746	0.114754	0.999996	0.170319	0.529878	1	0.405314	2446	1426	2291.5	1774	2446	3692.5	1422.3	1658.9	1429.7	1198.1	1759.8	2983.8	1747.9	3117.1	1724.5	1306.3	1312.4
P13298	Orotate phosphoribosyltransferase 1 OS=Saccharomyces cerevisiae (strain ATCC 204508 / S288c) OX=559292 GN=URA5 PE=1 SV=2	0	31.375	28	4	8	4	226	24.6	2.062	1.087	1.64	0.189829	0.999357	0.434705	0.705502	1	0.764503	1293.9	682	1029.3	883.3	1293.9	2056.3	646.6	789.1	719.2	607	794.3	1799	779.9	1333.9	1006.4	627.5	602.1
P41057	40S ribosomal protein S29-A OS=Saccharomyces cerevisiae (strain ATCC 204508 / S288c) OX=559292 GN=RPS29A PE=1 SV=3	0	16.796	48	4	8	4	56	6.7	2.338	0.89	1.177	0.0384584	0.989847	0.783643	0.32758	1	1	4164.4	1585	2097.1	4053.8	4164.4	5365.1	1773.1	1182.6	1416.9	3216.7	1714.2	2480.7	1772.8	2842.4	1039.7	1781.2	1959.4
Q03497	Serine/threonine-protein kinase STE20 OS=Saccharomyces cerevisiae (strain ATCC 204508 / S288c) OX=559292 GN=STE20 PE=1 SV=1	0	25.288	7	5	8	4	939	102.3	2.521	0.596	1.633	0.150151	0.988413	0.669881	0.60772	1	1	1784.4	422.2	1155.7	2416	1518.1	1784.4	421.9	342.5	422.4	1621.3	1263.1	1089.8	1225.6	916	325	707.9	1309.1
P14907	Nucleoporin NSP1 OS=Saccharomyces cerevisiae (strain ATCC 204508 / S288c) OX=559292 GN=NSP1 PE=1 SV=1	0	26.936	10	4	7	4	823	86.5	0.447	0.622	0.989	0.0683379	0.273306	0.967748	0.425767	1	1	663.5	923.7	1467.6	663.5	610.5	863.3	997.4	916.4	931.1	676.7	1589.4	1361.5	1514.8	1421.8	748.5	1484.3	2000.5
P12962	Cap-associated protein CAF20 OS=Saccharomyces cerevisiae (strain ATCC 204508 / S288c) OX=559292 GN=CAF20 PE=1 SV=2	0	11.73	27	3	7	3	161	18.2	0.526	0.8	0.843	0.0148587	0.754145	0.914011	0.217486	1	1	371.6	564.8	595.4	373.1	371.6	310.2	471.3	666.1	638.3	499.9	686.9	519.6	682.2	514.2	470.5	933.8	706.5
P39926	Protein SSO2 OS=Saccharomyces cerevisiae (strain ATCC 204508 / S288c) OX=559292 GN=SSO2 PE=1 SV=2	0	22.626	12	3	7	2	295	33.7	0.645	1.124	0.672	0.0559127	0.806172	0.195239	0.382126	1	0.445738	614.9	1071.9	640.8	614.9	664.2	479.1	997	1216.3	1152.5	930.5	626.8	595.1	655.1	808.6	953.3	842.7	969.7
P38932	Vacuolar protein sorting-associated protein 45 OS=Saccharomyces cerevisiae (strain ATCC 204508 / S288c) OX=559292 GN=VPS45 PE=1 SV=2	0	12.207	7	3	7	3	577	67	0.688	1.184	1.078	0.381116	0.687713	0.862356	1	1	1	440.7	758.4	690.4	440.7	441.3	417.2	939.9	670.6	857.7	522.2	775.7	615.2	748.7	636.7	640.7	784.4	415.1
P33767	Dolichyl-diphosphooligosaccharide--protein glycosyltransferase subunit WBP1 OS=Saccharomyces cerevisiae (strain ATCC 204508 / S288c) OX=559292 GN=WBP1 PE=1 SV=1	0	24.241	8	3	7	3	430	49.4	0.688	0.858	0.853	0.210281	0.979567	0.944479	0.755245	1	1	685	853.9	849.3	685	751.1	560.9	809.2	1011.6	878	830.4	947.7	797.4	904.5	784.4	1326.7	656.9	995.1
P40467	Activator of stress genes 1 OS=Saccharomyces cerevisiae (strain ATCC 204508 / S288c) OX=559292 GN=ASG1 PE=1 SV=1	0	27.495	5	4	7	4	964	108.7	0.701	0.99	0.971	0.517395	0.586807	0.718593	1	1	1	758.2	1071.2	1050.5	1335.3	758.2	711.9	990.5	1169.2	1158.4	686.4	1039.1	1153.8	1062.1	1026.8	818.2	1081.6	5756
Q05567	Sphingosine-1-phosphate lyase OS=Saccharomyces cerevisiae (strain ATCC 204508 / S288c) OX=559292 GN=DPL1 PE=1 SV=1	0	22.823	10	4	7	4	589	65.5	0.753	1.009	0.9	0.0480904	0.89864	0.981352	0.354377	1	1	970.4	1300	1159.1	1061	970.4	734.2	1368.3	1319.4	1280.9	1215.7	1221.3	1085.1	1119.3	1200.3	1288.2	1044.1	1304.8
Q03653	Protein EFR3 OS=Saccharomyces cerevisiae (strain ATCC 204508 / S288c) OX=559292 GN=EFR3 PE=1 SV=1	0	38.849	7	5	7	5	782	89.1	0.761	0.794	0.971	1	0.964867	0.995977	1	1	1	804.6	839	1026.3	1620.7	804.6	664.6	804.9	872.8	927.5	806.5	1193.7	848.6	1242.4	882.4	1091	767.2	1057.3
Q02776	Mitochondrial import inner membrane translocase subunit TIM50 OS=Saccharomyces cerevisiae (strain ATCC 204508 / S288c) OX=559292 GN=TIM50 PE=1 SV=1	0	8.894	7	3	7	3	476	55.1	0.764	0.706	1.215	0.784373	0.575751	0.518285	1	1	0.85461	132.6	122.6	211.1	125.2	132.6	136.2	119.6	140.8	125.7	118.9	229.5	194.1	230	141.4	173.6	110.1	197.3
P33775	Dolichyl-phosphate-mannose--protein mannosyltransferase 1 OS=Saccharomyces cerevisiae (strain ATCC 204508 / S288c) OX=559292 GN=PMT1 PE=1 SV=1	0	19.378	6	3	7	3	817	92.6	0.769	0.926	1.899	0.374415	0.90067	0.142027	1	1	0.356233	680.2	819.1	1680.7	792	680.2	579.4	840	795	798.6	974.3	2158	1392.8	2028.1	1261	884.9	710.3	1623.7
P29496	Minichromosome maintenance protein 5 OS=Saccharomyces cerevisiae (strain ATCC 204508 / S288c) OX=559292 GN=MCM5 PE=1 SV=1	0	25.247	10	5	7	5	775	86.4	0.77	0.731	0.865	0.439888	0.632195	0.880488	1	1	1	712.2	676.5	800.4	724.9	700.1	712.2	602.5	1207.4	660.6	692.7	775.1	874.8	814	787.1	925.5	789.8	1071.3
P33750	Protein SOF1 OS=Saccharomyces cerevisiae (strain ATCC 204508 / S288c) OX=559292 GN=SOF1 PE=1 SV=1	0	6.744	5	3	7	3	489	56.8	0.776	1.243	0.591	0.578408	0.792074	0.142534	1	1	0.356681	1133.4	1816.2	863.9	1179.1	1133.4	860.9	2684.7	1838.3	1794.3	1090.9	739.8	901.8	827.5	1047.7	1697.1	1461.3	1164.3
Q92317	Negative cofactor 2 complex subunit beta OS=Saccharomyces cerevisiae (strain ATCC 204508 / S288c) OX=559292 GN=NCB2 PE=1 SV=1	0	20.851	31	3	7	3	146	16.6	0.779	1.033	1.031	0.0372538	0.643373	0.695039	0.32679	1	1	302.7	401.8	400.8	302.7	311.1	250.9	376.1	445.6	429.2	314.5	422.5	396.5	405.2	349.9	388.8	387.5	676.7
P53199	Sterol-4-alpha-carboxylate 3-dehydrogenase, decarboxylating OS=Saccharomyces cerevisiae (strain ATCC 204508 / S288c) OX=559292 GN=ERG26 PE=1 SV=1	0	24.939	20	5	7	5	349	38.7	0.81	0.742	1.531	0.281429	0.0184695	0.00582615	0.889666	0.871592	0.0464077	400	366.4	755.8	483.4	400	395.5	354.2	410.9	340.3	379	838.9	716.4	797.5	712.1	493.6	456.5	608.6
P32908	Structural maintenance of chromosomes protein 1 OS=Saccharomyces cerevisiae (strain ATCC 204508 / S288c) OX=559292 GN=SMC1 PE=1 SV=1	0	35.42	4	5	7	5	1225	141.2	0.847	0.893	1.372	0.411442	0.474573	0.151582	1	1	0.371906	693.3	730.9	1122.1	759.8	693.3	676.9	653.5	761.3	795.4	701.7	1303.2	1063.3	1184.3	836.3	818.2	795.6	949.7
P39540	Elongation of fatty acids protein 1 OS=Saccharomyces cerevisiae (strain ATCC 204508 / S288c) OX=559292 GN=ELO1 PE=1 SV=1	0	7.671	7	2	7	2	310	36.2	0.859	0.741	2.286	0.987536	0.570554	0.000372565	1	1	0.0100781	259.9	224	691.2	291.3	259.9	221.8	211.4	237.4	251.7	189.3	932.6	557.4	857.3	552.1	302.4	219.1	317.3
P53617	Protein NRD1 OS=Saccharomyces cerevisiae (strain ATCC 204508 / S288c) OX=559292 GN=NRD1 PE=1 SV=1	0	27.49	9	3	7	3	575	63.8	0.885	1.238	0.966	0.941831	0.477899	0.942444	1	1	1	508.3	710.8	554.4	627.1	508.3	471.7	944.2	570	783.9	644.6	628.4	516.3	595.4	424.9	615.9	574.1	570.3
P23291	Casein kinase I homolog 1 OS=Saccharomyces cerevisiae (strain ATCC 204508 / S288c) OX=559292 GN=YCK1 PE=1 SV=1	0	21.976	9	4	7	2	538	61.7	0.89	0.929	1.376	0.996153	0.987138	0.380452	1	1	0.701488	56.7	59.1	87.6	56.7	51.2	61.4	40.3	56.5	61.8	65.7	110.5	65.1	104.4	73.5	52.6	63.6	65.9
Q02979	Glycerophosphocholine phosphodiesterase GDE1 OS=Saccharomyces cerevisiae (strain ATCC 204508 / S288c) OX=559292 GN=GDE1 PE=1 SV=1	0	27.732	5	5	7	5	1223	137.9	0.9	1.027	1.509	0.857225	0.997439	0.0733932	1	1	0.232357	950.3	1084.9	1594.3	1028.2	950.3	796	974.2	1060.7	1109.8	1302.5	1864.4	1331.6	1856.2	1369.5	1056.4	930.9	1208.6
P40364	Mitochondrial peculiar membrane protein 1 OS=Saccharomyces cerevisiae (strain ATCC 204508 / S288c) OX=559292 GN=MPM1 PE=1 SV=1	0	28.2	17	3	7	3	252	28.5	0.902	1.178	1.854	0.975687	0.960014	0.0834592	1	1	0.257363	575.6	751.6	1182.3	813.8	575.6	481.9	735.8	738	806.6	765.5	1186.8	1177.9	1188.1	966.2	900.7	542.2	637.8
P39940	E3 ubiquitin-protein ligase RSP5 OS=Saccharomyces cerevisiae (strain ATCC 204508 / S288c) OX=559292 GN=RSP5 PE=1 SV=1	0	21.277	8	7	7	7	809	91.8	0.923	1.039	1.321	0.99973	0.995689	0.371018	1	1	0.690393	1006.1	1132.7	1440.5	1275.7	1006.1	892.6	985	1112.2	1153.7	1326.4	1931.7	1058.1	1795.3	1155.7	1021.8	1121.6	1090.2
P39729	Ribosome-interacting GTPase 1 OS=Saccharomyces cerevisiae (strain ATCC 204508 / S288c) OX=559292 GN=RBG1 PE=1 SV=1	0	34.433	26	6	7	6	369	40.7	0.935	1.024	1.187	0.981106	0.996179	0.347266	1	1	0.659066	805	881.6	1022.5	865.4	760.9	805	841.3	784.1	923.9	991.1	1223.1	852.1	1194.5	875.2	823.7	861.2	876.2
P40416	Iron-sulfur clusters transporter ATM1, mitochondrial OS=Saccharomyces cerevisiae (strain ATCC 204508 / S288c) OX=559292 GN=ATM1 PE=1 SV=2	0.001	4.455	2	1	7	1	690	77.5	0.952	0.646	0.829	0.999999	0.928696	0.999151	1	1	1	244.3	165.7	212.6	284.5	244.3	204.2	181	151.7	134	293.4	131.3	391.7	156.2	289.5	168.9	256.5	314
Q12220	U3 small nucleolar RNA-associated protein 12 OS=Saccharomyces cerevisiae (strain ATCC 204508 / S288c) OX=559292 GN=DIP2 PE=1 SV=1	0	28.03	5	3	7	3	943	106.3	0.955	1.238	0.864	0.950448	0.819603	0.7494	1	1	1	432.1	560.3	391.1	432.1	437.9	362.6	509.4	636.9	616.3	383.7	336.9	407.4	375.4	425.9	558.1	452.6	371.3
P18962	Dipeptidyl aminopeptidase B OS=Saccharomyces cerevisiae (strain ATCC 204508 / S288c) OX=559292 GN=DAP2 PE=1 SV=2	0	8.603	3	2	7	2	818	93.3	0.958	1.117	1.425	0.999998	0.577304	0.00936151	1	1	0.0606952	331.6	386.4	493.1	359	330.8	331.6	379.9	393	370.2	403.3	589.7	457.4	531.7	380.6	346	329.9	349.7
P53734	ATP-dependent RNA helicase DBP6 OS=Saccharomyces cerevisiae (strain ATCC 204508 / S288c) OX=559292 GN=DBP6 PE=1 SV=1	0	23.508	13	6	7	6	629	70.3	0.96	1.193	0.919	0.886463	0.914594	0.757269	1	1	1	224.6	279.3	215.1	270.5	224.6	175.2	317.3	230	283.2	275.4	254	191.6	241.5	179.3	224.5	290.1	234
Q02785	ATP-dependent permease PDR12 OS=Saccharomyces cerevisiae (strain ATCC 204508 / S288c) OX=559292 GN=PDR12 PE=1 SV=1	0	28.605	4	4	7	4	1511	171	0.96	1.171	1.141	0.993713	0.635403	0.889597	1	1	1	90.3	110.2	107.4	98.7	90.3	87.7	101.2	117.5	103.3	146.7	124.9	103.4	111.5	97.3	94.1	77.5	125.9
P36775	Lon protease homolog, mitochondrial OS=Saccharomyces cerevisiae (strain ATCC 204508 / S288c) OX=559292 GN=PIM1 PE=1 SV=2	0	27.829	4	5	7	5	1133	127	0.962	0.917	1.18	0.923441	0.830988	0.97047	1	1	1	1113.5	1062.2	1366.2	2435.7	1098.7	1113.5	1014.5	928.3	1117.4	1112	1484	1178.4	1642.4	1257.7	1464	1131.4	1157.8
P25339	Pumilio homology domain family member 4 OS=Saccharomyces cerevisiae (strain ATCC 204508 / S288c) OX=559292 GN=PUF4 PE=1 SV=2	0	25.168	4	5	7	5	888	97.7	0.988	1.107	1.131	0.969222	0.999886	0.991224	1	1	1	396.1	444	453.7	885.1	396.1	343.9	478.5	438.1	450	427.9	469.8	418.6	584.9	438.2	389.2	531.8	401.1
P32794	ATPase family gene 2 protein OS=Saccharomyces cerevisiae (strain ATCC 204508 / S288c) OX=559292 GN=AFG2 PE=1 SV=1	0	32.693	13	7	7	7	780	84.7	1	0.946	1.347	0.996905	0.935583	0.075388	1	1	0.236426	723.4	684.4	974.1	840.3	689.5	723.4	718.2	624.5	669.8	699.4	1094.5	934.7	1015.1	771.1	723.2	704	748.1
P25441	DNA-directed RNA polymerase III subunit RPC4 OS=Saccharomyces cerevisiae (strain ATCC 204508 / S288c) OX=559292 GN=RPC53 PE=1 SV=2	0	9.855	6	1	7	1	422	46.6	1.003	1.172	1.397	0.997842	0.654998	0.736229	1	1	1	193.6	226.3	269.6	209.6	189.7	193.6	214	536.8	235	217.9	257.5	279.9	263	276.2	285.7	169.6	193
P36006	Myosin-3 OS=Saccharomyces cerevisiae (strain ATCC 204508 / S288c) OX=559292 GN=MYO3 PE=1 SV=4	0	20.792	7	7	7	7	1272	142.4	1.013	0.956	1.417	0.998105	0.97953	0.215425	1	1	0.476566	755.8	713.3	1057.2	842.4	755.8	662.2	587.9	777.2	929.9	654.8	1315.2	882.8	1201.3	930.3	745.9	689.7	930.8
Q08647	Multisubstrate pseudouridine synthase 7 OS=Saccharomyces cerevisiae (strain ATCC 204508 / S288c) OX=559292 GN=PUS7 PE=1 SV=1	0	8.837	4	4	7	3	676	77	1.015	1.033	0.981	0.995953	0.829444	0.997364	1	1	1	427.6	435.1	413.3	427.6	434	364.3	396.2	472.3	413.3	458	442.7	355.8	427.7	399.3	421.3	306.1	470.3
P29468	Poly(A) polymerase OS=Saccharomyces cerevisiae (strain ATCC 204508 / S288c) OX=559292 GN=PAP1 PE=1 SV=1	0	14.677	6	4	7	4	568	64.5	1.019	0.966	1.212	0.999778	0.999758	0.805721	1	1	1	1330.1	1261.8	1583.1	1272.7	1418.3	1330.1	1153.9	1197.5	1329.6	1362.3	1903	1374.7	1823.2	1279.8	1254.9	1331	1305.9
P04786	DNA topoisomerase 1 OS=Saccharomyces cerevisiae (strain ATCC 204508 / S288c) OX=559292 GN=TOP1 PE=1 SV=2	0	22.703	7	5	7	5	769	89.9	1.034	0.862	1.598	0.79844	0.222702	0.778666	1	1	1	1162.8	970.1	1797.9	1156.7	1162.8	1235	885.5	947.7	1150.1	993.1	1976	1792.8	1802.9	1435.5	1124.8	1102.2	2408.6
P53893	Ribosome assembly protein 1 OS=Saccharomyces cerevisiae (strain ATCC 204508 / S288c) OX=559292 GN=RIA1 PE=1 SV=1	0	34.152	7	5	7	5	1110	124.4	1.087	0.822	1.09	0.921021	0.550462	0.995013	1	1	1	142.2	107.6	142.6	135.7	167.1	142.2	102.9	109	106.1	145.9	147.4	138	162.1	117.8	128.7	146	130.8
P32495	H/ACA ribonucleoprotein complex subunit NHP2 OS=Saccharomyces cerevisiae (strain ATCC 204508 / S288c) OX=559292 GN=NHP2 PE=1 SV=2	0	13.066	28	3	7	3	156	17.1	1.088	1.092	1.57	0.999476	0.999927	0.209274	1	1	0.466338	1284.9	1289.9	1854.2	1560.8	1284.9	1117.3	1269.3	1311	1313.6	1255.6	2644.1	1331.1	2492.8	1379.2	1092.8	1181.2	1547.5
Q06287	Ribosomal RNA small subunit methyltransferase NEP1 OS=Saccharomyces cerevisiae (strain ATCC 204508 / S288c) OX=559292 GN=EMG1 PE=1 SV=1	0	17.316	14	3	7	3	252	27.9	1.091	1.025	1.22	0.57368	0.999847	0.112065	1	1	0.302807	462.4	434.5	517	532.3	462.4	460.4	423.2	479.8	446	416.6	573.7	509	525.1	474.7	491.8	398.7	423.8
Q03466	Protein EBS1 OS=Saccharomyces cerevisiae (strain ATCC 204508 / S288c) OX=559292 GN=EBS1 PE=3 SV=1	0	16.981	7	5	7	5	884	99.9	1.098	1.071	1.941	0.845854	0.994632	0.0120537	1	1	0.0717515	409	398.8	723.1	569.3	409	401.7	276.1	411.9	431.6	386.1	766.8	542.4	792.4	681.8	476.9	337.2	372.4
P35718	DNA-directed RNA polymerase III subunit RPC8 OS=Saccharomyces cerevisiae (strain ATCC 204508 / S288c) OX=559292 GN=RPC25 PE=1 SV=1	0	6.208	7	2	7	2	212	24.3	1.108	1.08	1.537	0.988216	0.991061	0.071857	1	1	0.230551	1281	1248.5	1776.7	1363.4	1281	1221	1189.5	1232.6	1264.5	1434.3	2199	1300.5	2032.9	1552.7	1053.4	1155.9	1461.6
P00890	Citrate synthase, mitochondrial OS=Saccharomyces cerevisiae (strain ATCC 204508 / S288c) OX=559292 GN=CIT1 PE=1 SV=2	0	32.262	18	6	7	6	479	53.3	1.109	0.947	1.133	0.895549	0.989361	0.829213	1	1	1	243.9	208.4	249.3	243.9	228.3	264.3	258.6	194.8	223	163.9	208.4	291.7	223	278.6	231.8	205.5	220
Q06523	Uncharacterized protein YPR148C OS=Saccharomyces cerevisiae (strain ATCC 204508 / S288c) OX=559292 GN=YPR148C PE=1 SV=1	0	18.821	9	5	7	5	435	49.2	1.115	1.041	2.641	0.158494	0.933272	1.60734e-07	0.625848	1	5.7248e-05	1209.2	1128.8	2864.8	1475.8	1209.2	1189.6	1170.2	1074.5	1124.9	1132.7	3306.1	2643.5	3104.7	2517.4	1084.6	1018.4	1096.7
P35176	Peptidyl-prolyl cis-trans isomerase D OS=Saccharomyces cerevisiae (strain ATCC 204508 / S288c) OX=559292 GN=CPR5 PE=2 SV=1	0	30.98	32	5	7	5	225	25.3	1.12	1.005	1.33	0.103033	0.996347	0.00459311	0.506167	1	0.0397387	830.5	744.9	985.9	830.5	816.5	991.6	775.7	792.5	697.7	715.4	966	1012.1	920.9	1006.3	741.2	637.5	817.8
P13186	Serine/threonine-protein kinase KIN2 OS=Saccharomyces cerevisiae (strain ATCC 204508 / S288c) OX=559292 GN=KIN2 PE=1 SV=3	0	32.759	5	5	7	3	1147	128.3	1.121	1.11	1.622	0.766873	0.95085	0.234511	1	1	0.505213	436.4	432	631.1	760.1	436.4	360.5	308.3	433.2	430.8	638.7	775.8	539	739	448.3	395.6	345	389.2
Q12466	Tricalbin-1 OS=Saccharomyces cerevisiae (strain ATCC 204508 / S288c) OX=559292 GN=TCB1 PE=1 SV=1	0	19.781	8	6	7	5	1186	133.5	1.134	1.009	2.295	0.982268	0.753165	0.169657	1	1	0.404188	306.6	272.8	620.5	306.6	306.5	331.8	244	266.2	279.6	305.9	828	518.4	742.7	473	239.1	270.4	707.5
Q05635	Ribonuclease H2 subunit B OS=Saccharomyces cerevisiae (strain ATCC 204508 / S288c) OX=559292 GN=RNH202 PE=1 SV=1	0	22.48	17	5	7	5	350	39.5	1.153	0.794	0.852	0.999977	0.867281	0.789329	1	1	1	948	652.8	700.4	948	1241.7	677.7	639.8	666.1	622.3	1220.4	670.4	662.1	731.8	874.4	822	797.1	1146.4
P38323	ATP-dependent clpX-like chaperone, mitochondrial OS=Saccharomyces cerevisiae (strain ATCC 204508 / S288c) OX=559292 GN=MCX1 PE=1 SV=1	0	15.971	7	4	7	4	520	57.9	1.155	0.961	1.334	0.284532	0.900011	0.0956837	0.896324	1	0.278198	700.9	583.2	809.6	939.9	649.1	700.9	558.7	586.3	580	878.1	869.4	717.2	906.8	753.9	514.9	606.9	609.7
P42846	Protein KRI1 OS=Saccharomyces cerevisiae (strain ATCC 204508 / S288c) OX=559292 GN=KRI1 PE=1 SV=1	0	15.359	8	5	7	4	591	68.6	1.164	0.99	1.052	0.256809	0.867461	0.850227	0.84561	1	1	1802	1532.3	1628	2128.6	1802	1568.1	1589.1	1477.5	1441.3	1838	1783.7	1337.7	1766.2	1500.5	1209.5	1547.7	1563.2
P32259	Mediator of RNA polymerase II transcription subunit 16 OS=Saccharomyces cerevisiae (strain ATCC 204508 / S288c) OX=559292 GN=SIN4 PE=1 SV=1	0	33.104	9	6	7	6	974	111.2	1.165	1.031	1.324	0.856933	0.998226	0.0892163	1	1	0.265535	390	345.4	443.4	390	405.3	334.3	327.2	363.8	327.9	391.1	494.7	406.9	483.2	380.9	334.9	310.2	388.1
P32895	Ribose-phosphate pyrophosphokinase 1 OS=Saccharomyces cerevisiae (strain ATCC 204508 / S288c) OX=559292 GN=PRS1 PE=1 SV=1	0	30.837	14	5	7	5	427	47	1.175	1.049	1.116	0.623122	0.99975	0.971378	1	1	1	1338.1	1194.1	1270.9	1506.2	1338.1	1316.3	1183.5	918.4	1204.7	1441	1280	1184.3	1261.8	1338.4	1084.6	1372.8	1138.3
P43583	Proteasome activator BLM10 OS=Saccharomyces cerevisiae (strain ATCC 204508 / S288c) OX=559292 GN=BLM10 PE=1 SV=2	0	13.799	2	4	7	4	2143	245.8	1.177	1.195	0.872	0.86553	0.147009	0.724903	1	1	1	618.5	628.1	458.2	628	618.5	516.3	638.5	936.3	617.9	605.5	430.6	460.4	456	495.4	542.7	525.7	507
Q00362	Protein phosphatase PP2A regulatory subunit B OS=Saccharomyces cerevisiae (strain ATCC 204508 / S288c) OX=559292 GN=CDC55 PE=1 SV=2	0	20.816	13	6	7	6	526	59.6	1.182	0.959	1.63	0.684616	0.988797	0.044722	1	1	0.165922	671.5	544.7	926.1	733	671.5	615.4	525.3	543.7	678.9	545.6	1291.1	712.9	1203	678.9	636.8	568.2	402.1
P38217	Importin subunit beta-2 OS=Saccharomyces cerevisiae (strain ATCC 204508 / S288c) OX=559292 GN=KAP104 PE=1 SV=1	0	24.478	7	5	7	5	918	103.6	1.184	1.049	1.034	0.980365	0.999605	0.995292	1	1	1	412.1	365	360.1	356.1	412.1	474.8	347.3	383.6	415.3	345.8	342.3	410.6	328.2	378.8	551.7	348.1	289.2
Q08951	AP-3 complex subunit delta OS=Saccharomyces cerevisiae (strain ATCC 204508 / S288c) OX=559292 GN=APL5 PE=1 SV=1	0	27.779	6	4	7	4	932	106.9	1.191	1.122	1.28	0.822728	0.976885	0.641574	1	1	0.992073	832.7	784.5	894.7	982	832.7	719.8	630.3	743.5	827.7	911	1128.2	638.8	1106	723.8	729.2	699.2	697.8
P32867	Protein SSO1 OS=Saccharomyces cerevisiae (strain ATCC 204508 / S288c) OX=559292 GN=SSO1 PE=1 SV=2	0	20.072	25	4	7	3	290	33.1	1.197	1.111	1.208	0.485787	0.814949	0.296212	1	1	0.587749	854.1	793.2	862.5	878.5	848.3	854.1	940.8	708.8	754.7	833.5	849.2	854.6	870.4	963.5	663.8	713.7	814
P19881	4-nitrophenylphosphatase OS=Saccharomyces cerevisiae (strain ATCC 204508 / S288c) OX=559292 GN=PHO13 PE=1 SV=2	0	23.092	14	4	7	4	312	34.6	1.225	1.055	1.108	0.472691	0.991682	0.883518	1	1	1	309.2	266.1	279.6	249.9	309.2	437.9	232.4	282.5	287.2	250.7	226.3	360.5	225.5	345.4	252.3	209.7	280
Q08217	Serine/threonine-protein kinase PSK2 OS=Saccharomyces cerevisiae (strain ATCC 204508 / S288c) OX=559292 GN=PSK2 PE=1 SV=1	0	33.794	5	5	7	4	1101	124.3	1.237	1.148	1.245	0.209498	0.699852	0.412677	0.75497	1	0.742957	640.9	594.4	644.9	960.8	640.9	559.5	658.6	496.6	587.6	601.2	704.8	590	710.2	540.7	623.2	517.9	335.7
Q12305	Thiosulfate:glutathione sulfurtransferase OS=Saccharomyces cerevisiae (strain ATCC 204508 / S288c) OX=559292 GN=RDL1 PE=1 SV=1	0	21.674	37	4	7	4	139	15.4	1.249	0.945	2.363	0.0046182	0.996717	7.97678e-08	0.151832	1	4.79964e-05	1293.9	979.4	2448.5	1293.9	1270.4	1431	966.1	1119.1	979.3	979.4	2369.8	2554.8	2240.3	2529.9	1086.3	860	1036.2
P36049	rRNA-processing protein EBP2 OS=Saccharomyces cerevisiae (strain ATCC 204508 / S288c) OX=559292 GN=EBP2 PE=1 SV=1	0	25.531	15	6	7	6	427	49.7	1.262	1.005	1.348	0.438508	0.856872	0.237476	1	1	0.507995	1308	1041.5	1397.5	1517.3	1308	1076.5	1093.9	902.1	991.7	1340.8	1971.6	950.5	1867.7	1045.7	602.6	1069.4	1036.7
Q05515	Survival factor 1 OS=Saccharomyces cerevisiae (strain ATCC 204508 / S288c) OX=559292 GN=SVF1 PE=1 SV=1	0	20.796	8	3	7	3	481	54.3	1.269	0.999	1.397	0.247437	0.999982	0.0560459	0.8275	1	0.195384	1037.4	816.1	1141.4	1037.4	975.1	1160.7	810.4	723.1	864.4	821.8	1301.3	1078.3	1207.1	1079.3	709.1	817.2	865.4
Q03016	GLC7-interacting protein 3 OS=Saccharomyces cerevisiae (strain ATCC 204508 / S288c) OX=559292 GN=GIP3 PE=1 SV=1	0	24.047	7	5	7	5	1276	140.8	1.286	1.091	2.049	0.649409	0.977129	0.00401788	1	1	0.0366935	565.5	479.9	900.9	657.5	471.6	565.5	446.8	473.3	567.7	486.6	1117.7	728.3	1114.4	717	484.1	439.7	437.8
P21242	Probable proteasome subunit alpha type-7 OS=Saccharomyces cerevisiae (strain ATCC 204508 / S288c) OX=559292 GN=PRE10 PE=1 SV=2	0	24.352	19	4	7	4	288	31.5	1.303	1.42	1.294	0.693618	0.176863	0.752919	1	1	1	1398	1524.2	1388.4	1573.9	1302.2	1398	2605.8	1398.2	1661.5	1301.7	1287.2	1401.6	1375.3	1445.8	1073.1	1368.7	1002.1
Q06631	Protein BFR2 OS=Saccharomyces cerevisiae (strain ATCC 204508 / S288c) OX=559292 GN=BFR2 PE=1 SV=1	0	19.688	7	3	7	3	534	61.2	1.314	1.216	1.784	0.401749	0.830571	0.0443101	1	1	0.165858	1057.6	978.9	1436.2	1248.3	1057.6	1039.5	940.8	764.3	1026.8	1018.5	1990.9	1043.5	1870.1	1103	579.1	949.9	804.8
Q12335	Protoplast secreted protein 2 OS=Saccharomyces cerevisiae (strain ATCC 204508 / S288c) OX=559292 GN=PST2 PE=1 SV=1	0	18.968	40	4	7	4	198	21	1.318	1.039	2.318	0.240981	0.999989	0.00173625	0.816127	1	0.0230457	236.5	186.4	415.9	396	210.8	236.5	169.8	153.2	226.2	204.6	375.3	499.2	388.4	445.4	225.4	165.7	179.5
Q06705	Phosphatidylinositol transfer protein CSR1 OS=Saccharomyces cerevisiae (strain ATCC 204508 / S288c) OX=559292 GN=CSR1 PE=1 SV=1	0	21.583	10	4	7	4	408	47.4	1.325	1.037	2.064	0.662202	0.999996	0.00506707	1	1	0.0429696	321.9	252	501.5	359	267.4	321.9	321.6	226.5	280.4	195.2	632.5	397.1	608	413.6	242.9	280.1	239.5
Q99383	Nuclear polyadenylated RNA-binding protein 4 OS=Saccharomyces cerevisiae (strain ATCC 204508 / S288c) OX=559292 GN=HRP1 PE=1 SV=1	0	39.434	18	6	7	6	534	59.6	1.333	1.359	2.612	0.650764	0.783607	0.00527924	1	1	0.0437276	621.7	634.1	1218.6	555.3	621.7	923.2	612.8	656.2	867.6	492.8	1472.6	1059.7	1401.4	898.1	458.9	686.5	466.5
P37303	Low specificity L-threonine aldolase OS=Saccharomyces cerevisiae (strain ATCC 204508 / S288c) OX=559292 GN=GLY1 PE=1 SV=2	0	38.424	27	7	7	7	387	42.8	1.342	1.425	1.317	0.0282456	0.0105292	0.0578509	0.300303	0.661793	0.199399	398.3	422.9	390.8	354.6	398.3	490	432.2	413.9	445.6	396.6	394.4	355.7	387.2	426.3	342.6	289.1	296.7
P23293	Serine/threonine-protein kinase BUR1 OS=Saccharomyces cerevisiae (strain ATCC 204508 / S288c) OX=559292 GN=SGV1 PE=1 SV=1	0	26.326	9	5	7	5	657	74.2	1.342	1.084	1.829	0.21258	0.889185	0.00294775	0.759292	1	0.0312885	310.4	250.7	423.1	310.4	333	284.6	241.8	251.8	249.7	287.1	529.1	313.4	504.4	355	210.9	253.4	231.3
Q04773	Uncharacterized protein YMR074C OS=Saccharomyces cerevisiae (strain ATCC 204508 / S288c) OX=559292 GN=YMR074C PE=1 SV=1	0	9.597	17	2	7	2	145	16	1.363	1.281	1.29	0.695035	0.827551	0.685945	1	1	1	1126.1	1058	1065.5	920	1126.1	1290.2	1135.5	1088.4	1028.4	896.5	739.1	1660.6	822.1	1381	931.9	826	796.2
P32263	Pyrroline-5-carboxylate reductase OS=Saccharomyces cerevisiae (strain ATCC 204508 / S288c) OX=559292 GN=PRO3 PE=1 SV=1	0	28.505	21	4	7	4	286	30.1	1.408	0.96	1.918	0.0105352	0.999898	0.000311451	0.197489	1	0.00964595	1119.7	763.4	1525.2	1119.7	1067.3	1513.6	729.4	799	827.7	661.4	1511.7	1538.9	1395.9	1625.8	795.1	911	612.4
Q04894	NADP-dependent alcohol dehydrogenase 6 OS=Saccharomyces cerevisiae (strain ATCC 204508 / S288c) OX=559292 GN=ADH6 PE=1 SV=1	0	27.955	12	3	7	3	360	39.6	1.467	1.053	1.179	0.0577056	0.978088	0.561995	0.387789	1	0.904355	739.2	530.6	593.9	588.9	739.2	1021.6	487.1	649.8	578	454.5	531.7	723.5	566.7	622.4	507.2	490.5	503.8
P38786	Ribonuclease P/MRP protein subunit RPP1 OS=Saccharomyces cerevisiae (strain ATCC 204508 / S288c) OX=559292 GN=RPP1 PE=1 SV=1	0	28.433	20	5	7	5	293	32.2	1.537	1.22	1.479	0.30113	0.9891	0.584896	0.912063	1	0.92931	623.9	495.2	600.4	735.7	623.4	623.9	419.4	661.2	442.8	553.9	597.6	635.2	603.3	543.9	674.9	405.9	396.2
P38999	Saccharopine dehydrogenase [NADP(+), L-glutamate-forming] OS=Saccharomyces cerevisiae (strain ATCC 204508 / S288c) OX=559292 GN=LYS9 PE=1 SV=1	0	28.259	18	6	7	6	446	48.9	1.561	0.868	1.322	0.453932	0.868423	0.837433	1	1	1	1375.3	764.8	1164.2	928.6	1375.3	2231.2	654.4	826.7	836.9	707.6	877	1545.4	865.3	1636.5	1065.8	880.9	866.5
P39012	GPI transamidase component GAA1 OS=Saccharomyces cerevisiae (strain ATCC 204508 / S288c) OX=559292 GN=GAA1 PE=1 SV=1	0.022	1.858	1	1	7	1	614	69.2	1.655	1.003	1.84	0.0369276	0.999257	0.00581304	0.32679	1	0.0464077	607.2	368.1	674.9	687.7	502.5	607.2	373.9	362.3	379.4	334.4	724.8	599.5	684.1	665.8	525.2	366.8	269.2
P38755	Oxysterol-binding protein homolog 7 OS=Saccharomyces cerevisiae (strain ATCC 204508 / S288c) OX=559292 GN=OSH7 PE=1 SV=1	0	24.292	16	6	7	6	437	49.8	1.757	0.772	3.472	0.0196233	0.238376	2.17159e-05	0.257269	1	0.00257816	340	149.5	671.9	340	298.2	431.4	162.9	155.1	144	119.3	776.5	666.8	677.1	626.7	225.8	177.6	193.5
P17536	Tropomyosin-1 OS=Saccharomyces cerevisiae (strain ATCC 204508 / S288c) OX=559292 GN=TPM1 PE=1 SV=1	0	35.533	28	4	7	4	199	23.5	1.758	0.838	2.428	0.276148	0.88757	0.0595133	0.876862	1	0.202194	517.3	246.4	714.2	427	517.3	819.2	302.3	227	211.4	267.5	478.9	1082.7	447	1065.1	234.8	294.2	454
Q02046	Methylenetetrahydrofolate dehydrogenase [NAD(+)] OS=Saccharomyces cerevisiae (strain ATCC 204508 / S288c) OX=559292 GN=MTD1 PE=1 SV=1	0	34.58	22	5	7	5	320	36.2	1.801	1.807	1.022	0.657396	0.513739	0.803918	1	1	1	1098.2	1101.7	623.2	798	1098.2	1240.2	1050.1	1155.8	1434.1	733.8	450.1	732	530.5	738.3	1172.3	603	609.7
P41921	Glutathione reductase OS=Saccharomyces cerevisiae (strain ATCC 204508 / S288c) OX=559292 GN=GLR1 PE=1 SV=2	0	26.285	15	6	7	6	483	53.4	1.819	0.996	2.014	0.088295	0.996316	0.0132364	0.469369	1	0.075578	581.6	318.4	643.8	451.8	581.6	839	322	276.1	314.7	346.9	604.8	1158.8	580.1	685.3	266.9	319.7	442.7
P13185	Serine/threonine protein kinase KIN1 OS=Saccharomyces cerevisiae (strain ATCC 204508 / S288c) OX=559292 GN=KIN1 PE=1 SV=3	0	22.982	6	4	6	2	1064	120	0.539	0.842	0.661	0.0802648	0.990746	0.429114	0.45918	1	0.760378	112.9	176.4	138.6	135.4	112.9	64.5	179.2	192.8	168.7	173.7	161.8	101.6	163.4	118.8	209.6	151.6	238.4
P46951	Cargo-transport protein YPP1 OS=Saccharomyces cerevisiae (strain ATCC 204508 / S288c) OX=559292 GN=YPP1 PE=1 SV=1	0	8.596	4	2	6	2	817	95.3	0.596	0.921	0.866	0.219971	0.999815	0.8548	0.768293	1	1	70.9	109.6	102.9	82	70.9	60.6	221.7	81.8	136.4	88	122.2	76.7	120	88.3	112.9	149.9	118.9
Q99287	Protein SEY1 OS=Saccharomyces cerevisiae (strain ATCC 204508 / S288c) OX=559292 GN=SEY1 PE=1 SV=1	0	18.038	10	6	6	6	776	89.4	0.634	0.885	0.834	0.080362	0.999185	0.843437	0.45918	1	1	398.5	556.3	524.1	461.3	398.5	349	557	695.9	555.7	522.6	571.2	473.9	582.2	481	628.7	431.9	783.2
P52593	Nucleoporin NUP188 OS=Saccharomyces cerevisiae (strain ATCC 204508 / S288c) OX=559292 GN=NUP188 PE=1 SV=1	0	6.926	2	2	6	2	1655	188.5	0.655	0.722	0.6	0.147112	0.637626	0.174785	0.603412	1	0.411369	393.6	433.9	361	393.6	404.8	304.5	388.1	678	435.2	432.6	359.6	362.3	344.1	494.4	601.3	458.9	860.5
P48361	Activator of SKN7 protein 10 OS=Saccharomyces cerevisiae (strain ATCC 204508 / S288c) OX=559292 GN=ASK10 PE=1 SV=2	0	18.903	3	4	6	1	1146	126.8	0.688	0.71	1.472	0.0908241	0.190787	0.559808	0.477514	1	0.902194	591.3	610.3	1266.2	591.3	644.5	413.2	568.2	640.9	641.8	581.2	1528.3	1219.2	1314.9	829.9	1039.3	858.8	860
P48231	Tricalbin-2 OS=Saccharomyces cerevisiae (strain ATCC 204508 / S288c) OX=559292 GN=TCB2 PE=1 SV=1	0	24.441	8	6	6	5	1178	132.4	0.732	1.11	1.209	0.0511745	0.94545	0.999998	0.363015	1	1	305.5	463.4	504.5	340	305.5	256.1	464.8	405.9	461.9	506.9	642.8	442.8	570.1	446.4	417.4	410.1	795.1
P89886	Translation machinery-associated protein 20 OS=Saccharomyces cerevisiae (strain ATCC 204508 / S288c) OX=559292 GN=TMA20 PE=1 SV=1	0	15.649	19	3	6	3	181	20.3	0.763	0.923	1.294	0.957353	1	0.458351	1	1	0.796339	267.8	323.7	453.8	301.8	251.6	267.8	405.6	238.9	392.1	267.1	650.5	341.8	602.6	307.1	350.7	374.1	241.6
Q06632	Protein CFT1 OS=Saccharomyces cerevisiae (strain ATCC 204508 / S288c) OX=559292 GN=CFT1 PE=1 SV=1	0	17.605	4	4	6	4	1357	153.3	0.767	0.946	0.725	0.158256	0.959293	0.0244369	0.625848	1	0.110405	311	383.6	294.1	308.6	351.2	311	352.9	435.2	349.4	417	246.5	318.6	271.4	358.3	441.8	386.5	405.4
P12904	5'-AMP-activated protein kinase subunit gamma OS=Saccharomyces cerevisiae (strain ATCC 204508 / S288c) OX=559292 GN=SNF4 PE=1 SV=1	0	15.976	19	3	6	3	322	36.4	0.778	0.912	0.731	0.0470493	0.957387	0.0361084	0.350328	1	0.14291	500.3	586.1	469.7	539.4	500.3	393.7	576.7	647.3	595.6	554.6	471.4	462.2	468.1	503.6	699.3	544.2	642.7
Q12263	Serine/threonine-protein kinase GIN4 OS=Saccharomyces cerevisiae (strain ATCC 204508 / S288c) OX=559292 GN=GIN4 PE=1 SV=1	0	15.604	7	6	6	6	1142	129.8	0.818	1.079	0.711	0.458695	0.968236	0.0945907	1	1	0.275395	693.1	913.4	602.2	788.7	693.1	541	952.8	927.8	899.1	814	603.2	545.8	616.5	601.1	846.8	769.6	883.8
P35723	Endoplasmic reticulum transmembrane protein 1 OS=Saccharomyces cerevisiae (strain ATCC 204508 / S288c) OX=559292 GN=YET1 PE=1 SV=2	0	13.834	16	4	6	4	206	23.4	0.818	0.815	1.583	0.342825	0.683188	0.0208652	0.976823	1	0.0997514	572.4	570	1107.4	589.8	572.4	471.7	760.3	515.5	613.1	530	1340.3	1000.7	1211.6	1012.1	699.7	575.5	871.9
P32899	U3 small nucleolar ribonucleoprotein protein IMP3 OS=Saccharomyces cerevisiae (strain ATCC 204508 / S288c) OX=559292 GN=IMP3 PE=1 SV=1	0	17.201	14	3	6	3	183	21.9	0.821	1.005	0.963	0.96756	0.990291	0.944255	1	1	1	292.9	358.5	343.3	545.4	292.9	255.9	348.6	356.4	360.6	364.5	350	319.9	357.8	336.8	356.7	315.1	510.8
P32842	V-type proton ATPase subunit c' OS=Saccharomyces cerevisiae (strain ATCC 204508 / S288c) OX=559292 GN=VMA11 PE=1 SV=1	0	12.775	11	1	6	1	164	17	0.823	1.175	1.628	0.976698	0.724395	0.356346	1	1	0.670374	868.2	1239.7	1717.7	908.6	868.2	723.3	3035.5	793	1642.7	935.6	2069.2	1520.2	1940.9	1288.2	727.1	1055.3	1233.5
P38784	Vacuolar ATPase assembly protein VMA22 OS=Saccharomyces cerevisiae (strain ATCC 204508 / S288c) OX=559292 GN=VMA22 PE=1 SV=1	0	17.339	13	2	6	2	181	21.1	0.823	0.913	1.978	0.820778	0.957572	0.0233436	1	1	0.106499	458	508.7	1101.3	574	458	403.2	441.7	456.5	566.9	603.1	1346	929.4	1305.1	862.3	556.9	451.6	758.9
P49017	2-methoxy-6-polyprenyl-1,4-benzoquinol methylase, mitochondrial OS=Saccharomyces cerevisiae (strain ATCC 204508 / S288c) OX=559292 GN=COQ5 PE=1 SV=1	0	16.869	23	4	6	4	307	34.7	0.845	1.535	1.03	0.914648	0.0939655	0.999999	1	1	1	371.6	674.8	453	371.6	443.2	361.9	719.5	632.9	774.7	526.5	385	493.8	428.1	479.4	606	439.7	324.3
P21825	Translocation protein SEC62 OS=Saccharomyces cerevisiae (strain ATCC 204508 / S288c) OX=559292 GN=SEC62 PE=1 SV=2	0	17.548	16	4	6	4	274	31.3	0.849	1.012	1.237	0.426214	0.999997	0.55042	1	1	0.891097	161	192.1	234.6	183.7	161	144.1	210.5	195.3	182.7	188.9	254.6	189.3	236.4	232.9	216.4	181	189.7
Q05946	U3 small nucleolar RNA-associated protein 13 OS=Saccharomyces cerevisiae (strain ATCC 204508 / S288c) OX=559292 GN=UTP13 PE=1 SV=1	0	25.739	11	5	6	5	817	91	0.853	1.436	0.956	0.883446	0.473969	0.858103	1	1	1	85.3	143.6	95.5	85.3	111.7	79.8	129.9	158.6	161.6	96.2	79	95.2	96.2	95.9	124.5	93	100
P38132	DNA replication licensing factor MCM7 OS=Saccharomyces cerevisiae (strain ATCC 204508 / S288c) OX=559292 GN=MCM7 PE=1 SV=4	0	13.989	5	3	6	3	845	94.9	0.862	0.855	1.102	0.91043	0.860702	0.479967	1	1	0.814039	534.3	530.3	683.3	609.2	534.3	455.6	515.4	487.7	556.1	545.6	800.5	598.7	770.6	605.8	620.2	470.6	668.6
Q03735	RNA-binding protein NAB6 OS=Saccharomyces cerevisiae (strain ATCC 204508 / S288c) OX=559292 GN=NAB6 PE=1 SV=1	0	24.791	6	5	6	5	1134	126.1	0.871	1.01	1.209	0.999101	0.993232	0.43131	1	1	0.763004	957.5	1109.6	1328	1111.7	932.3	957.5	1105.5	1215.3	1113.8	729.9	1469.5	1200.2	1515.8	1003.9	1193.3	1098.8	665.9
P33754	Translocation protein SEC66 OS=Saccharomyces cerevisiae (strain ATCC 204508 / S288c) OX=559292 GN=SEC66 PE=1 SV=1	0	15.645	17	3	6	3	206	24.2	0.872	1.106	2.163	0.421748	0.942793	0.113747	1	1	0.30628	100.3	127.2	248.9	109.1	100.3	92.8	135.1	112.5	121.7	133	294.7	218.2	283.9	176.4	115	105.4	244.3
Q12234	GRIP domain-containing protein RUD3 OS=Saccharomyces cerevisiae (strain ATCC 204508 / S288c) OX=559292 GN=RUD3 PE=1 SV=1	0	25.016	11	3	6	3	484	56	0.881	0.821	1.339	0.863601	0.612872	0.19544	1	1	0.445738	372.5	347.1	566.5	397.5	360.1	372.5	329.7	346.9	416.1	347.3	722.4	465.2	689.8	430.4	423	453.3	401.1
Q08959	Phosphatidylglycerol phospholipase C OS=Saccharomyces cerevisiae (strain ATCC 204508 / S288c) OX=559292 GN=PGC1 PE=1 SV=1	0	25.01	18	6	6	6	321	37	0.885	0.71	2.274	0.999958	0.748086	0.0401765	1	1	0.154977	243.8	195.6	626.4	351.6	243.8	237.4	180.1	174	214.6	212.4	890.2	431.5	915.1	440.7	275.4	183.7	367
P34227	Peroxiredoxin PRX1, mitochondrial OS=Saccharomyces cerevisiae (strain ATCC 204508 / S288c) OX=559292 GN=PRX1 PE=1 SV=1	0	26.864	27	4	6	4	261	29.5	0.894	1.008	2.285	0.740508	0.989655	1.37402e-05	1	1	0.00175541	800.9	903.1	2046.6	890.4	800.9	776.8	932.6	909.5	896.8	800.7	2336.7	1904.7	2199	1721.1	895.6	1092	793.5
P00410	Cytochrome c oxidase subunit 2 OS=Saccharomyces cerevisiae (strain ATCC 204508 / S288c) OX=559292 GN=COX2 PE=1 SV=1	0	12.793	10	2	6	2	251	28.5	0.924	0.915	1.352	0.979745	0.995802	0.278574	1	1	0.561608	131.6	130.3	192.5	125.2	139.4	131.6	190	143.2	118.5	105.6	212.4	184	201.5	153.6	142.4	126.3	160
Q06344	Pre-rRNA-processing protein ESF1 OS=Saccharomyces cerevisiae (strain ATCC 204508 / S288c) OX=559292 GN=ESF1 PE=1 SV=1	0	12.458	6	3	6	3	628	72.4	0.948	1.124	0.988	0.9908	0.714045	0.999998	1	1	1	81.5	96.6	84.9	88.6	75.5	81.5	98.6	106.1	94.5	90.7	95.8	72.4	101.2	75.2	100.1	73.1	85.9
Q06078	U3 small nucleolar RNA-associated protein 21 OS=Saccharomyces cerevisiae (strain ATCC 204508 / S288c) OX=559292 GN=UTP21 PE=1 SV=1	0	21.996	9	5	6	5	939	104.7	0.964	1.035	0.882	0.968555	0.982284	0.718634	1	1	1	354	379.9	323.6	354	371.6	292.5	376.5	320.7	419.3	383.3	315.2	343	332.1	296	367.8	337	367
P11632	Non-histone chromosomal protein 6A OS=Saccharomyces cerevisiae (strain ATCC 204508 / S288c) OX=559292 GN=NHP6A PE=1 SV=1	0	22.434	37	5	6	5	93	10.8	0.967	0.787	1.03	0.983987	0.961751	0.87486	1	1	1	629.2	512.3	670.7	525.7	629.2	735.9	503	592.8	521.8	408.3	530.8	825.6	544.9	844.1	651	378	734
P38828	Protein LSM12 OS=Saccharomyces cerevisiae (strain ATCC 204508 / S288c) OX=559292 GN=LSM12 PE=1 SV=1	0	15.758	13	3	6	3	187	21.3	0.978	0.798	1.355	0.999973	0.993398	0.336285	1	1	0.644522	213.6	174.3	296	216.2	159.6	213.6	160.4	189.3	205.8	157.6	352.1	266.7	328.5	181.7	139.4	218.4	228.1
P25635	Periodic tryptophan protein 2 OS=Saccharomyces cerevisiae (strain ATCC 204508 / S288c) OX=559292 GN=PWP2 PE=1 SV=2	0	22.021	8	5	6	5	923	103.9	0.978	0.992	0.992	0.99312	0.987336	0.999959	1	1	1	318.6	323.4	323.4	327.7	318.6	281.1	354.2	335.5	310.4	311.7	332.3	282.3	314.7	333.9	325.9	276.2	355.1
Q04177	U3 small nucleolar RNA-associated protein 5 OS=Saccharomyces cerevisiae (strain ATCC 204508 / S288c) OX=559292 GN=UTP5 PE=1 SV=1	0	12.181	7	3	6	3	643	72	0.981	0.892	1.243	0.999998	0.725276	0.959945	1	1	1	470.6	428.4	596.5	704.9	470.6	413.8	418.5	392.5	461.9	438.5	701.8	540.4	658.5	446.2	687.7	426.4	480
P25847	DNA mismatch repair protein MSH2 OS=Saccharomyces cerevisiae (strain ATCC 204508 / S288c) OX=559292 GN=MSH2 PE=1 SV=2	0	25.593	8	5	6	5	964	108.8	0.99	1.095	1.046	0.900681	0.996546	0.998856	1	1	1	298.2	329.7	314.8	298.2	306.5	277.8	316	367.3	343.9	296.9	337.9	293.3	339.5	283.3	396.9	273.8	301.1
Q12044	Regulator of calcineurin 2 OS=Saccharomyces cerevisiae (strain ATCC 204508 / S288c) OX=559292 GN=RCN2 PE=1 SV=1	0	23.677	26	4	6	4	265	29.2	1.024	1.059	1.412	1	0.997025	0.064331	1	1	0.212535	564.4	583.8	778.3	693	564.4	511.8	584.9	565	674.2	582.8	851.2	737.5	821.3	660.9	674.5	533.2	551.3
P40557	ER-retained PMA1-suppressing protein 1 OS=Saccharomyces cerevisiae (strain ATCC 204508 / S288c) OX=559292 GN=EPS1 PE=1 SV=1	0	14.018	6	3	6	3	701	81.2	1.025	1.425	1.724	0.97055	0.476018	0.0855474	1	1	0.259976	78.7	109.4	132.4	96.3	76.5	78.7	100.3	134.3	112.1	106.8	149.2	114.9	147.2	119	127.5	76.8	76.2
Q04305	U3 small nucleolar RNA-associated protein 15 OS=Saccharomyces cerevisiae (strain ATCC 204508 / S288c) OX=559292 GN=UTP15 PE=1 SV=1	0	21.794	8	4	6	4	513	57.7	1.03	1.295	1.089	0.999967	0.178245	0.912686	1	1	1	1094.3	1375.7	1156.3	1322.8	1094.3	815.1	1610.2	1289.1	1468	1239.9	1360.9	1037.9	1267.9	1054.5	1013.2	1137.7	1062.1
P20448	ATP-dependent RNA helicase HCA4 OS=Saccharomyces cerevisiae (strain ATCC 204508 / S288c) OX=559292 GN=HCA4 PE=1 SV=2	0	15.374	6	4	6	4	770	87.1	1.032	1.268	1.174	0.999589	0.702654	0.952724	1	1	1	490.1	602.4	557.5	558.2	490.1	436.3	569	635.9	637.9	570.7	675.8	456.4	665	467.3	582.9	474.9	469.7
P36120	ATP-dependent RNA helicase DBP7 OS=Saccharomyces cerevisiae (strain ATCC 204508 / S288c) OX=559292 GN=DBP7 PE=1 SV=1	0	15.073	7	5	6	5	742	83.3	1.039	1.269	0.999	0.998285	0.865621	0.937143	1	1	1	67.5	82.5	65	76.9	67.5	58	89.2	83.3	81.8	80.6	68.6	50.7	68.8	61.5	65	50	108.6
P39521	Pre-rRNA-processing protein FHL1 OS=Saccharomyces cerevisiae (strain ATCC 204508 / S288c) OX=559292 GN=FHL1 PE=1 SV=1	0	11.552	5	5	6	5	936	103.4	1.044	1.218	1.658	0.991807	0.731126	0.126712	1	1	0.329421	103.2	120.4	163.9	122	103.2	86.6	90.5	143.7	100.9	163.9	204.3	143.8	186.8	128.2	59.9	98.9	137.8
P54783	D-arabinono-1,4-lactone oxidase OS=Saccharomyces cerevisiae (strain ATCC 204508 / S288c) OX=559292 GN=ALO1 PE=1 SV=1	0	28.249	15	6	6	6	526	59.5	1.054	0.991	1.253	0.990205	0.996545	0.676309	1	1	1	542.1	509.7	644.7	542.1	506.6	670.2	480.7	441.6	541.7	540.6	553.6	729.7	569.6	780.1	514.5	362.2	785.9
P35178	Ribosomal RNA-processing protein 1 OS=Saccharomyces cerevisiae (strain ATCC 204508 / S288c) OX=559292 GN=RRP1 PE=1 SV=2	0	16.785	23	4	6	4	278	33.2	1.067	1.359	1.077	0.999936	0.259588	0.999989	1	1	1	364.3	463.8	367.7	414.8	364.3	312.5	528.7	435.7	493.9	375.1	381.9	335.1	410.1	354	428.1	341.3	336.2
P31688	Trehalose-phosphatase OS=Saccharomyces cerevisiae (strain ATCC 204508 / S288c) OX=559292 GN=TPS2 PE=1 SV=3	0	18.366	7	4	6	4	896	102.9	1.074	0.855	1.276	0.91265	0.561146	0.182814	1	1	0.424646	454.9	362.3	540.7	415.7	454.9	512.1	384.2	372.7	352.2	304.3	525.4	524.7	556.5	561.7	515.8	423.7	330.3
P07278	cAMP-dependent protein kinase regulatory subunit OS=Saccharomyces cerevisiae (strain ATCC 204508 / S288c) OX=559292 GN=BCY1 PE=1 SV=4	0	18.139	13	5	6	5	416	47.2	1.086	0.886	1.881	0.511536	0.408843	2.58602e-05	1	1	0.00290859	232.2	189.5	402.2	224.2	232.2	283.5	171.5	213.6	196.7	182.7	449.3	394.6	410	350.1	213.8	209.9	227
P38314	Protein SDS24 OS=Saccharomyces cerevisiae (strain ATCC 204508 / S288c) OX=559292 GN=SDS24 PE=1 SV=1	0	15.007	8	4	6	3	527	57.2	1.086	1.14	2.011	0.972411	0.970824	0.218727	1	1	0.481379	453.9	476.2	840.4	512.3	453.9	447.9	468.3	484.2	545.7	405.6	892.4	817	864.4	699.2	883.2	404.5	417.8
P19812	E3 ubiquitin-protein ligase UBR1 OS=Saccharomyces cerevisiae (strain ATCC 204508 / S288c) OX=559292 GN=UBR1 PE=1 SV=1	0	23.595	4	5	6	5	1950	224.7	1.097	1.067	0.934	0.988013	0.832141	0.953867	1	1	1	980.6	953.5	835.3	1040.1	980.6	781	852.5	965	942.2	1153.9	861	759	903.2	810.3	817.3	894	949.7
P32352	C-8 sterol isomerase OS=Saccharomyces cerevisiae (strain ATCC 204508 / S288c) OX=559292 GN=ERG2 PE=1 SV=1	0	13.811	18	4	6	4	222	24.9	1.102	1.206	1.048	0.527031	0.0899781	0.862017	1	1	1	743.1	813.6	706.7	743.1	824.7	705.7	807.9	819.3	745.6	917.2	695	675.7	718.7	788.7	674.5	609	735.6
P46151	Methylenetetrahydrofolate reductase 1 OS=Saccharomyces cerevisiae (strain ATCC 204508 / S288c) OX=559292 GN=MET12 PE=1 SV=2	0	12.801	8	5	6	5	657	73.9	1.11	1.054	1.402	0.744986	0.96174	0.00384848	1	1	0.0357335	212.9	202.2	269	212.9	199.9	226.8	199.4	213.6	205	196.4	319.7	245.2	295.2	241.5	216	176.9	191.9
P39993	ARF guanine-nucleotide exchange factor 2 OS=Saccharomyces cerevisiae (strain ATCC 204508 / S288c) OX=559292 GN=GEA2 PE=1 SV=1	0	26.982	6	6	6	6	1459	165.6	1.121	0.654	0.928	0.570832	0.266941	0.990925	1	1	1	415.2	242	343.7	445.5	400.5	415.2	172.4	256.2	228.6	305.9	320.9	403	316.8	368.1	422.1	224.7	370.3
Q04728	Arginine biosynthesis bifunctional protein ArgJ, mitochondrial OS=Saccharomyces cerevisiae (strain ATCC 204508 / S288c) OX=559292 GN=ARG7 PE=1 SV=1	0	29.303	13	5	6	5	441	47.8	1.132	0.929	1.515	0.918987	0.96662	0.111369	1	1	0.301652	751.6	616.9	1005.4	692.7	751.6	917.1	604.6	629.5	666.2	602	781.7	1422.1	782.9	1291.1	822.9	592	663.8
P40096	Negative cofactor 2 complex subunit alpha OS=Saccharomyces cerevisiae (strain ATCC 204508 / S288c) OX=559292 GN=BUR6 PE=1 SV=1	0.001	4.11	11	2	6	2	142	15.5	1.134	1.145	0.796	0.897641	0.703774	0.835171	1	1	1	796.2	803.3	558.8	796.2	798.7	790.4	1232	630	702.9	918	488.4	614.7	508	717.9	701.8	530.6	849.2
Q06543	GPN-loop GTPase 3 OS=Saccharomyces cerevisiae (strain ATCC 204508 / S288c) OX=559292 GN=GPN3 PE=1 SV=1	0	28.907	19	3	6	3	272	30.6	1.136	1.681	1.331	0.972381	0.190823	0.831654	1	1	1	405.6	599.9	474.9	605.3	405.6	345.4	563.9	690.4	638.3	438.1	491.1	420.8	502.2	459.3	528.6	356.9	334.6
P24521	Phosphomevalonate kinase OS=Saccharomyces cerevisiae (strain ATCC 204508 / S288c) OX=559292 GN=ERG8 PE=1 SV=2	0	24.691	18	5	6	5	451	50.4	1.16	0.936	1.301	0.99077	0.776203	0.630908	1	1	0.980546	861.6	695.3	966.3	886.6	861.6	815.7	668.5	723.1	652.6	816.3	966.7	965.8	1022.9	847.7	1017.9	742.7	703.2
P47108	Nucleolar pre-ribosomal-associated protein 2 OS=Saccharomyces cerevisiae (strain ATCC 204508 / S288c) OX=559292 GN=URB2 PE=1 SV=1	0	17.428	5	6	6	6	1174	135	1.179	0.93	1.306	0.623804	0.855352	0.139714	1	1	0.351672	282.2	222.6	312.6	298.8	282.2	262.2	191.2	246.3	225	220.2	367.2	261.4	351.5	278	263.9	239.3	224.3
Q06698	Putative ATP-dependent RNA helicase YLR419W OS=Saccharomyces cerevisiae (strain ATCC 204508 / S288c) OX=559292 GN=YLR419W PE=1 SV=1	0	21.04	4	4	6	4	1435	162.9	1.183	1.003	1.225	0.708619	0.997521	0.435377	1	1	0.764503	716.2	607.2	741.5	869.3	716.2	632.2	636.3	532.3	627.9	587.1	1059.7	655.7	838.5	604.8	574	605.4	680
P25555	Single-strand telomeric DNA-binding protein GBP2 OS=Saccharomyces cerevisiae (strain ATCC 204508 / S288c) OX=559292 GN=GBP2 PE=1 SV=1	0	28.809	12	3	6	3	427	48.7	1.183	0.956	1.411	0.983854	0.788816	0.412515	1	1	0.742957	473.8	383	565.1	501.3	473.8	413.2	379.9	257.7	386.1	431.4	707.8	431.2	678.2	470.8	365.3	400.6	521.6
P23641	Mitochondrial phosphate carrier protein OS=Saccharomyces cerevisiae (strain ATCC 204508 / S288c) OX=559292 GN=MIR1 PE=1 SV=1	0	33.401	21	6	6	6	311	32.8	1.193	1.38	1.392	0.990714	0.886793	0.876495	1	1	1	299	346	348.8	308.3	250.4	299	343	348.9	370.2	327	387.8	311.7	379.3	320.8	250.6	235.2	480
P38174	Methionine aminopeptidase 2 OS=Saccharomyces cerevisiae (strain ATCC 204508 / S288c) OX=559292 GN=MAP2 PE=1 SV=4	0	18.95	13	4	6	4	421	47.5	1.2	0.944	2.351	0.70062	0.974548	0.0147275	1	1	0.0809572	598	470.5	1171.9	623.2	525	598	423.2	438.1	558.9	505.4	1649.6	939.9	1461.2	626.7	540.2	498.5	265.4
P22204	Cell cycle protein kinase DBF2 OS=Saccharomyces cerevisiae (strain ATCC 204508 / S288c) OX=559292 GN=DBF2 PE=1 SV=3	0	18.123	13	6	6	6	572	66.1	1.21	0.983	1.298	0.13391	0.998309	0.319762	0.56779	1	0.619612	866.5	704.1	929.6	1447.8	821.3	866.5	678.8	641.4	736.8	730.3	1012.7	810	1018.7	853.3	716.4	749.9	695.1
P53250	Twinfilin-1 OS=Saccharomyces cerevisiae (strain ATCC 204508 / S288c) OX=559292 GN=TWF1 PE=1 SV=1	0	16.395	13	4	6	4	332	37	1.231	0.794	2.14	0.0999652	0.136998	8.11723e-07	0.497783	1	0.000247807	306	197.2	531.7	306	258.9	317.2	225.6	197.8	196.7	183.8	521.5	629.6	497	542.1	248.5	249.3	220.5
P46675	Protein STU2 OS=Saccharomyces cerevisiae (strain ATCC 204508 / S288c) OX=559292 GN=STU2 PE=1 SV=1	0	23.717	7	3	6	3	888	100.9	1.24	1.188	1.782	0.728035	0.585101	0.017379	1	1	0.089081	285.4	273.4	409.9	285.4	239.9	285.8	244.4	305.8	355.8	221	524.2	314.3	514.9	326.2	254.9	230.1	174.6
Q06440	Coronin-like protein OS=Saccharomyces cerevisiae (strain ATCC 204508 / S288c) OX=559292 GN=CRN1 PE=1 SV=1	0	20.818	9	5	6	5	651	72.5	1.279	1.023	2.032	0.0718357	0.999982	0.000115437	0.433224	1	0.00631971	177	141.6	281.1	166.1	177	234.6	142.8	124.4	153.6	140.4	315	280.5	281.8	244	133	152.6	138.4
P43639	Casein kinase II subunit beta OS=Saccharomyces cerevisiae (strain ATCC 204508 / S288c) OX=559292 GN=CKB1 PE=1 SV=1	0	9.894	8	2	6	2	278	32.2	1.287	0.983	1.403	0.37643	0.99806	0.174789	1	1	0.411369	1055.4	806.2	1150	1469.5	1055.4	810.5	800.1	812.3	794.2	987.6	1334	970.1	1344	991.4	729.6	889.1	820
Q05029	Protein BCH1 OS=Saccharomyces cerevisiae (strain ATCC 204508 / S288c) OX=559292 GN=BCH1 PE=1 SV=1	0	24.397	10	6	6	6	724	82	1.304	0.96	2.633	0.967806	0.99941	0.15397	1	1	0.375611	346.2	255	699.3	346.2	304.5	387.3	190	237.9	273.3	332.9	1069	469	1042.7	353.8	265.6	248.5	308.6
Q00582	GTP-binding protein GTR1 OS=Saccharomyces cerevisiae (strain ATCC 204508 / S288c) OX=559292 GN=GTR1 PE=1 SV=1	0	17.513	9	3	6	3	310	35.8	1.314	1.201	1.69	0.926198	0.999992	0.279492	1	1	0.561955	693.8	634.2	892.7	971.2	693.8	564.4	564.7	735	672.6	598.1	997.1	799.2	1040.1	750.2	921.3	518.2	528.1
Q07528	Autophagy-related protein 20 OS=Saccharomyces cerevisiae (strain ATCC 204508 / S288c) OX=559292 GN=ATG20 PE=1 SV=1	0	13.681	6	5	6	5	640	72.5	1.384	0.883	0.922	0.665117	0.999996	0.996994	1	1	1	879.7	561.1	585.9	879.7	1309.7	617.8	553.2	523.9	569.2	1057.3	546.7	592.9	579	738.1	635.6	486.6	908.1
P46969	Ribulose-phosphate 3-epimerase OS=Saccharomyces cerevisiae (strain ATCC 204508 / S288c) OX=559292 GN=RPE1 PE=1 SV=1	0	31.718	34	5	6	5	238	26	1.422	1.173	1.84	0.765653	0.99524	0.373531	1	1	0.692313	360.5	297.3	466.5	360.5	352.4	533.9	316	335	279.6	260.1	382.4	535.5	406.3	549.9	507.7	251.7	253.5
Q03774	tRNA (guanine-N(7)-)-methyltransferase non-catalytic subunit TRM82 OS=Saccharomyces cerevisiae (strain ATCC 204508 / S288c) OX=559292 GN=TRM82 PE=1 SV=1	0	18.788	14	4	6	4	444	50.5	1.447	0.992	1.97	0.358753	0.99916	0.0503562	1	1	0.179053	638	437.6	868.8	522.2	638	793.5	428.8	446.6	504.6	381	1037.7	727.5	1053.6	568.7	588.1	440.9	278.9
P15731	Ubiquitin-conjugating enzyme E2 4 OS=Saccharomyces cerevisiae (strain ATCC 204508 / S288c) OX=559292 GN=UBC4 PE=1 SV=1	0	29.765	30	2	6	2	148	16.4	1.469	1.105	1.355	0.538998	0.999997	0.606623	1	1	0.955684	468.9	352.7	432.6	368.6	468.9	626.9	291.2	414.4	370.2	336	343.1	676.8	375.9	497.8	472.6	319.2	275.1
Q12486	Putative uncharacterized hydrolase YOR131C OS=Saccharomyces cerevisiae (strain ATCC 204508 / S288c) OX=559292 GN=YOR131C PE=1 SV=1	0	20.064	15	2	6	2	218	24.8	1.496	0.985	1.291	0.6457	0.991188	0.912523	1	1	1	308.6	203.2	266.3	308.6	308.4	358.6	172.8	324.1	203.8	202.6	238.1	387.5	264.5	268.2	379.4	206.3	176.2
P15700	Uridylate kinase OS=Saccharomyces cerevisiae (strain ATCC 204508 / S288c) OX=559292 GN=URA6 PE=1 SV=1	0	8.79	12	2	6	2	204	22.9	1.544	1.001	1.627	0.117484	0.996559	0.0587914	0.536029	1	0.201665	818.9	530.6	862.5	647.7	818.9	1110.5	491.8	607.2	572.4	457.2	751.8	1059.5	721.2	989.5	648	498.3	530.3
P35184	Ribosome assembly protein SQT1 OS=Saccharomyces cerevisiae (strain ATCC 204508 / S288c) OX=559292 GN=SQT1 PE=1 SV=2	0	13.75	7	3	6	3	431	47.1	1.557	1.353	1.582	0.00212545	0.0473983	0.000983815	0.113552	1	0.0162993	660	573.5	670.6	776.5	576.3	660	465.7	569.5	577.6	620.3	664	644.1	677.2	714.8	443.5	423.9	420.5
P39939	40S ribosomal protein S26-B OS=Saccharomyces cerevisiae (strain ATCC 204508 / S288c) OX=559292 GN=RPS26B PE=1 SV=1	0	21.792	27	3	6	1	119	13.4	1.578	1.385	1.059	0.384947	0.626867	0.999936	1	1	1	1851.7	1625.4	1242.2	2107.4	1791.8	1851.7	1755.1	1505.2	1404.6	2291.3	1153.8	1294.3	1192.3	1419.9	1119.3	1173.4	1642.6
P25375	Saccharolysin OS=Saccharomyces cerevisiae (strain ATCC 204508 / S288c) OX=559292 GN=PRD1 PE=1 SV=1	0	28.001	9	5	6	5	712	81.9	1.586	1.062	1.295	0.162335	0.999805	0.632269	0.635367	1	0.981234	799.2	535	652.5	619.4	799.2	1218.8	518.4	552.1	561.7	485	496	943.8	505.9	841.6	556	503.8	480
P38248	Cell wall protein ECM33 OS=Saccharomyces cerevisiae (strain ATCC 204508 / S288c) OX=559292 GN=ECM33 PE=1 SV=3	0	18.242	8	3	6	3	429	43.7	1.601	1.429	2.097	0.492034	0.883216	0.0751338	1	1	0.236426	1311.6	1170.3	1717.9	1170.4	1311.6	1596	1484.9	811.9	945	1449.2	2047.1	1450.8	1857.5	1588.8	685.6	819.2	1483.2
P32451	Biotin synthase, mitochondrial OS=Saccharomyces cerevisiae (strain ATCC 204508 / S288c) OX=559292 GN=BIO2 PE=1 SV=2	0	22.455	7	3	6	3	375	41.9	1.627	1.136	1.945	0.00852465	0.94385	0.000679599	0.18205	1	0.0134473	720.3	502.7	860.9	846.9	683.1	720.3	480.3	546.7	526.2	479.1	1027.3	759.7	975.7	707.8	553	428.1	442.7
P38993	Iron transport multicopper oxidase FET3 OS=Saccharomyces cerevisiae (strain ATCC 204508 / S288c) OX=559292 GN=FET3 PE=1 SV=2	0	19.361	8	3	6	3	636	72.3	1.859	1.596	1.011	0.218059	0.174556	0.999971	0.766436	1	1	488.9	419.7	266	419.6	508	488.9	365.3	401.5	438.8	757.2	234.8	271.8	260.3	299.9	263	261.6	291.9
Q03835	Monothiol glutaredoxin-3 OS=Saccharomyces cerevisiae (strain ATCC 204508 / S288c) OX=559292 GN=GRX3 PE=1 SV=2	0	17.006	13	4	6	2	250	28.2	1.935	1.25	1.795	0.0437505	0.837721	0.0427685	0.344843	1	0.162217	1689.5	1091.6	1567.7	1119.4	1689.5	2460.4	1236.2	1055.2	1129.3	1005.6	1418.9	2011.2	1364.3	1732	1106	873.1	837.3
P39726	Glycine cleavage system H protein, mitochondrial OS=Saccharomyces cerevisiae (strain ATCC 204508 / S288c) OX=559292 GN=GCV3 PE=1 SV=3	0	8.896	14	2	6	2	170	18.8	1.999	1.132	1.449	0.11009	0.981223	0.567384	0.521645	1	0.911654	1387.4	786.1	1006.1	904.4	1387.4	2082.7	753.8	1052.7	819.8	623.9	741.9	1364.4	719.3	1373.2	694.1	794.9	637.8
Q05016	NADP-dependent 3-hydroxy acid dehydrogenase OS=Saccharomyces cerevisiae (strain ATCC 204508 / S288c) OX=559292 GN=YMR226C PE=1 SV=1	0	32.349	34	5	6	5	267	29.1	2.37	0.952	1.934	0.129641	0.991926	0.227038	0.556309	1	0.49307	1085.8	436	886.2	612.5	1085.8	1846.6	497.8	335	457.2	415.8	585.8	1510.5	590.3	1330.4	583.4	458.2	406.5
P38747	OTU domain-containing protein 2 OS=Saccharomyces cerevisiae (strain ATCC 204508 / S288c) OX=559292 GN=OTU2 PE=1 SV=1	0	10.26	7	1	5	1	307	36.1	0.245	0.243	0.294	0.0100585	0.00332263	0.0168705	0.193979	0.322748	0.0875053	276.1	274.1	331	318.8	276.1	274	277.9	213.6	270.5	278.1	418.3	294.1	369.2	296.7	421.3	1964.6	1125.9
P31377	Syntaxin-8 OS=Saccharomyces cerevisiae (strain ATCC 204508 / S288c) OX=559292 GN=SYN8 PE=1 SV=2	0	20.22	17	2	5	2	255	29	0.431	0.999	1.217	0.0158095	0.873134	0.242328	0.225303	1	0.516197	119.5	277.1	337.5	143.4	119.5	107.8	290.7	234.4	264.1	316.4	355.8	320.2	398.5	278	153.1	313.4	277.3
P14164	ARS-binding factor 1 OS=Saccharomyces cerevisiae (strain ATCC 204508 / S288c) OX=559292 GN=ABF1 PE=1 SV=4	0	18.231	6	4	5	4	731	81.7	0.569	0.543	0.564	0.000865613	0.00067852	0.00125815	0.0842021	0.287018	0.0180448	175	166.9	173.6	175	175.6	130.4	175.4	144.7	177.5	158.8	182.4	162	167.7	179.7	287.4	487.1	307.6
Q07979	Chromatin structure-remodeling complex protein RSC58 OS=Saccharomyces cerevisiae (strain ATCC 204508 / S288c) OX=559292 GN=RSC58 PE=1 SV=1	0	11.228	6	2	5	2	502	57.8	0.569	1.172	0.767	0.234159	0.96737	0.668829	0.800515	1	1	59.9	123.6	80.8	57	79.2	59.9	114.9	148.7	132.8	76.7	83.6	83	78.7	70.9	118.9	84.5	105.4
P40043	Respiratory growth induced protein 1 OS=Saccharomyces cerevisiae (strain ATCC 204508 / S288c) OX=559292 GN=RGI1 PE=1 SV=1	0	13.055	12	1	5	1	161	19	0.655	0.809	1.326	0.657944	0.921406	0.626952	1	1	0.97724	275.6	340.7	558.4	302.4	275.6	255	330.6	356.4	351	263.2	766.5	376.7	763.3	408.5	440.5	421	323.2
Q99321	Diphosphoinositol polyphosphate phosphohydrolase DDP1 OS=Saccharomyces cerevisiae (strain ATCC 204508 / S288c) OX=559292 GN=DDP1 PE=1 SV=3	0	12.197	18	4	5	4	188	21.6	0.659	0.702	0.924	0.398576	0.427668	0.999709	1	1	1	1165.7	1241.7	1634.4	1330	1165.7	1092.9	1258.1	1264.4	1225.5	1138.6	1804.4	1237.4	1822.1	1480.4	1134.7	1769.3	1786.4
P53278	Uncharacterized protein YGR130C OS=Saccharomyces cerevisiae (strain ATCC 204508 / S288c) OX=559292 GN=YGR130C PE=1 SV=1	0	23.388	7	4	5	4	816	92.6	0.693	0.915	1.955	0.923649	0.999998	0.0445367	1	1	0.165858	303.3	400.1	855.1	421.7	290.5	303.3	438.7	363.8	384.9	415.8	1078	693.6	1054.2	658.5	222.8	680	437.3
P38810	SED5-binding protein 3 OS=Saccharomyces cerevisiae (strain ATCC 204508 / S288c) OX=559292 GN=SFB3 PE=1 SV=1	0	23.602	9	5	5	5	929	103.9	0.697	0.988	0.954	0.0590281	0.999968	0.999085	0.391749	1	1	489.3	693.8	669.4	549.9	489.3	443.4	718.2	670.1	737.6	550.3	748.4	553.2	739.7	605.8	701.8	706.9	609.7
P21243	Proteasome subunit alpha type-1 OS=Saccharomyces cerevisiae (strain ATCC 204508 / S288c) OX=559292 GN=SCL1 PE=1 SV=1	0	16.393	20	4	5	4	252	28	0.719	1.257	0.716	0.369173	0.494173	0.19842	1	1	0.447754	170.6	298.4	170	164.9	194.5	170.6	461.4	266.7	333.9	262.8	164.9	193.7	175.3	139.7	322.5	237.3	194
P47170	Vacuolar membrane-associated protein IML1 OS=Saccharomyces cerevisiae (strain ATCC 204508 / S288c) OX=559292 GN=IML1 PE=1 SV=1	0	18.59	4	4	5	4	1584	181.8	0.762	1.224	0.576	0.251849	0.880922	0.0126913	0.836487	1	0.0736994	317.4	510.3	240.1	453.6	317.4	193.2	512	508.5	568.1	489.7	175.8	230.2	250.4	265.9	514.1	412.5	416.7
P53935	Stress response protein NST1 OS=Saccharomyces cerevisiae (strain ATCC 204508 / S288c) OX=559292 GN=NST1 PE=1 SV=1	0	10.279	3	4	5	3	1240	141.4	0.778	0.751	0.913	0.997882	0.996921	0.997393	1	1	1	38.6	37.3	45.3	46.2	37.6	38.6	39	62	31.5	35.6	51.8	40.9	45.5	45.1	49.6	28.2	57.3
P03872	Partitioning protein REP2 OS=Saccharomyces cerevisiae (strain ATCC 204508 / S288c) OX=559292 GN=REP2 PE=1 SV=1	0	18.417	18	3	5	3	296	33.2	0.793	0.727	1.352	0.987321	0.461885	0.391985	1	1	0.715214	273.9	251.1	467	336.1	263.7	273.9	188.7	267.1	261.3	241.3	510.4	464.2	469.9	302.8	219	345.5	414.6
Q3E785	Succinate dehydrogenase assembly factor 1, mitochondrial OS=Saccharomyces cerevisiae (strain ATCC 204508 / S288c) OX=559292 GN=SDH6 PE=1 SV=1	0	4.625	9	2	5	2	79	9.3	0.839	1.065	1.132	0.994056	0.954567	0.679136	1	1	1	906.2	1150.3	1223.1	906.2	995.9	773.5	1358.4	783.6	1070.3	1236.4	1358.8	1112.7	1290.4	1159.2	1197.5	681.9	1080.5
P54781	Cytochrome P450 61 OS=Saccharomyces cerevisiae (strain ATCC 204508 / S288c) OX=559292 GN=ERG5 PE=1 SV=1	0	17.286	10	5	5	5	538	61.3	0.847	0.993	1.633	0.768091	0.963029	0.219934	1	1	0.482601	332	389.1	639.6	403.5	332	312.1	421.5	399.5	379	340.7	741	519.8	703.6	581.4	391.8	293.2	684.8
P39007	Dolichyl-diphosphooligosaccharide--protein glycosyltransferase subunit STT3 OS=Saccharomyces cerevisiae (strain ATCC 204508 / S288c) OX=559292 GN=STT3 PE=1 SV=2	0	14.702	5	4	5	4	718	81.5	0.856	0.778	1.546	0.123495	0.0431124	0.00413224	0.54906	1	0.037577	436.3	396.6	788.2	458	358.7	436.3	422.8	382.6	396.5	396.6	869	704	828.2	750.2	455.1	509.9	630.8
P06102	General negative regulator of transcription subunit 3 OS=Saccharomyces cerevisiae (strain ATCC 204508 / S288c) OX=559292 GN=NOT3 PE=1 SV=2	0	14.914	6	4	5	4	836	94.3	0.873	1.042	1.211	0.998983	0.936455	0.57569	1	1	0.919803	266.2	317.7	369.1	339.7	266.2	235	318.6	316.7	362.6	290.2	437.9	273.7	423	322.1	337.5	231.8	304.9
P32803	Endosomal protein P24B OS=Saccharomyces cerevisiae (strain ATCC 204508 / S288c) OX=559292 GN=EMP24 PE=1 SV=1	0	18.541	21	3	5	3	203	23.3	0.896	0.974	1.61	0.693191	0.974202	0.0314635	1	1	0.129552	590.1	641.6	1060.4	590.1	592.1	567.2	694.2	652.3	631.1	596.5	1188.7	916.9	1113.4	1010	658.6	519.4	958.3
P23643	Vacuolar protein sorting-associated protein 3 OS=Saccharomyces cerevisiae (strain ATCC 204508 / S288c) OX=559292 GN=VPS3 PE=1 SV=1	0	7.406	3	3	5	3	1011	116.8	0.904	1.339	1.653	0.860326	0.985568	0.615094	1	1	0.962769	61.9	91.8	113.2	66.8	61.9	55.3	91.3	92.2	113.7	63.4	153.9	87.4	146.6	75.2	132.6	68.5	53
Q12072	ISWI one complex protein 2 OS=Saccharomyces cerevisiae (strain ATCC 204508 / S288c) OX=559292 GN=IOC2 PE=1 SV=1	0	26.105	5	3	5	3	812	93.4	0.916	0.843	1.158	0.517099	0.496903	0.999719	1	1	1	548.4	505	693.4	569.9	548.4	438.6	460.5	488.7	636.7	521.8	909.6	615.5	781.2	519.3	598.8	520.4	1169.7
P40037	Protein HMF1 OS=Saccharomyces cerevisiae (strain ATCC 204508 / S288c) OX=559292 GN=HMF1 PE=1 SV=1	0	23.075	43	3	5	3	129	13.9	0.917	0.96	1.104	0.996687	0.998468	0.901285	1	1	1	189.9	198.7	228.5	172.7	189.9	233.4	197.2	200.2	228.6	177.2	186.2	392.7	173.6	280.3	248.5	179.8	207
Q02206	Chromatin structure-remodeling complex subunit RSC4 OS=Saccharomyces cerevisiae (strain ATCC 204508 / S288c) OX=559292 GN=RSC4 PE=1 SV=2	0	14.729	10	4	5	4	625	72.2	0.94	1.21	1.354	0.560054	0.962305	1	1	1	1	301.4	387.9	434.1	320.3	301.4	287.1	364.1	413.4	413.3	329.7	565.6	337.7	528.2	356.7	302.8	320.7	868.1
P36124	SET domain-containing protein 3 OS=Saccharomyces cerevisiae (strain ATCC 204508 / S288c) OX=559292 GN=SET3 PE=1 SV=1	0	22.839	8	4	5	4	751	85.4	0.942	0.893	1.133	1	0.963834	0.250356	1	1	0.526962	445.1	422.1	535.5	452.4	445.1	431.9	379.9	443.1	456.8	402.1	642	463.8	618.2	462.6	384.5	472.8	482.1
P12753	DNA repair protein RAD50 OS=Saccharomyces cerevisiae (strain ATCC 204508 / S288c) OX=559292 GN=RAD50 PE=1 SV=1	0	15.976	4	4	5	4	1312	152.5	0.946	1.465	1.361	0.969596	0.654022	0.670947	1	1	1	56.1	86.9	80.7	56.1	54.9	59.2	74.2	113.5	101.7	49.3	80.1	85.3	81.3	74.4	84.3	59.3	51.3
P53965	Tyrosine-protein phosphatase SIW14 OS=Saccharomyces cerevisiae (strain ATCC 204508 / S288c) OX=559292 GN=SIW14 PE=1 SV=1	0	18.385	16	4	5	4	281	32.7	0.951	1.231	1.01	0.969959	0.322306	0.993399	1	1	1	1028.5	1330.6	1091.5	1197.3	1028.5	833	1341.3	1357.5	1320	1096.4	1135.7	1017.5	1238.6	1049.1	1165.9	1081.1	967
P36103	Uncharacterized protein YKL023W OS=Saccharomyces cerevisiae (strain ATCC 204508 / S288c) OX=559292 GN=YKL023W PE=1 SV=2	0	17.86	10	2	5	2	277	32.3	0.955	1.035	1.08	0.717966	0.991803	0.679685	1	1	1	335.1	362.9	378.8	349.5	335.1	328.7	360.6	365.3	352.6	379	397.8	360.7	404.2	353.8	345.1	350.8	377.8
Q06673	Protein ECM30 OS=Saccharomyces cerevisiae (strain ATCC 204508 / S288c) OX=559292 GN=ECM30 PE=1 SV=1	0	5.713	1	1	5	1	1274	145	0.968	1.16	1.08	0.999961	0.756452	0.948094	1	1	1	190.9	228.8	213	241.8	190.9	150.8	148.4	414.4	205.8	254.2	221.2	196.9	243.8	205.1	210	197.3	156.2
P14681	Mitogen-activated protein kinase KSS1 OS=Saccharomyces cerevisiae (strain ATCC 204508 / S288c) OX=559292 GN=KSS1 PE=1 SV=1	0	8.856	10	2	5	2	368	42.7	0.968	1.1	0.427	0.963358	0.989385	0.166991	1	1	0.398483	308.7	350.6	136.1	327.7	188	308.7	323.3	672.1	313.5	380.2	94.3	150.8	235.8	122.9	730.1	318.7	170.3
P21304	Periodic tryptophan protein 1 OS=Saccharomyces cerevisiae (strain ATCC 204508 / S288c) OX=559292 GN=PWP1 PE=1 SV=1	0	15.634	9	3	5	3	576	63.8	0.976	0.853	1.2	0.998608	0.498453	0.0400829	1	1	0.154895	348	304.1	428.1	348	310.9	370.8	311.7	308.8	299.6	274.6	483	411.4	445.6	371.4	362.3	356.6	291.9
P40453	Ubiquitin carboxyl-terminal hydrolase 7 OS=Saccharomyces cerevisiae (strain ATCC 204508 / S288c) OX=559292 GN=UBP7 PE=1 SV=1	0.009	2.527	2	2	5	2	1071	123.1	0.978	0.89	2.09	0.98367	0.999995	0.0918662	1	1	0.269361	137.9	125.6	294.9	215	137.9	137.4	117.5	134.3	181.5	116.6	521.2	171.7	456.6	190.5	123.2	149.9	141.1
P47154	CAAX prenyl protease 1 OS=Saccharomyces cerevisiae (strain ATCC 204508 / S288c) OX=559292 GN=STE24 PE=1 SV=1	0	15.584	7	3	5	3	453	52.3	1.002	1.003	2.439	0.937248	0.913357	0.00382531	1	1	0.0356973	569.7	570.4	1387.6	624.1	569.7	527.7	612.8	516.9	531	628.6	1692.4	1191.6	1615.8	1059.6	568.8	503.8	951.9
Q08444	20S-pre-rRNA D-site endonuclease NOB1 OS=Saccharomyces cerevisiae (strain ATCC 204508 / S288c) OX=559292 GN=NOB1 PE=1 SV=1	0	23.536	11	3	5	3	459	51.7	1.003	0.693	1.216	0.894334	1	0.872603	1	1	1	433.4	299.2	525.1	889.5	387.1	433.4	317.3	263.2	282	809.3	859.7	377.5	730.5	330.9	178.3	646.7	431.9
Q12463	tRNA (guanine(10)-N2)-methyltransferase OS=Saccharomyces cerevisiae (strain ATCC 204508 / S288c) OX=559292 GN=TRM11 PE=1 SV=1	0	17.691	10	4	5	4	433	50	1.022	1.133	1.089	1	0.460171	0.987303	1	1	1	408	452.4	435	445.8	408	375.5	441.2	479.3	463.9	437.7	455.7	358.1	465.1	415.3	429.4	399.4	398.4
Q12321	Mediator of RNA polymerase II transcription subunit 1 OS=Saccharomyces cerevisiae (strain ATCC 204508 / S288c) OX=559292 GN=MED1 PE=1 SV=1	0	11.72	5	2	5	2	566	64.2	1.031	1.162	1.067	0.986481	0.606419	0.796814	1	1	1	138.4	156.1	143.3	161.6	138.4	124.8	125.2	187.4	173.5	140.4	139.7	144.8	173.5	141.8	134.3	125.4	141.6
P25386	Intracellular protein transport protein USO1 OS=Saccharomyces cerevisiae (strain ATCC 204508 / S288c) OX=559292 GN=USO1 PE=1 SV=2	0	9.762	1	3	5	3	1790	206.3	1.032	0.924	1.407	0.671874	0.997946	0.0573079	1	1	0.197846	538.6	482.6	734.6	538.6	518.5	701.3	494.4	472.3	493.1	454.1	755.5	600.1	743.7	725.6	426	522.1	543.8
P27697	Atypical kinase COQ8, mitochondrial OS=Saccharomyces cerevisiae (strain ATCC 204508 / S288c) OX=559292 GN=COQ8 PE=1 SV=1	0	23.872	16	4	5	4	501	56.7	1.046	1.039	1.806	0.548791	1	0.0358798	1	1	0.142519	373.3	370.5	644.3	812.9	373.3	363.4	377.8	338.5	372.6	368.5	747.9	548.6	765.8	555	341.3	389.7	356.7
P53297	PAB1-binding protein 1 OS=Saccharomyces cerevisiae (strain ATCC 204508 / S288c) OX=559292 GN=PBP1 PE=1 SV=1	0	14.261	5	4	5	4	722	78.7	1.047	1.174	0.924	0.907921	0.514488	1	1	1	1	1417	1588.7	1251.3	1836	1417	1171.3	1590.9	1586.5	1461.2	1945.9	1383.8	1080.8	1363	1148.7	796.4	1770.8	1353.5
Q04409	Putative glucokinase-2 OS=Saccharomyces cerevisiae (strain ATCC 204508 / S288c) OX=559292 GN=EMI2 PE=1 SV=1	0	23.968	12	5	5	4	500	55.9	1.05	1.019	1.9	0.999993	0.985824	0.0493588	1	1	0.177875	459.8	446	832	459.8	454.9	499.3	461.4	431.2	471.1	345.8	814.5	850	763.4	923.8	586.8	389.9	437.8
P00431	Cytochrome c peroxidase, mitochondrial OS=Saccharomyces cerevisiae (strain ATCC 204508 / S288c) OX=559292 GN=CCP1 PE=1 SV=2	0	22.364	12	4	5	4	361	40.3	1.053	0.987	1.117	0.909749	0.955695	0.584222	1	1	0.92893	616.6	578	653.9	579.4	616.6	641.8	569.9	668.6	561.7	586.3	506.1	803.3	532.4	874	585.5	468.9	592.4
Q00402	Nuclear migration protein NUM1 OS=Saccharomyces cerevisiae (strain ATCC 204508 / S288c) OX=559292 GN=NUM1 PE=1 SV=2	0	17.063	1	3	5	3	2748	312.8	1.064	1.113	2.018	0.989702	0.927122	0.0152813	1	1	0.0828839	283.9	296.9	538.3	315.2	283.9	269.1	280	284	310.4	344.6	671.4	433.6	668.2	353.4	200.2	266.7	354
Q08995	Y' element ATP-dependent helicase YPR204W OS=Saccharomyces cerevisiae (strain ATCC 204508 / S288c) OX=559292 GN=YPR204W PE=2 SV=1	0	15.115	3	2	5	2	1032	115.1	1.076	1.914	0.835	0.999998	0.0639098	0.466177	1	1	0.796976	93	165.5	72.2	93	98.1	92.1	116.6	192.3	179.1	152.9	67.6	77.2	61	84.6	121.9	81.9	86.5
Q12181	NADPH-dependent diflavin oxidoreductase 1 OS=Saccharomyces cerevisiae (strain ATCC 204508 / S288c) OX=559292 GN=TAH18 PE=1 SV=1	0	8.588	3	2	5	2	623	72.3	1.079	1.115	1.162	0.854907	0.878233	0.532282	1	1	0.869777	104.4	107.9	112.4	104.4	112.2	102.6	80.2	126.4	120.5	96.6	93.8	133.4	94.7	151.4	106.9	70	96.8
Q01590	Integral membrane protein SED5 OS=Saccharomyces cerevisiae (strain ATCC 204508 / S288c) OX=559292 GN=SED5 PE=1 SV=1	0	21.346	14	3	5	3	340	38.8	1.09	0.893	1.41	0.712739	0.991156	0.031378	1	1	0.129552	197.7	161.9	255.8	199.2	194	197.7	138.5	159.1	183.9	164.7	302.2	216.5	305.6	199.9	181.3	143.3	185.4
P40492	Protein FYV10 OS=Saccharomyces cerevisiae (strain ATCC 204508 / S288c) OX=559292 GN=FYV10 PE=1 SV=1	0	6.768	5	2	5	2	516	59.9	1.093	0.933	2.989	0.956444	0.999964	0.00902758	1	1	0.0593598	230.2	196.4	629.5	248.1	230.2	206.9	200.3	143.7	192.7	236.2	1028.3	430	921.4	408.9	248.1	210.6	120
P38069	Alpha-1,2-mannosyltransferase MNN2 OS=Saccharomyces cerevisiae (strain ATCC 204508 / S288c) OX=559292 GN=MNN2 PE=1 SV=1	0	11.037	6	3	5	3	597	67.7	1.1	1.102	1.6	0.996855	0.998909	0.211293	1	1	0.469293	891	892.9	1296.5	949.5	891	759.1	840.5	668.6	948.6	954	2062.3	815.2	1832.3	917.4	887.5	810.2	714
Q07418	Peroxisomal membrane protein import receptor PEX19 OS=Saccharomyces cerevisiae (strain ATCC 204508 / S288c) OX=559292 GN=PEX19 PE=1 SV=2	0	6.66	4	1	5	1	342	38.7	1.106	0.962	1.131	1	0.918185	0.66298	1	1	1	124.4	108.2	127.2	92.4	128.7	124.4	103.8	115.5	112.9	90.7	117.4	129.4	125	154.5	129.2	112.5	102.7
P38295	Medium-chain fatty acid ethyl ester synthase/esterase 2 OS=Saccharomyces cerevisiae (strain ATCC 204508 / S288c) OX=559292 GN=EHT1 PE=1 SV=1	0	14.149	12	4	5	4	451	51.2	1.123	0.884	1.106	0.845856	0.780924	0.834407	1	1	1	177.8	140	175.2	183.7	173.4	177.8	152.2	112.5	165.5	128.7	174.3	186.8	172.7	176	207	119.3	158.4
P06839	General transcription and DNA repair factor IIH helicase subunit XPD OS=Saccharomyces cerevisiae (strain ATCC 204508 / S288c) OX=559292 GN=RAD3 PE=1 SV=1	0	11.136	4	4	5	4	778	89.7	1.129	0.98	1.007	0.955107	0.999971	0.999867	1	1	1	477.4	414.7	425.8	498	477.4	379.9	389.4	475.8	441.6	386.1	434.9	393.9	450.7	416.9	423	333.3	515.7
Q04002	Sister chromatid cohesion protein 2 OS=Saccharomyces cerevisiae (strain ATCC 204508 / S288c) OX=559292 GN=SCC2 PE=1 SV=1	0	27.787	5	5	5	5	1493	171	1.135	1.263	1.191	0.550712	0.184479	0.433923	1	1	0.763833	323.2	359.9	339.2	382.6	323.2	309.4	320.3	376.2	347.5	372.8	335.9	343	341.4	337	352.8	276	284.9
P15703	Glucan 1,3-beta-glucosidase OS=Saccharomyces cerevisiae (strain ATCC 204508 / S288c) OX=559292 GN=BGL2 PE=1 SV=1	0	9.668	6	1	5	1	313	34.1	1.138	1.075	1.105	0.979207	0.96165	0.978414	1	1	1	740.5	699.3	718.9	559.1	740.5	1065	1451.5	590.3	828.5	504.6	595.7	1055.3	614.3	841.4	726.7	650.6	599.4
P11709	Nuclear fusion protein BIK1 OS=Saccharomyces cerevisiae (strain ATCC 204508 / S288c) OX=559292 GN=BIK1 PE=1 SV=1	0	9.88	5	2	5	1	440	51.1	1.144	1.026	1.301	0.0820461	0.996688	0.00357766	0.46019	1	0.0339695	592.5	531.1	673.9	592.5	580.2	675.1	440.8	531.3	531	542.1	641.3	782	650.2	698.4	527.8	452.1	517.8
P38822	Protein BZZ1 OS=Saccharomyces cerevisiae (strain ATCC 204508 / S288c) OX=559292 GN=BZZ1 PE=1 SV=1	0	16.489	8	4	5	4	633	71.1	1.152	1.361	1.828	0.99998	0.973389	0.261726	1	1	0.538833	350.7	414.4	556.5	381.1	350.7	326.7	391.1	447.6	439.2	345.8	779.6	381.8	734.9	421.4	538	304.4	282.7
P54885	Gamma-glutamyl phosphate reductase OS=Saccharomyces cerevisiae (strain ATCC 204508 / S288c) OX=559292 GN=PRO2 PE=1 SV=1	0	17.767	11	5	5	5	456	49.7	1.154	0.806	0.991	0.999881	0.373563	0.86436	1	1	1	493	344.2	423.4	430	493	541.2	346.5	300.4	341.9	471.7	350.1	470.6	380.9	507.5	384.5	427.1	757.3
O13297	mRNA-capping enzyme subunit beta OS=Saccharomyces cerevisiae (strain ATCC 204508 / S288c) OX=559292 GN=CET1 PE=1 SV=2	0	13.899	6	4	5	4	549	61.8	1.164	0.866	2.102	0.899798	0.542203	0.000248382	1	1	0.00918592	694.8	517.2	1255.1	694.8	684.4	697.6	491.4	498.1	536.9	632.9	1329.9	1239.7	1270.7	1146.2	597.1	533.7	783.2
Q01532	Cysteine proteinase 1, mitochondrial OS=Saccharomyces cerevisiae (strain ATCC 204508 / S288c) OX=559292 GN=LAP3 PE=1 SV=3	0	15.89	6	3	5	3	483	55.4	1.17	0.775	1.456	0.347945	0.164224	0.0145992	0.984846	1	0.0806165	529.6	350.8	658.7	529.6	497.1	614.3	443.4	386.1	318.7	295.3	608.8	712.8	576.8	714	458.5	452.6	435.7
P32602	Alpha-soluble NSF attachment protein OS=Saccharomyces cerevisiae (strain ATCC 204508 / S288c) OX=559292 GN=SEC17 PE=1 SV=4	0	26.036	18	3	5	3	292	32.8	1.17	1.126	1.56	0.170772	0.547563	8.88945e-05	0.6587	1	0.00593649	547.4	527	730	503.4	547.4	603.7	557.9	518.4	535.7	463.1	729.2	730.8	679.7	775.4	467.9	434.9	521.6
P38798	Nonsense-mediated mRNA decay protein 2 OS=Saccharomyces cerevisiae (strain ATCC 204508 / S288c) OX=559292 GN=NMD2 PE=1 SV=2	0	18.786	7	5	5	5	1089	126.7	1.172	1.264	2.538	0.981358	0.897832	0.0279306	1	1	0.120334	415.6	448.3	899.9	535	385.2	415.6	409.9	434.7	616.7	462.3	1496.8	573.5	1405.6	576.1	335.3	475.2	354.6
Q03219	Uncharacterized protein YMR178W OS=Saccharomyces cerevisiae (strain ATCC 204508 / S288c) OX=559292 GN=YMR178W PE=1 SV=1	0	13.452	8	2	5	2	274	31.1	1.173	1.085	1.018	0.995161	0.997578	0.999986	1	1	1	317.2	293.3	275.3	312.8	317.2	385.6	266.7	322.2	306	281.2	249.4	475.5	244.9	304	499.1	270.4	224.3
Q05636	Exosome complex component RRP45 OS=Saccharomyces cerevisiae (strain ATCC 204508 / S288c) OX=559292 GN=RRP45 PE=1 SV=1	0	19.2	7	3	5	3	305	33.9	1.18	1.256	1.532	0.645279	0.560734	0.0632358	1	1	0.210819	845.2	900.2	1097.5	946.2	841.2	845.2	790.7	862.9	939	946.9	1427.2	832.4	1395.9	862.9	656.9	716.4	771.3
P09457	ATP synthase subunit 5, mitochondrial OS=Saccharomyces cerevisiae (strain ATCC 204508 / S288c) OX=559292 GN=ATP5 PE=1 SV=1	0	21.704	25	4	5	4	212	22.8	1.184	0.918	1.697	0.999987	0.719627	0.174498	1	1	0.411369	692.7	537.3	993	765.2	528	692.7	586.6	495.6	523.4	551.5	1174.3	884.8	1114.4	854.3	471.7	585	1060
Q12049	Protein THP3 OS=Saccharomyces cerevisiae (strain ATCC 204508 / S288c) OX=559292 GN=THP3 PE=1 SV=1	0	15.305	10	3	5	3	470	53.7	1.185	0.893	1.621	0.548588	0.347078	0.000159363	1	1	0.00771085	316.9	238.8	433.3	318.8	291.9	316.9	239.3	238.4	233	282	453.9	402.9	433.1	433.5	267.3	251.9	322.2
Q04869	Uncharacterized protein YMR315W OS=Saccharomyces cerevisiae (strain ATCC 204508 / S288c) OX=559292 GN=YMR315W PE=1 SV=1	0	26.119	19	3	5	3	349	38.2	1.19	0.959	1.642	0.996326	0.664997	0.211107	1	1	0.469293	508.4	409.9	701.7	508.4	454.9	615.3	397.5	422.8	422.8	337.2	693.9	790	709.6	680.2	682.2	427.3	406.5
P38623	Serine/threonine-protein kinase RCK2 OS=Saccharomyces cerevisiae (strain ATCC 204508 / S288c) OX=559292 GN=RCK2 PE=1 SV=3	0	13.377	8	3	5	3	610	68	1.204	1.049	1.806	0.970169	0.998089	0.0722071	1	1	0.230652	806	701.9	1208.9	813.8	649.6	806	736.3	638.4	772.7	669.2	1749.1	930.7	1570.2	769.5	776.7	669.3	561.6
Q07825	Putative Xaa-Pro aminopeptidase FRA1 OS=Saccharomyces cerevisiae (strain ATCC 204508 / S288c) OX=559292 GN=FRA1 PE=1 SV=1	0	17.801	6	4	5	4	749	84.9	1.219	0.961	1.555	0.55977	0.949765	0.0221988	1	1	0.103578	439.5	346.5	560.5	439.5	433.7	468.5	352	300.4	404.5	341.1	694.5	481.2	652.9	445.6	346.4	422	360.5
P38845	Cruciform DNA-recognizing protein 1 OS=Saccharomyces cerevisiae (strain ATCC 204508 / S288c) OX=559292 GN=CRP1 PE=1 SV=1	0	17.821	15	5	5	5	465	51.1	1.236	0.684	2.552	0.795331	0.783739	0.0144884	1	1	0.0804201	274.3	151.9	566.7	274.3	259.9	377.4	155.7	132.8	300.4	148.2	837.1	405.7	746	430.6	207.4	222	254
P34162	Mediator of RNA polymerase II transcription subunit 20 OS=Saccharomyces cerevisiae (strain ATCC 204508 / S288c) OX=559292 GN=SRB2 PE=1 SV=1	0	27.958	21	3	5	3	210	22.9	1.246	1.296	1.565	0.397937	0.303645	0.022475	1	1	0.103959	1460.8	1520.2	1835.4	1796.4	1460.8	1298	1564.3	1509.2	1462.8	1531.3	1936.2	1739.9	2041.3	1448.4	1172.7	1452	1141
P40468	Cell morphogenesis protein PAG1 OS=Saccharomyces cerevisiae (strain ATCC 204508 / S288c) OX=559292 GN=TAO3 PE=1 SV=1	0	13.482	2	3	5	3	2376	269.7	1.249	1.254	1.366	0.235783	0.594624	0.104904	0.803619	1	0.290012	632.6	635.1	692.1	971.8	632.6	559.8	518	723.6	632.7	637.6	919.3	690.4	693.8	666	569.7	506.5	476.2
P32454	Aminopeptidase 2, mitochondrial OS=Saccharomyces cerevisiae (strain ATCC 204508 / S288c) OX=559292 GN=APE2 PE=1 SV=4	0	16.294	5	4	5	3	952	107.7	1.261	1.073	1.32	0.521313	0.98223	0.336991	1	1	0.645296	250.9	213.4	262.6	198.3	250.9	334.4	216.1	210.6	227.8	168.2	197.4	377.8	209.8	328.6	198.9	148.9	214
P41896	Transcription initiation factor IIF subunit beta OS=Saccharomyces cerevisiae (strain ATCC 204508 / S288c) OX=559292 GN=TFG2 PE=1 SV=2	0	12.687	7	3	5	3	400	46.6	1.261	0.796	1.763	0.997149	0.880481	0.433325	1	1	0.76341	899.5	568.1	1257.7	761.9	899.5	967	549.3	502.1	587.6	911.7	1680	995.8	1564.2	1011.4	476	713.5	1475.1
P21951	DNA polymerase epsilon catalytic subunit A OS=Saccharomyces cerevisiae (strain ATCC 204508 / S288c) OX=559292 GN=POL2 PE=1 SV=1	0	24.039	3	5	5	5	2222	255.5	1.264	1.066	1.974	0.868196	0.999902	0.0145563	1	1	0.0805875	203.2	171.4	317.4	230.5	155.9	203.2	162.9	140.3	180.3	188.1	439.7	241.2	361.1	279	127	160.8	211.9
P54861	Dynamin-related protein DNM1 OS=Saccharomyces cerevisiae (strain ATCC 204508 / S288c) OX=559292 GN=DNM1 PE=1 SV=1	0	22.364	8	5	5	5	757	84.9	1.265	0.949	1.807	0.229041	0.989685	0.0614394	0.789453	1	0.20644	219.8	164.8	313.9	444.6	219.8	210.6	165.1	164.6	180.7	143.5	369	250.5	377.6	267.1	202.3	173.7	157.8
Contaminant_S49572 owl	S49572 immunoglobulin kappa chain precursor - human (fragment)	0	11.355	11	1	5	1	114	12.7	1.277	1.804	0.987	0.911844	0.00792561	0.999584	1	0.513304	1	1286.6	1817.3	994.5	1370.2	1286.6	831.3	1885	2208.1	1752	1478.5	825.5	1009.5	979.6	1127.4	1007.2	936.5	1080
P41920	Ran-specific GTPase-activating protein 1 OS=Saccharomyces cerevisiae (strain ATCC 204508 / S288c) OX=559292 GN=YRB1 PE=1 SV=1	0	13.634	22	2	5	2	201	22.9	1.279	1.298	1.187	0.11691	0.0968822	0.748354	0.536029	1	1	313.3	317.9	290.7	303.6	313.3	361.7	300.2	296.9	336.7	365.7	266.9	291.3	290.2	305.9	309.7	243.7	244.9
P38281	Actin patches distal protein 1 OS=Saccharomyces cerevisiae (strain ATCC 204508 / S288c) OX=559292 GN=APD1 PE=1 SV=1	0	14.184	17	4	5	4	316	35.7	1.303	1.078	1.533	0.986837	0.999946	0.651317	1	1	1	345.3	285.8	406.3	262.4	345.3	383.9	271	301.3	303.6	229.6	444.5	399	389.7	413.8	352.4	265	244.3
P41543	Dolichyl-diphosphooligosaccharide--protein glycosyltransferase subunit 1 OS=Saccharomyces cerevisiae (strain ATCC 204508 / S288c) OX=559292 GN=OST1 PE=1 SV=1	0	16.246	9	3	5	3	476	54	1.303	1.044	3.412	0.998931	0.990412	0.015255	1	1	0.0828839	501.6	402	1313.2	501.6	491.8	530	394.9	364.8	409.3	551.9	1675.3	1157	1490.6	881.5	384.9	287.6	965.4
Q12285	Ubiquitin-like protein MDY2 OS=Saccharomyces cerevisiae (strain ATCC 204508 / S288c) OX=559292 GN=MDY2 PE=1 SV=1	0	21.751	15	3	5	3	212	23.7	1.312	1.02	2.745	0.69839	0.993885	0.00251315	1	1	0.0287197	626.8	487.1	1311.4	626.8	549.8	633.9	608	392.5	581.6	408	1997	988.7	1739.3	913.7	477.7	485.9	387.6
P47017	Sm-like protein LSm1 OS=Saccharomyces cerevisiae (strain ATCC 204508 / S288c) OX=559292 GN=LSM1 PE=1 SV=1	0	6.152	24	3	5	3	172	20.3	1.339	0.914	3.017	0.701268	0.999926	0.0132978	1	1	0.075578	105.9	72.3	238.7	112.7	92.3	105.9	52.7	72.9	71.8	93.5	363.1	206.6	275.7	129.5	79.1	83.8	48.6
Q04697	Glucose-signaling factor 2 OS=Saccharomyces cerevisiae (strain ATCC 204508 / S288c) OX=559292 GN=GSF2 PE=1 SV=1	0	19.02	10	4	5	4	403	45.8	1.35	1.619	5.583	0.964983	1	0.0267732	1	1	0.117003	142.1	170.3	587.4	154.8	142.1	123.9	181	148.7	160.4	226.9	790.3	483.8	713.3	442.9	105.2	100.1	514.6
Q02866	Protein MUK1 OS=Saccharomyces cerevisiae (strain ATCC 204508 / S288c) OX=559292 GN=MUK1 PE=1 SV=1	0	17.42	8	3	5	3	612	69.5	1.353	1.577	3.712	0.454403	0.615954	0.0276382	1	1	0.119319	279.3	325.6	766.4	1098	224.4	279.3	279.6	379.2	600.4	248	912.4	643.7	955.1	591.2	166.8	280.3	206.5
Q08985	Homocysteine S-methyltransferase 2 OS=Saccharomyces cerevisiae (strain ATCC 204508 / S288c) OX=559292 GN=SAM4 PE=1 SV=1	0	28.719	16	3	5	3	325	36.6	1.376	0.743	1.398	0.681417	0.918115	0.374703	1	1	0.693882	249.4	134.6	253.4	210.2	249.4	305.4	141.5	124.9	128.1	178.8	198.2	516.2	212.8	301.6	115.5	181.2	256.7
Q04693	Pre-mRNA-splicing factor RSE1 OS=Saccharomyces cerevisiae (strain ATCC 204508 / S288c) OX=559292 GN=RSE1 PE=1 SV=1	0	22.035	6	5	5	5	1361	153.7	1.412	0.916	1.746	0.231465	0.988235	0.0300789	0.794357	1	0.126533	353.2	229.3	436.9	378.7	324.5	353.2	208	208.2	252.5	260.5	556.1	376.6	506.9	279	250.2	261.4	231.9
P32499	Nucleoporin NUP2 OS=Saccharomyces cerevisiae (strain ATCC 204508 / S288c) OX=559292 GN=NUP2 PE=1 SV=2	0	13.443	6	4	5	4	720	77.8	1.414	0.826	2.16	0.932857	0.957529	0.467448	1	1	0.797873	150.8	88.1	230.3	102.3	150.8	251.4	124.4	89.2	87	71.2	238.4	242.4	222.5	170	69.7	106.6	211.9
P05626	ATP synthase subunit 4, mitochondrial OS=Saccharomyces cerevisiae (strain ATCC 204508 / S288c) OX=559292 GN=ATP4 PE=1 SV=2	0	15.052	6	1	5	1	244	26.9	1.432	1.619	2.724	0.992175	0.999976	0.574782	1	1	0.919393	443.8	501.8	844.4	530.8	328.1	443.8	696.8	395.5	549.7	458	1052.8	677.2	1103.4	598.2	287.4	310	1375.1
P53111	NADPH-dependent aldehyde reductase ARI1 OS=Saccharomyces cerevisiae (strain ATCC 204508 / S288c) OX=559292 GN=ARI1 PE=1 SV=1	0	15.125	10	2	5	2	347	38.1	1.457	1.352	1.253	0.406399	0.670587	0.934168	1	1	1	126	116.9	108.4	104.1	126	154.5	102.9	125.4	118.9	115	79.3	132.8	91.4	128.5	127	74.8	86.5
Q05933	Actin-related protein 2/3 complex subunit 3 OS=Saccharomyces cerevisiae (strain ATCC 204508 / S288c) OX=559292 GN=ARC18 PE=1 SV=1	0	19.921	24	3	5	3	178	20.6	1.481	0.947	1.722	0.77389	0.938953	0.46192	1	1	0.796976	396.8	253.7	461.5	440.1	388.6	396.8	232.4	336.5	268.1	240.2	406.5	482.7	454.1	469.1	479.9	268	238.4
P53905	U6 snRNA-associated Sm-like protein LSm7 OS=Saccharomyces cerevisiae (strain ATCC 204508 / S288c) OX=559292 GN=LSM7 PE=1 SV=2	0	10.869	21	3	5	3	115	13	1.489	1.031	2.353	0.0537388	0.998955	0.000429985	0.375293	1	0.0112058	1182.7	819	1869.2	1139.4	1182.7	1450.6	894.1	827.7	793.8	810.4	2235.7	1726.3	2023.9	1418.3	869.9	794.4	751.9
P34221	Protein phosphatase 2C homolog 3 OS=Saccharomyces cerevisiae (strain ATCC 204508 / S288c) OX=559292 GN=PTC3 PE=1 SV=4	0	27.843	10	2	5	1	468	51.3	1.516	1.305	1.843	0.000231747	0.00513179	6.25354e-06	0.058778	0.37816	0.000954558	190.6	164.1	231.8	181.3	190.6	203.9	147.1	163.1	165.1	179.9	235.9	238.2	227.8	203.8	125.7	136.3	108.6
P47019	Ribosome biogenesis protein ALB1 OS=Saccharomyces cerevisiae (strain ATCC 204508 / S288c) OX=559292 GN=ALB1 PE=1 SV=1	0	15.606	11	3	5	3	175	19.3	1.552	1.051	1.315	0.701403	0.974325	0.959992	1	1	1	946.5	640.9	801.8	946.5	892.5	980.5	655.6	626.5	539.3	1575.9	837.3	702	797.9	805.7	451.2	609.8	1058.9
Q08954	Smr domain-containing protein YPL199C OS=Saccharomyces cerevisiae (strain ATCC 204508 / S288c) OX=559292 GN=YPL199C PE=1 SV=1	0	18.97	24	5	5	5	240	26.7	1.569	1.836	1.627	0.0125999	0.00123634	0.00309084	0.213133	0.287018	0.0312885	766.4	897.3	794.9	863	766.4	682.1	883.8	771.7	911.1	930.5	739.9	808.8	781.2	956.1	461.5	505.6	488.6
P53276	U3 small nucleolar RNA-associated protein 8 OS=Saccharomyces cerevisiae (strain ATCC 204508 / S288c) OX=559292 GN=UTP8 PE=1 SV=1	0	11.926	7	5	5	5	713	80.1	1.57	1.023	1.99	0.0052859	0.985707	0.000118291	0.154074	1	0.00631971	1764.5	1148.9	2235.4	1764.5	1579	1867.5	999.5	1302	1095	1205.5	2443.9	2066.8	2417.8	1789.3	933.2	1123.6	1244.3
P38789	Ribosome biogenesis protein SSF1 OS=Saccharomyces cerevisiae (strain ATCC 204508 / S288c) OX=559292 GN=SSF1 PE=1 SV=1	0	18.889	9	4	5	1	453	51.7	1.646	1.105	1.348	0.0785285	0.629201	0.264013	0.457073	1	0.541974	768.6	516.1	629.4	820.9	768.6	612.2	479	430.2	556.1	816.3	760.6	495.2	723.7	547.4	380.6	466.9	485.4
P22141	Proteasome subunit beta type-4 OS=Saccharomyces cerevisiae (strain ATCC 204508 / S288c) OX=559292 GN=PRE1 PE=1 SV=2	0	10.362	14	2	5	2	198	22.5	1.655	1.106	1.501	0.382373	0.902844	0.525392	1	1	0.863	851.4	568.9	772.3	683.5	851.4	1101.8	1251.7	441.1	697.7	463.9	643.3	858.2	694.9	964.7	651	430.2	514.6
P13586	Calcium-transporting ATPase 1 OS=Saccharomyces cerevisiae (strain ATCC 204508 / S288c) OX=559292 GN=PMR1 PE=1 SV=1	0	18.445	8	4	5	4	950	104.5	1.88	1.644	1.892	0.00492114	0.0362918	0.00327394	0.152427	1	0.0326935	325.6	284.7	327.7	351.3	305.5	325.6	304.9	221.1	279.2	290.2	331	339.3	324.5	304.8	163.4	173.2	210.3
P38711	40S ribosomal protein S27-B OS=Saccharomyces cerevisiae (strain ATCC 204508 / S288c) OX=559292 GN=RPS27B PE=1 SV=1	0	24.2	41	5	5	5	82	8.9	2.03	1.537	1.506	0.292632	0.726664	0.91464	0.906765	1	1	427.7	323.8	317.1	390.9	427.7	630.9	358.1	243.4	292.8	677.1	281.6	357.1	269.6	407.7	182.6	210.6	450.8
P25379	Catabolic L-serine/threonine dehydratase OS=Saccharomyces cerevisiae (strain ATCC 204508 / S288c) OX=559292 GN=CHA1 PE=1 SV=2	0	26.378	17	4	5	4	360	39.3	2.038	1.131	2.076	0.000358691	0.821824	0.00056611	0.0589633	1	0.0123447	748	415.2	762	1160	748	723.5	384.2	350.4	480.3	448.6	927.8	688.9	842.7	676.3	377.2	367.1	341.1
Q05905	Protein HRI1 OS=Saccharomyces cerevisiae (strain ATCC 204508 / S288c) OX=559292 GN=HRI1 PE=1 SV=1	0	12.844	14	3	5	3	244	27.5	2.068	0.843	1.605	0.443806	0.994526	0.632013	1	1	0.981234	352.1	143.6	273.4	198.9	352.1	510.8	120.9	169	213.8	122	165.5	451.5	163.5	513.8	226.3	135.6	170.3
P53629	Sterol O-acyltransferase 2 OS=Saccharomyces cerevisiae (strain ATCC 204508 / S288c) OX=559292 GN=ARE2 PE=1 SV=1	0	8.576	4	3	4	3	642	74	0.548	0.562	0.876	0.0425206	0.0282945	0.973231	0.344843	1	1	378.6	388.7	605.7	460.1	378.6	368.8	314.7	382.1	395.3	535.9	704.5	492.7	673	545	516.7	758.4	691.3
P37838	Nucleolar protein 4 OS=Saccharomyces cerevisiae (strain ATCC 204508 / S288c) OX=559292 GN=NOP4 PE=1 SV=1	0	12.353	6	3	4	3	685	77.8	0.644	0.611	0.796	0.891255	0.45173	0.999909	1	1	1	1185.1	1124.7	1463.8	1466.3	1185.1	1183.3	1131.6	1015.1	1117.8	1160.5	1268.3	1662.3	1288.9	1749.4	926.4	2034.3	1839.4
P38286	Very-long-chain 3-oxoacyl-CoA reductase OS=Saccharomyces cerevisiae (strain ATCC 204508 / S288c) OX=559292 GN=IFA38 PE=1 SV=1	0	10.556	3	2	4	2	347	38.7	0.651	1.024	1.468	0.124402	0.999994	0.423392	0.550409	1	0.756672	112.4	176.9	253.6	118.1	112.4	86.8	202.4	169	183.5	170.5	333.9	274.9	233.9	181.1	172.8	121.7	270.8
P32787	Mitochondrial genome maintenance protein MGM101 OS=Saccharomyces cerevisiae (strain ATCC 204508 / S288c) OX=559292 GN=MGM101 PE=1 SV=1	0	18.536	19	4	4	4	269	30.1	0.681	1.051	0.383	0.773071	0.896035	0.139566	1	1	0.351672	1040.4	1604.5	584.6	1040.4	1190.7	501.2	1889.7	1584.1	1263	1625.2	481.4	678.4	523.6	652.7	1526.9	615.4	1929.7
P25367	[PIN+] prion protein RNQ1 OS=Saccharomyces cerevisiae (strain ATCC 204508 / S288c) OX=559292 GN=RNQ1 PE=1 SV=2	0	12.753	11	3	4	3	405	42.6	0.683	0.748	0.847	0.00401299	0.017878	0.145939	0.143115	0.8683	0.363064	316	346.1	391.8	317	316	270.1	337	355.4	292.8	384.5	356.4	390.3	393.4	414.9	436.7	624.6	462.7
Q12386	Actin-like protein ARP8 OS=Saccharomyces cerevisiae (strain ATCC 204508 / S288c) OX=559292 GN=ARP8 PE=1 SV=1	0	9.863	4	3	4	3	881	100.1	0.727	0.846	0.982	0.254325	0.425211	0.863306	0.841202	1	1	136.2	158.4	183.9	138.4	136.2	129.3	135.9	184.9	176.7	142	172.5	288.7	177.3	190.9	187.3	149.9	708.1
P35179	Protein transport protein SSS1 OS=Saccharomyces cerevisiae (strain ATCC 204508 / S288c) OX=559292 GN=SSS1 PE=1 SV=2	0	7.88	24	2	4	2	80	8.9	0.752	0.866	1.107	0.556932	0.934881	0.92466	1	1	1	894.9	1031.3	1317.8	894.9	988.7	831.2	1014.5	1048.3	1082.2	963.8	1417.9	1119.9	1331.8	1304	1190.7	777.6	1630.2
P46962	CTD kinase subunit beta OS=Saccharomyces cerevisiae (strain ATCC 204508 / S288c) OX=559292 GN=CTK2 PE=1 SV=1	0	9.926	11	3	4	3	323	37.9	0.754	0.867	0.934	0.510159	0.972736	0.997277	1	1	1	226.3	260.2	280.4	235.9	226.3	198.1	256.9	209.2	308	263.6	333.4	278.1	282.8	193.4	334.5	300.3	216.2
P53844	Phosphatidylinositol transfer protein PDR17 OS=Saccharomyces cerevisiae (strain ATCC 204508 / S288c) OX=559292 GN=PDR17 PE=1 SV=1	0	9.841	14	3	4	3	350	40.7	0.759	1.068	1.162	0.417012	0.982439	0.992366	1	1	1	238	334.8	364.2	289.9	238	231.1	288.2	554.6	319.5	350.9	404.2	313.3	402.5	329.6	421.7	291	313.5
Q06508	Lysophosphatidic acid:oleoyl-CoA acyltransferase 1 OS=Saccharomyces cerevisiae (strain ATCC 204508 / S288c) OX=559292 GN=LOA1 PE=1 SV=1	0	6.978	8	2	4	2	300	33.8	0.76	1.064	1.101	0.105093	0.886158	0.814066	0.509349	1	1	630.9	882.8	913.9	681.4	630.9	505.1	941.7	889.2	876.4	871.5	1053.8	772.1	1061	792.6	840	775	829.7
Q03435	Non-histone protein 10 OS=Saccharomyces cerevisiae (strain ATCC 204508 / S288c) OX=559292 GN=NHP10 PE=1 SV=1	0	9.277	11	3	4	3	203	23.8	0.762	0.774	0.759	0.178194	0.205932	0.180584	0.675304	1	0.421297	809.4	822	806.7	861.5	809.4	685.8	830.2	813.8	738.4	934.4	773.7	912.1	729.6	841	1062.4	852.7	2654.5
P34077	Nucleoporin NIC96 OS=Saccharomyces cerevisiae (strain ATCC 204508 / S288c) OX=559292 GN=NIC96 PE=1 SV=2	0	18.11	7	4	4	4	839	96.1	0.803	1.239	1.318	0.789979	0.946971	0.693774	1	1	1	94.1	145.2	154.5	101.7	91.3	94.1	139.4	189.3	151.2	87.2	182.8	133.2	179.2	122.9	117.2	91.6	158.9
P22082	Transcription regulatory protein SNF2 OS=Saccharomyces cerevisiae (strain ATCC 204508 / S288c) OX=559292 GN=SNF2 PE=1 SV=1	0	11.179	2	3	4	2	1703	193.9	0.806	1.22	0.909	0.957728	0.449874	0.943376	1	1	1	82.8	125.4	93.4	132.1	82.8	73.2	124.8	139.3	120.5	125.9	92.1	83	101.9	94.7	124.5	102.8	82.7
P38986	L-asparaginase 1 OS=Saccharomyces cerevisiae (strain ATCC 204508 / S288c) OX=559292 GN=ASP1 PE=1 SV=1	0	18.955	17	4	4	4	381	41.4	0.817	0.974	0.762	0.494413	0.999999	0.338376	1	1	0.646789	378.1	450.8	352.8	421.4	378.1	329.9	603.3	396.5	512.6	363.8	333.4	350.6	355.1	433.3	462.8	484.4	427.6
P40340	Tat-binding homolog 7 OS=Saccharomyces cerevisiae (strain ATCC 204508 / S288c) OX=559292 GN=YTA7 PE=1 SV=2	0	10.173	4	4	4	4	1379	157.3	0.82	0.794	0.916	0.473728	0.526648	0.983568	1	1	1	384.7	372.3	429.6	384.7	338.5	388.8	357.2	388.1	422.4	347.7	430.4	440.8	428.9	381.5	356.7	469.1	514.6
P50942	Polyphosphatidylinositol phosphatase INP52 OS=Saccharomyces cerevisiae (strain ATCC 204508 / S288c) OX=559292 GN=INP52 PE=1 SV=1	0	7.092	2	2	4	2	1183	133.2	0.837	0.705	2.539	0.979716	0.999999	0.0224089	1	1	0.103878	355.3	299.4	1078.3	481.3	355.3	340.8	320.7	279.5	410.1	278.1	1768.9	731.1	1590.4	573.6	424.7	425.9	184.9
P53552	THO complex subunit 2 OS=Saccharomyces cerevisiae (strain ATCC 204508 / S288c) OX=559292 GN=THO2 PE=1 SV=1	0	5.34	2	2	4	2	1597	183.8	0.856	0.895	0.94	0.883176	0.889768	0.999998	1	1	1	329	343.8	361.1	365.6	316	329	308.3	360.3	329.5	358.7	398.5	314.7	426.7	327.2	389.6	326	384.3
P22943	12 kDa heat shock protein OS=Saccharomyces cerevisiae (strain ATCC 204508 / S288c) OX=559292 GN=HSP12 PE=1 SV=1	0	7.749	33	3	4	3	109	11.7	0.859	0.744	1.74	0.999639	0.989196	0.133299	1	1	0.34238	161.5	140	327.2	182.2	161.5	151	163.4	104.1	145.2	134.9	201.1	532.4	194.5	594.5	93.2	211.4	188.1
Q08096	RNA 3'-terminal phosphate cyclase-like protein OS=Saccharomyces cerevisiae (strain ATCC 204508 / S288c) OX=559292 GN=RCL1 PE=1 SV=1	0	9.298	13	4	4	4	367	40.1	0.863	0.98	1.044	0.999622	0.980882	0.883673	1	1	1	502.9	571	608.5	596.1	502.9	459.9	578	513.5	574	567.9	619.8	597.5	638.6	477.6	417	604.9	582.7
Q12297	Transcription initiation factor TFIID subunit 3 OS=Saccharomyces cerevisiae (strain ATCC 204508 / S288c) OX=559292 GN=TAF3 PE=1 SV=1	0	17.705	19	3	4	3	353	40.3	0.881	1.017	1.344	0.977478	0.999102	0.381757	1	1	0.702318	94.7	109.4	144.6	116.9	94.7	73.7	114.5	148.2	104.5	76.3	174	124.2	168.2	112.5	110.8	93	107.6
P32629	Mannan polymerase II complex ANP1 subunit OS=Saccharomyces cerevisiae (strain ATCC 204508 / S288c) OX=559292 GN=ANP1 PE=1 SV=3	0	12.34	8	3	4	3	500	58.1	0.885	1.322	1.428	0.299556	0.685659	0.172902	0.912063	1	0.409637	205.8	307.3	331.9	205.8	218.8	200.6	316.9	248.8	317.1	298	372.7	309.9	355.5	282.1	325	228.1	232.4
P52870	Protein transport protein SBH1 OS=Saccharomyces cerevisiae (strain ATCC 204508 / S288c) OX=559292 GN=SBH1 PE=1 SV=1	0	12.305	22	2	4	2	82	8.7	0.889	1.096	2.44	0.819442	0.999899	0.0870411	1	1	0.261652	314	387.3	862.1	359.6	314	276.3	478.1	385.6	388.9	368.8	1078	663.6	1003.9	740.4	353.3	236.4	871.3
P32896	Protein PDC2 OS=Saccharomyces cerevisiae (strain ATCC 204508 / S288c) OX=559292 GN=PDC2 PE=1 SV=2	0	16.423	4	2	4	2	925	103.9	0.907	1.195	1.011	0.958055	0.980109	0.999995	1	1	1	121.4	159.9	135.3	164.6	121.4	98.5	128.2	172.5	179.5	148.2	141.9	129	165.5	127.6	187.8	133.9	113.5
Q07688	Phosphorelay intermediate protein YPD1 OS=Saccharomyces cerevisiae (strain ATCC 204508 / S288c) OX=559292 GN=YPD1 PE=1 SV=1	0	6.206	11	1	4	1	167	19.2	0.911	1.203	1.258	0.955992	0.580287	0.572052	1	1	0.915712	241	318.2	332.8	247.8	234.6	241	331	305.8	348.6	288.3	387.6	286.2	386.9	238.7	293.8	264.6	236.2
P53912	Uncharacterized protein YNL134C OS=Saccharomyces cerevisiae (strain ATCC 204508 / S288c) OX=559292 GN=YNL134C PE=1 SV=1	0	18.417	11	3	4	3	376	41.1	0.915	1.482	0.777	0.284794	0.065965	0.0152733	0.896324	1	0.0828839	326.8	529.2	277.6	301.2	337.8	326.8	565.2	475.3	507.8	551.5	233.6	316.6	249.9	308.3	356.3	357.1	485.4
P25043	Proteasome subunit beta type-2 OS=Saccharomyces cerevisiae (strain ATCC 204508 / S288c) OX=559292 GN=PUP1 PE=1 SV=1	0	15.322	11	3	4	3	261	28.3	0.915	1.134	0.719	0.61793	0.947825	0.0302387	1	1	0.126811	256.8	318.2	201.6	256.8	264	236.3	361.9	285.5	309.6	327	179.4	216.9	187.4	237.7	280.6	265.5	349.7
P36041	Protein EAP1 OS=Saccharomyces cerevisiae (strain ATCC 204508 / S288c) OX=559292 GN=EAP1 PE=1 SV=1	0	14.858	9	3	4	3	632	69.7	0.92	1.086	1.215	0.512411	0.999986	0.774308	1	1	1	284	335.3	375.2	293.7	242.6	284	306.2	359.8	352.2	319.2	454.1	311.9	405.4	347.1	308.8	300.8	388.6
P46677	Transcription initiation factor TFIID subunit 1 OS=Saccharomyces cerevisiae (strain ATCC 204508 / S288c) OX=559292 GN=TAF1 PE=1 SV=1	0	13.96	6	4	4	4	1066	120.6	0.939	1.108	1.389	0.906971	0.929736	0.0458369	1	1	0.168305	405.3	478.2	599.6	436.9	405.3	318.5	397.1	494.1	480.7	475.6	721.9	505.9	648.9	554	431.5	357.8	490.3
Q04322	Probable GTPase-activating protein GYL1 OS=Saccharomyces cerevisiae (strain ATCC 204508 / S288c) OX=559292 GN=GYL1 PE=1 SV=1	0	11.216	6	4	4	2	720	82.1	0.95	1.029	1.063	0.898984	0.999664	0.999998	1	1	1	87.9	95.2	98.4	87.4	90.1	87.9	94.3	96.2	128.8	82.1	86.9	103.3	93.8	103.5	86.8	92.6	114.1
P35189	Transcription initiation factor TFIID subunit 14 OS=Saccharomyces cerevisiae (strain ATCC 204508 / S288c) OX=559292 GN=TAF14 PE=1 SV=1	0	6.621	11	2	4	2	244	27.4	0.954	1.006	1.654	0.939684	1	0.106363	1	1	0.292532	84.8	89.5	147.1	92.4	74.3	84.8	111.9	91.7	87.4	82.9	159	140.1	154.5	99.8	89	75.6	120.5
P43585	Vacuolar transporter chaperone 2 OS=Saccharomyces cerevisiae (strain ATCC 204508 / S288c) OX=559292 GN=VTC2 PE=1 SV=1	0	11.462	6	4	4	4	828	95.4	0.977	1.047	1.27	0.991827	0.844589	0.0476105	1	1	0.173328	423.7	453.9	550.6	483.4	408.7	423.7	458.4	449.5	487.9	442	699.1	461.2	619.5	489.4	437.5	391.1	433.5
P35817	Bromodomain-containing factor 1 OS=Saccharomyces cerevisiae (strain ATCC 204508 / S288c) OX=559292 GN=BDF1 PE=1 SV=3	0	16.222	8	4	4	4	686	76.9	0.982	0.741	1.53	0.749915	0.999897	0.149764	1	1	0.368716	272.2	205.4	424.1	368.9	247.5	272.2	144.5	154.1	293.6	273.8	639.6	292.7	594.1	302.8	98.8	279.4	277.3
P39003	High-affinity hexose transporter HXT6 OS=Saccharomyces cerevisiae (strain ATCC 204508 / S288c) OX=559292 GN=HXT6 PE=1 SV=2	0	20.25	11	4	4	3	570	62.7	0.986	1.052	1.287	0.897336	0.978681	0.991565	1	1	1	254.4	271.4	332	254.4	258.4	243.3	267.1	285	257.7	275.8	414.2	252.2	395.1	279	257.9	226.2	470.3
P0CT04	Protease B inhibitor 2 OS=Saccharomyces cerevisiae (strain ATCC 204508 / S288c) OX=559292 GN=PBI2 PE=1 SV=1	0	10.054	23	3	4	3	75	8.6	0.987	0.752	2.035	0.999093	0.978111	0.0124331	1	1	0.0727932	503.1	383.3	1037.2	503.1	475	518.9	344.8	650.8	384.2	382.5	971	1107.9	938.3	1145.4	541	387.2	509.7
P26793	Flap endonuclease 1 OS=Saccharomyces cerevisiae (strain ATCC 204508 / S288c) OX=559292 GN=RAD27 PE=1 SV=1	0	8.635	8	3	4	3	382	43.3	0.99	0.853	0.864	1	0.995527	0.964016	1	1	1	874.5	753.2	763.3	1137.3	874.5	655.5	852	656.7	665.8	1106.1	790.1	669.3	835	737.5	534.6	883.3	1375.1
P14906	Protein translocation protein SEC63 OS=Saccharomyces cerevisiae (strain ATCC 204508 / S288c) OX=559292 GN=SEC63 PE=1 SV=2	0	11.814	6	3	4	3	663	75.3	0.997	0.97	1.942	0.831745	0.573775	0.0669608	1	1	0.219135	271.7	264.2	529.2	284.8	267.4	271.7	298.4	214.6	269.3	259.3	595.4	513.5	545.3	401.1	272.4	252.7	492.4
P32561	Histone deacetylase RPD3 OS=Saccharomyces cerevisiae (strain ATCC 204508 / S288c) OX=559292 GN=RPD3 PE=1 SV=1	0	18.985	10	3	4	3	433	48.9	0.999	1.369	1.182	0.996018	0.539546	0.899279	1	1	1	113.9	156.2	134.8	113.9	104.9	125.8	123.9	173	161.6	151	153.8	126.2	144	125.8	154.8	100.1	114.1
P04821	Cell division control protein 25 OS=Saccharomyces cerevisiae (strain ATCC 204508 / S288c) OX=559292 GN=CDC25 PE=1 SV=1	0	21.427	3	3	4	3	1589	179	1.012	1.12	1.545	0.996632	0.981944	0.154971	1	1	0.377619	336.6	372.2	513.4	425.8	334.2	336.6	337	403.9	410.5	343	657.7	441.4	597.3	350.5	381.1	322.6	332.4
P12866	Alpha-factor-transporting ATPase OS=Saccharomyces cerevisiae (strain ATCC 204508 / S288c) OX=559292 GN=STE6 PE=1 SV=1	0	7.714	1	1	4	1	1290	144.7	1.034	1.064	0.839	0.997169	0.814548	0.332915	1	1	0.638789	230.7	237.4	187.2	250.5	230.7	212	235.8	238.9	216.6	300.8	170.5	193	181.5	204	218.1	223	229.2
P52917	Vacuolar protein sorting-associated protein 4 OS=Saccharomyces cerevisiae (strain ATCC 204508 / S288c) OX=559292 GN=VPS4 PE=1 SV=1	0	13.251	8	4	4	4	437	48.1	1.035	0.688	3.121	0.997833	0.0752411	0.000249314	1	1	0.00918592	208.1	138.3	627.4	208.1	163.4	269	177.1	111	154.8	123.6	666.7	648.7	606.8	550.3	201	198	267
Q02784	Monothiol glutaredoxin-5, mitochondrial OS=Saccharomyces cerevisiae (strain ATCC 204508 / S288c) OX=559292 GN=GRX5 PE=1 SV=1	0	21.68	27	2	4	2	150	16.9	1.037	2.111	1.51	0.999921	0.0467216	0.650911	1	1	1	447.6	911.3	651.7	418.4	447.6	467.2	1023.1	2033.6	811.8	601.6	522.9	702.1	604.9	748.4	636	431.7	352.4
P32364	Kinesin-related protein SMY1 OS=Saccharomyces cerevisiae (strain ATCC 204508 / S288c) OX=559292 GN=SMY1 PE=1 SV=1	0	26.158	11	3	4	3	656	73.8	1.039	1.285	1.487	0.980221	0.792049	0.25792	1	1	0.534602	104.4	129.2	149.5	136.9	99.6	104.4	125.2	133.3	143.6	100.1	189.7	116.2	203.8	117.8	107.8	94.5	100.5
Q02725	Vacuolar transporter chaperone 3 OS=Saccharomyces cerevisiae (strain ATCC 204508 / S288c) OX=559292 GN=VTC3 PE=1 SV=1	0	10.215	3	3	4	3	835	96.5	1.039	1.015	1.383	0.999245	0.999998	0.245052	1	1	0.521071	463.1	452.5	616.7	582.1	463.1	417.8	563.9	426.7	431.2	474.8	694	548.7	668.7	568.7	577	398.9	445.9
Q04651	ER-derived vesicles protein ERV41 OS=Saccharomyces cerevisiae (strain ATCC 204508 / S288c) OX=559292 GN=ERV41 PE=1 SV=1	0	16.345	15	3	4	3	352	40.7	1.042	0.927	1.15	0.585464	0.997274	0.278674	1	1	0.561608	268.4	238.7	296	243.9	268.4	347.2	238.8	239.4	238.5	234.3	284.6	307.8	333.7	266.1	257.5	213.5	267
P39923	Nitrogen permease regulator 2 OS=Saccharomyces cerevisiae (strain ATCC 204508 / S288c) OX=559292 GN=NPR2 PE=1 SV=2	0	10.249	6	3	4	2	615	69.8	1.044	1.145	0.833	0.999739	0.703186	0.989765	1	1	1	729.7	800.2	582.2	729.7	827.4	465.2	649.2	971.4	781.9	819	642.4	485.9	702.9	527.7	720.7	503.6	698.9
Q05533	Inositol monophosphatase 2 OS=Saccharomyces cerevisiae (strain ATCC 204508 / S288c) OX=559292 GN=INM2 PE=1 SV=1	0	10.533	5	1	4	1	292	32.1	1.051	1.318	1.322	0.999999	0.783925	0.476584	1	1	0.809587	121.1	151.8	152.2	121.1	128.2	116.9	146.2	157.6	159.2	113	137.9	178.4	139	166.6	175.4	115.2	88.1
Q08920	Nuclear cap-binding protein subunit 2 OS=Saccharomyces cerevisiae (strain ATCC 204508 / S288c) OX=559292 GN=CBC2 PE=1 SV=1	0	7.998	17	2	4	2	208	23.8	1.059	0.583	1.26	0.996509	0.0573035	0.971091	1	1	1	210.5	115.8	250.4	210.5	188	212.1	116.6	90.7	114.9	128.3	288.8	217.8	284.9	220	276.7	198.7	193.5
P53954	GDP-Man:Man(3)GlcNAc(2)-PP-Dol alpha-1,2-mannosyltransferase OS=Saccharomyces cerevisiae (strain ATCC 204508 / S288c) OX=559292 GN=ALG11 PE=1 SV=1	0	16.597	8	3	4	3	548	63.1	1.061	1.035	1.322	0.99233	0.999935	0.0336102	1	1	0.13629	126.1	123	157	124.6	136	126.1	135.5	119	111.3	127.1	159.3	148	154.7	202.8	110.8	118.8	145.4
Q12068	NADPH-dependent methylglyoxal reductase GRE2 OS=Saccharomyces cerevisiae (strain ATCC 204508 / S288c) OX=559292 GN=GRE2 PE=1 SV=1	0	14.829	8	2	4	2	342	38.1	1.061	1.021	1.318	0.926713	0.999979	0.013939	1	1	0.0782875	450	433	559.1	450	474	445.9	479.8	406.4	421.6	444.7	597.5	477.5	590.4	529.4	459.3	422.2	424.3
P32832	Chromatin structure-remodeling complex subunit RSC7 OS=Saccharomyces cerevisiae (strain ATCC 204508 / S288c) OX=559292 GN=NPL6 PE=1 SV=1	0	14.518	8	2	4	2	435	49.6	1.061	1.15	1.498	0.9727	0.995298	0.918179	1	1	1	715	775.1	1009.3	741.9	715	653.8	800.1	659.2	750.8	806.5	1303.2	810.9	1226.4	830.7	465.8	673.9	1797.8
Q05979	Kynureninase OS=Saccharomyces cerevisiae (strain ATCC 204508 / S288c) OX=559292 GN=BNA5 PE=1 SV=1	0	18.975	8	2	4	2	453	51	1.063	1.104	1.037	0.990606	0.997626	0.998571	1	1	1	426.4	442.6	415.8	426.4	408	487	421.9	468.9	464.3	366.9	307.6	619.5	339.9	508.7	470.9	362.2	401.1
P42073	RNA end formation protein 2 OS=Saccharomyces cerevisiae (strain ATCC 204508 / S288c) OX=559292 GN=REF2 PE=1 SV=2	0	21.097	5	2	4	2	533	59.8	1.068	0.922	1.637	0.989985	0.931602	0.14902	1	1	0.368583	156.4	135	239.8	135.4	156.4	194.2	110.2	144.7	140.8	129.5	284.6	223.2	257.8	152.8	154	144.1	146.5
P32600	Serine/threonine-protein kinase TOR2 OS=Saccharomyces cerevisiae (strain ATCC 204508 / S288c) OX=559292 GN=TOR2 PE=1 SV=3	0	15.031	2	3	4	3	2474	281.4	1.085	1.144	1.13	0.875952	0.263558	0.367801	1	1	0.687656	196.2	207	204.5	196.2	203.3	168.7	185.7	221.5	193.5	231.9	210.6	193.3	202.3	206.7	180.9	160.6	181.6
P38833	Uncharacterized protein YHR127W OS=Saccharomyces cerevisiae (strain ATCC 204508 / S288c) OX=559292 GN=YHR127W PE=1 SV=1	0	9.229	12	3	4	3	243	27.1	1.099	1.12	2.249	0.995946	0.968808	0.0144426	1	1	0.0803746	307.7	313.7	629.6	455.1	307.7	220	385.9	306.3	307.2	320.3	823.1	503	785.2	504.8	218.1	402.8	280
[truncated: 749 more rows]
